# Supplementary material for: Precision gynecologic oncology: circulating cell free DNA epigenomic analysis, artificial intelligence and the accurate detection of ovarian cancer
Source: Sci Rep. 2022 Nov 3;12:18625. doi: 10.1038/s41598-022-23149-1 (PMC9633647; doi:10.1038/s41598-022-23149-1)
Supplement: Supplementary file 5 — Supplementary Table 2. [file 41598_2022_23149_MOESM5_ESM.xlsx]

## Sheet: Sheet1
Supplemental Table 2: Differentially methylated loci in association in ovarian cancer using significance threshold of adjusted p-value <0.05. Statistics based on M values in terms of logFC, moderated t-statistics, log of odds and gene symbols are provided in the table.
ID	logFC	AveExpr	t	P.Value	adj.P.Val	B	Contrast	chr	pos	strand	AddressA	AddressB	ProbeSeqA	ProbeSeqB	Type	NextBase	Color	Probe_rs	Probe_maf	CpG_rs	CpG_maf	SBE_rs	SBE_maf	Islands_Name	Relation_to_Island	Forward_Sequence	SourceSeq	UCSC_RefGene_Name	UCSC_RefGene_Accession	UCSC_RefGene_Group	Phantom4_Enhancers	Phantom5_Enhancers	DMR	X450k_Enhancer	HMM_Island	Regulatory_Feature_Name	Regulatory_Feature_Group	GencodeBasicV12_NAME	GencodeBasicV12_Accession	GencodeBasicV12_Group	GencodeCompV12_NAME	GencodeCompV12_Accession	GencodeCompV12_Group	DNase_Hypersensitivity_NAME	DNase_Hypersensitivity_Evidence_Count	OpenChromatin_NAME	OpenChromatin_Evidence_Count	TFBS_NAME	TFBS_Evidence_Count
cg02001099	-3.26133	5.31476	-42.5132	2.77336e-11	7.90045e-06	15.0468	Ovarian	chr2	240449715	-	47748231	32763597	CAAAAATACACCATCACAAAATTACACTATCACAAAAATACACCATCACA	CGAAAATACACCGTCACGAAATTACACTATCACGAAAATACACCATCACG	I	A	Red	rs28722865	0.359525					chr2:240449074-240449764	Island	GGCGTGCCATCACGAGGGTGCACCGTCACGAGGTTGCACTATCACGAGGGTGCACCATCA[CG]AGGGTGTGTCTTCACGAGGGTGCACTGTCACGAGGGTGCACTGTCACGAGGGTGCACTAT	CGAGGGTGCACCGTCACGAGGTTGCACTATCACGAGGGTGCACCATCACG
cg02125316	4.91126	-4.07366	37.3826	8.31946e-11	7.90045e-06	13.6882	Ovarian	chr5	170878209	-	53638822	80646136	TCATTAATATTAATAACAATTCAACTAACACAACACACCCTAACACAACA	TCATTAATATTAATAACGATTCAACTAACGCGACGCACCCTAACGCAACG	I	A	Red							chr5:170877798-170878210	Island	CCCTCTCTCCCGTCATTAATATTGGTGACGGTTCAGCTGGCGCGGCGCACCCTGGCGCAG[CG]GAGGGAGGCCCGGCCCCGGCCCCCGGCGCCTCCCCCGCTCCCGCCCAGGCCTCCACGCCC	CGCTGCGCCAGGGTGCGCCGCGCCAGCTGAACCGTCACCAATATTAATGA	FGF18	NM_003862	Body				TRUE	5:170810113-170811154	5:170877799-170878526	Unclassified_Cell_type_specific							chr5:170877745-170878255	3
cg07249765	-3.01176	2.3929	-39.6847	4.99444e-11	7.90045e-06	14.0852	Ovarian	chr7	4244643	-	83688597	34691584	TAAAATACAAAAATACAACCACACCCCTAATAACAATATAATAAAACACA	TAAAATACGAAAATACGACCACACCCCTAATAACGATATAATAAAACGCG	I	A	Red	rs870394	0.063586						OpenSea	ATGGCTGTGTGGTGAGGTGCGGAGGTGCGGCCACACCCCTAATGGCGGTGTGGTAAGGCG[CG]GAGGTGCGGCCGCAACATCCTCATGTGTCCTTTGGTTTGCGTGTGCCATGCAGCCCTGCA	CGCGCCTTACCACACCGCCATTAGGGGTGTGGCCGCACCTCCGCACCTCA	SDK1;SDK1	NR_027816;NM_152744	Body;Body					7:4210710-4211211			SDK1	ENST00000446104.1	5'UTR	SDK1;SDK1	ENST00000446104.1;ENST00000476701.1	5'UTR;5'UTR	chr7:4244245-4245135	3
cg14893161	4.30925	-1.21669	37.2828	8.51152e-11	7.90045e-06	13.4824	Ovarian	chr1	205819251	-	41761584		CTTCTCTCRAACTCCTACTATCAAACTACCRAAATAATTCTAACCTAAAC		II									chr1:205818898-205819191	S_Shore	GCTGAGCCATGCTTCTCTCGAGCTCCTGCTGTCAGGCTACCGGGGTAGTTCTGACCTAAA[CG]CCCAGACTAGCGTTTCTTGGCCCTAGCTCTGCTCTTATTCCGGCAAACAGCCTTAGCCAC	TTCTCTCGAGCTCCTGCTGTCAGGCTACCGGGGTAGTTCTGACCTAAACG	PM20D1;PM20D1	NM_152491;NM_152491	5'UTR;1stExon				TRUE	1:204085534-204086007	1:205818815-205819635	Unclassified_Cell_type_specific	PM20D1;PM20D1;PM20D1	ENST00000460624.1;ENST00000367136.4;ENST00000460624.1	1stExon;TSS200;3'UTR	PM20D1;PM20D1;PM20D1	ENST00000460624.1;ENST00000367136.4;ENST00000460624.1	1stExon;TSS200;3'UTR	chr1:205819185-205819475	3
cg15293246	-2.79986	0.136308	-38.3393	6.70508e-11	7.90045e-06	14.4586	Ovarian	chr4	18691026	-	32783272		ATATAAACCTTTTTAAAAAAATCTTTCAACCCTCTTCCTTCAATTTCTCC		II					rs80340724	0.019548	rs80340724	0.019548		OpenSea	CCATTAGACTAATGTGAGCCTTTTTGAAAAAATCTTTCAACCCTCTTCCTTCAATTTCTC[CG]TCTATAAATACTTACAATATACTGCAACTCTAAAATAACTCAAGATTTAATTTAACCTAT	CGGAGAAATTGAAGGAAGAGGGTTGAAAGATTTTTTCAAAAAGGCTCACA									4:18690992-18691357	Unclassified							chr4:18691020-18691255	3
cg17208528	2.34378	-6.1218	37.0415	8.99659e-11	7.90045e-06	14.0565	Ovarian	chr6	134211114	-	21632833	88670520	AAAAATAAAAATATAAACACAACAATAACTTACACATCTCAACCACCACA	AAAAATAAAAATATAAACGCGACGATAACTTACACATCTCGACCACCGCG	I	A	Red							chr6:134210639-134211218	Island	GCGCGCGGGGCTGGGAGTGGGGGTGTGGGCGCGGCGGTGACTTACACATCTCGACCACCG[CG]GGCCTAGAGCCTCCAGGGACCGGAGGCGGGCGGTCTAGACACGGCCCTCGCTCTCTGCCC	GGGAGTGGGGGTGTGGGCGCGGCGGTGACTTACACATCTCGACCACCGCG	TCF21;TCF21	NM_198392;NM_003206	Body;Body			DMR		6:134251946-134253038									chr6:134210740-134211575	3
cg20502417	-3.07892	4.80754	-40.9436	3.82494e-11	7.90045e-06	14.1974	Ovarian	chr2	242710250	+	69628580	63673524	TAACAACAAAACTATCATAAACAAAACATACCCAACACTAACCTACTCCA	TAACAACAAAACTATCATAAACAAAACGTACCCGACACTAACCTACTCCG	I	A	Red	rs78691683	0.061198					chr2:242710637-242711047	N_Shore	GAGGCTGCGGCTGCTCTTCCCTGGGGGTCCGGCTCCAGGAGGCTGCGGTGACCGTTGGGC[CG]GAGCAGGCCAGTGCCGGGCACGTCCTGCCCATGACAGCCCTGCTGCCAGCCGTGGGCACT	TGGCAGCAGGGCTGTCATGGGCAGGACGTGCCCGGCACTGGCCTGCTCCG							TRUE												chr2:242709247-242715640	6	chr2:242707107-242716051	6
cg26435178	2.60984	-5.23327	44.4031	1.91218e-11	7.90045e-06	15.3107	Ovarian	chr10	73848458	+	35735550	90636228	TTCTTAATCTACAACTCCCTATATACCAAACAAAACTAAACCCCACTACA	TTCTTAATCTACAACTCCCTATATACCAAACGAAACTAAACCCCGCTACG	I	A	Red							chr10:73846806-73848233	S_Shore	GGAGTGGGTAGATTTCAAAGCGAAGCGCTCCCTCGATGAGAGCGCCAAACGCCAGCCAGC[CG]CAGCGGGGCCCAGCCCCGCCTGGCACACAGGGAGTTGCAGACCAAGAAATCCAGAATCCC	TTCTTGGTCTGCAACTCCCTGTGTGCCAGGCGGGGCTGGGCCCCGCTGCG	SPOCK2;SPOCK2	NM_014767;NM_001134434	5'UTR;5'UTR				TRUE	10:73518437-73518483			SPOCK2;SPOCK2;SPOCK2;SPOCK2	ENST00000373109.1;ENST00000373109.1;ENST00000317376.4;ENST00000536168.1	1stExon;5'UTR;5'UTR;TSS1500	SPOCK2;SPOCK2;SPOCK2;SPOCK2;SPOCK2;SPOCK2	ENST00000373109.1;ENST00000373109.1;ENST00000317376.4;ENST00000483699.1;ENST00000495888.1;ENST00000536168.1	1stExon;5'UTR;5'UTR;3'UTR;TSS200;TSS1500	chr10:73848000-73849075	3
cg27332337	2.80611	-2.36081	38.4862	6.48967e-11	7.90045e-06	14.3703	Ovarian	chr1	115397616	+	38662934		AAAATAACTCRAAACACCTACCCTCACCTTTAAAAAACTAACRAAAAACC		II									chr1:115397448-115397942	Island	TTGGTTCTTTCTGTTGCCCTCATAGACCGTATGTAGCAGTTCGCGTGGGCACAGAACCCA[CG]GTTTCCCGCTAGTTCTTCAAAGGTGAGGGCAGGTGCCCCGAGTTATTTTCCTGGGGACTG	CGGTTTCCCGCTAGTTCTTCAAAGGTGAGGGCAGGTGCCCCGAGTTATTT	SYCP1;SYCP1	NM_003176;NM_003176	1stExon;5'UTR					1:115198972-115199456			SYCP1;SYCP1;SYCP1;SYCP1;SYCP1	ENST00000369522.3;ENST00000369522.3;ENST00000536734.1;ENST00000536734.1;ENST00000369518.1	1stExon;5'UTR;1stExon;5'UTR;TSS200	SYCP1;SYCP1;SYCP1;SYCP1;SYCP1;SYCP1;SYCP1	ENST00000369522.3;ENST00000369522.3;ENST00000536734.1;ENST00000536734.1;ENST00000455987.1;ENST00000455987.1;ENST00000369518.1	1stExon;5'UTR;1stExon;5'UTR;1stExon;5'UTR;TSS200					chr1:115397223-115397898	4
cg07563454	2.5663	-3.79646	36.158	1.10548e-10	8.32353e-06	13.6929	Ovarian	chr9	125703240	-	19647829	22751280	AATCACTCATCATAATCACAAACCTATAAAACAAAACAAAAAACAAAACA	AATCGCTCGTCATAATCGCAAACCTATAAAACGAAACAAAAAACGAAACG	I	A	Red							chr9:125703098-125703597	Island	TTGGGCCAATAGGGTCGCTCGTCATGGTCGCAGACCTATGAGACGGGGCAGGGGGCGGGG[CG]GAGGGCGGAAGAAGTCGCTCTCACGTGAGTAAAGGGGTGGGGGGGCGGGGACAGGGCGGT	CGCCCCGCCCCCTGCCCCGTCTCATAGGTCTGCGACCATGACGAGCGACC	RABGAP1	NM_012197	TSS200	high-CpG:124743040-124743167				9:124742920-124743886	9:125702678-125704236	Promoter_Associated	RABGAP1;RABGAP1	ENST00000373647.4;ENST00000317419.7	TSS200;TSS200	RABGAP1;RABGAP1;RABGAP1;RABGAP1	ENST00000373647.4;ENST00000459903.1;ENST00000402311.1;ENST00000456584.1	TSS200;TSS200;TSS200;5'UTR	chr9:125703040-125704370	3
cg11558795	-4.85967	-0.556829	-35.9602	1.15847e-10	8.32353e-06	14.1388	Ovarian	chr17	1232845	-	82638468		TAAATCCTAAACTCATACACACAAACAAATTAATATTAAAACCCRACAAC		II					rs4790563	0.484823	rs4790563	0.484823		OpenSea	AAGATGGGCTTTGGGTCCTGAGCTCATGCACACAAGCAAATTGGTGTTAAAACCCGACAG[CG]TTTGCTTGTATTCCTTTCCCCAGTCACTCAGCAACCACTTAATGCAGACAGTGTGCCAGA	CGCTGTCGGGTTTTAACACCAATTTGCTTGTGTGCATGAGCTCAGGACCC
cg03939496	2.32181	-4.50472	35.4798	1.29931e-10	8.43571e-06	13.9283	Ovarian	chr6	33712365	+	86676452		TACTAACTTTAATTTCCAATTAATCCCTCTCAAACATTTAAAACCTCAAC		II										OpenSea	GTGTGTGGCTGAGGGAGAATGCAGGCAAGGTTTTTCCCCACCAGAGGGCAGCAGCACACA[CG]TTGAGGCCCCAAATGCCTGAGAGGGATTAACTGGAAACTAAAGCCAGCACCCACCTCCTC	GCTGGCTTTAGTTTCCAGTTAATCCCTCTCAGGCATTTGGGGCCTCAACG	IP6K3;IP6K3	NM_001142883;NM_054111	5'UTR;5'UTR		chr6:33712309-33712309				6:33711951-33712848	Unclassified	IP6K3;IP6K3	ENST00000293756.4;ENST00000451316.1	5'UTR;5'UTR	IP6K3;IP6K3	ENST00000293756.4;ENST00000451316.1	5'UTR;5'UTR	chr6:33711725-33712475	3
cg13035254	-2.09427	5.40794	-35.2076	1.38755e-10	8.43571e-06	14.1405	Ovarian	chr15	75015138	+	42716919	99744543	AATACTAAACAACCTAAACACCATCCAACAAACCCTAATACAACAAAACA	AATACTAAACGACCTAAACACCATCCGACAAACCCTAATACGACAAAACG	I	A	Red							chr15:75018186-75019336	N_Shelf	TGCTCTGACCATTACTGATGAGGGTGAAGGTGTAGAGGTCGGGCCGGCCCTTGAAATCAT[CG]CCCTGCCGCACCAGGGCCTGCCGGATGGTGTCCAGGCCGCTCAGCACCACCACGGGTGTG	CGCCCTGCCGCACCAGGGCCTGCCGGATGGTGTCCAGGCCGCTCAGCACC	CYP1A1	NM_000499	Body								CYP1A1;CYP1A1	ENST00000564596.1;ENST00000268062.7	5'UTR;1stExon	CYP1A1;CYP1A1	ENST00000566503.1;ENST00000268062.7	5'UTR;1stExon	chr15:75014985-75015275	3
cg13529623	2.23818	1.12338	34.2015	1.77678e-10	1.00305e-05	13.7068	Ovarian	chr19	17443249	-	72746111		ACTACRCCTATTCCCCTACTTTAAATAAAACTCAATTTATAAACCCRAAC		II									chr19:17443965-17444633	N_Shore	TACTGGGAGCCACTGCGCCTGTTCCCCTGCTTTAAATAAAGCTCAGTTTGTGGACCCGAA[CG]TCTGAGGAATGGTAAAAACTTGCTGTCGGAAGGTGAACTTGGGTGCCTAGTTTCCTGGAG	CTGCGCCTGTTCCCCTGCTTTAAATAAAGCTCAGTTTGTGGACCCGAACG	ANO8	NM_020959	Body																chr19:17443156-17446185	6	chr19:17443072-17446213	6
cg06692929	2.31305	-3.67496	33.6605	2.03551e-10	1.00547e-05	13.9098	Ovarian	chr17	80274000	-	20668274		AACCTACAAAAAAAACRACRAATACCAAAATTTTCCTCTAAAACTTTAAC		II									chr17:80277118-80277833	N_Shelf	GAGAGTTCCAGAGCCTGCAGAGGAGGCGGCGGGTACCAGGGTTTTCCTCTGGGGCTTTGG[CG]CCCCCCACGCTGCTCTCAGGAGAGGGAACAATCTTTGGGGTGCAGGTGGCAGCTGGGGCT	GCCTGCAGAGGAGGCGGCGGGTACCAGGGTTTTCCTCTGGGGCTTTGGCG	CD7	NM_006137	Body				TRUE		17:80273416-80274496	Unclassified_Cell_type_specific							chr17:80273645-80274275	3
cg19056418	2.45136	-4.36604	33.797	1.96646e-10	1.00547e-05	13.6546	Ovarian	chr17	76127217	-	37692557		AAAACTATAAAATTTAAAACACAAACTCTTCCRAAAAAACAAACTACCAC		II									chr17:76127521-76128406	N_Shore	GCCGAGTCCCAGGAACTGTGGGGTTTGGGACACAGGCTCTTCCGGAAGGGCAAACTGCCA[CG]TGGAGAAGAGAGGGAATTGTCTCTCCTTGGGGTGACGGTGGGCCCAGGCACAGGTGGATG	CGTGGCAGTTTGCCCTTCCGGAAGAGCCTGTGTCCCAAACCCCACAGTTC	TMC8;TMC6	NM_152468;NM_007267	5'UTR;5'UTR								TMC6;TMC8	ENST00000322914.2;ENST00000301627.4	5'UTR;5'UTR	TMC6;TMC8	ENST00000322914.2;ENST00000301627.4	5'UTR;5'UTR	chr17:76125525-76127355	3
cg08039689	2.58745	-3.34277	32.7913	2.54398e-10	1.18272e-05	13.0518	Ovarian	chr6	26537433	-	14656895		RCCACTACCATATAATCTTAAAAACAAAAATCTCTCATATTTTCTTCACC		II									chr6:26538496-26539015	N_Shore	TATCCGCTTCCGCCACTGCCATGTAATCTTGAGGGCAAGGGTCTCTCATGTTTTCTTCAC[CG]TTATCTGCAGTGCCTTGAACACTAATACTGGTTGAATGAACGAACGCATTAATGGAGCGG	CGGTGAAGAAAACATGAGAGACCCTTGCCCTCAAGATTACATGGCAGTGG	HMGN4	NM_006353	TSS1500						6:26537394-26538770	Promoter_Associated	HMGN4;HMGN4;HMGN4	ENST00000328219.2;ENST00000377575.1;ENST00000477243.1	TSS1500;TSS1500;TSS1500	HMGN4;HMGN4;HMGN4	ENST00000328219.2;ENST00000377575.1;ENST00000477243.1	TSS1500;TSS1500;TSS1500			chr6:26537431-26538998	6	chr6:26536688-26539773	6
cg00033213	-3.88198	-1.6845	-30.8921	4.22892e-10	1.25713e-05	13.0731	Ovarian	chr8	144399335	-	56714127		AAAAATACRATAAACRCCRAAATAAAAAACACCCTCTAAACAATCTATAC		II					rs7845253	0.442718	rs7845253	0.442718	chr8:144399189-144399391	Island	AGCCCTGCTTGGGGAGTGCGGTGGGCGCCGGGGTGGGAGGCACCCTCTGGACAGTCTGTG[CG]TCCAATCTGCCCGGACATCACAGAGCAGCCCGGACATCACGGAGCAGGGGCAGCGCCAGG	CGCACAGACTGTCCAGAGGGTGCCTCCCACCCCGGCGCCCACCGCACTCC	TOP1MT	NM_052963	Body											TOP1MT;TOP1MT;TOP1MT	ENST00000518951.1;ENST00000519977.1;ENST00000519139.1	3'UTR;TSS1500;3'UTR			chr8:144398816-144401456	6
cg00109356	2.1883	-4.0998	31.8229	3.28426e-10	1.25713e-05	13.2187	Ovarian	chr13	26625307	+	57729865	26688848	TACAACTCATAAAACAATCCCTAAAAAAACCAAACCACCAACTAAAAACA	TACAACTCATAAAACAATCCCTAAAAAAACCGAACCACCGACTAAAAACG	I	A	Red	rs117691404	0.012587					chr13:26624725-26626265	Island	CCGCGACGCCCAGGAGGCGACGACGCCGGGCCCTAGGTCCAGGAGCTCCTAAGCCATCCC[CG]TCCTCAGCCGGTGGCCCGGTCCCCTTAGGGACTGCCTTATGAGTTGCACTCGCTGATGGA	TGCAACTCATAAGGCAGTCCCTAAGGGGACCGGGCCACCGGCTGAGGACG	SHISA2	NM_001007538	TSS200					13:25522227-25524343			SHISA2	ENST00000319420.2	TSS200	SHISA2	ENST00000319420.2	TSS200	chr13:26623485-26627155	3
cg03317820	-2.28581	3.66547	-30.8749	4.24909e-10	1.25713e-05	12.7861	Ovarian	chr7	1141533	+	73631291	84735943	ACCTAACCACTACCTCTTAAACCAAAAAACAAAATAACAATAACCCAACA	ACCTAACCGCTACCTCTTAAACCAAAAAACAAAATAACGATAACCCAACG	I	A	Red	rs73050466	0.022415					chr7:1141229-1141545	Island	GACACAGCACGAAGCCCTGCTCGGCCTCCAGAAAACGAGGCTCGCTCCTGAGTCTTGGCT[CG]CTGGGCCACCGTCACCCTGCTCTCTGGTTCAAGAGGCAGCGGCCAGGCCAGCCGAGCCAG	CGCTGGGCCACCGTCACCCTGCTCTCTGGTTCAAGAGGCAGCGGCCAGGC	C7orf50;C7orf50;C7orf50	NM_001134395;NM_032350;NM_001134396	Body;Body;Body					7:1106979-1108668			C7orf50	ENST00000488073.1	3'UTR	C7orf50	ENST00000488073.1	3'UTR			chr7:1138996-1142084	6
cg03742500	2.009	-5.05458	30.5167	4.69288e-10	1.25713e-05	12.9138	Ovarian	chr3	63898156	-	17792145	74805538	TTAAAAAAACAAACTCAAAAAACTAAACAACCATAAAAACACTATCAACA	TTAAAAAAACGAACTCGAAAAACTAAACGACCATAAAAACGCTATCAACG	I	T	Red							chr3:63897392-63898299	Island	CGGGGGGTGGCCTTGAGGAGGCGGGCTCGGGGGGCTGGGCGGCCATGGGGGCGCTGTCAG[CG]TGCCCCACCCGGTCCGCGGGCCGCGCACGCCGCCGGAACTCCCTGGCGCCTCCTTAAAAA	CGCTGACAGCGCCCCCATGGCCGCCCAGCCCCCCGAGCCCGCCTCCTCAA	ATXN7;ATXN7	NM_000333;NM_001177387	5'UTR;5'UTR	high-CpG:63872767-63873392				3:63872392-63874197	3:63897652-63898529	Promoter_Associated	ATXN7;ATXN7;ATXN7;ATXN7	ENST00000487717.1;ENST00000539129.1;ENST00000398590.3;ENST00000295900.6	5'UTR;TSS200;5'UTR;5'UTR	ATXN7;ATXN7;ATXN7;ATXN7;ATXN7	ENST00000487717.1;ENST00000539129.1;ENST00000474513.2;ENST00000295900.6;ENST00000474112.1	5'UTR;TSS200;5'UTR;5'UTR;5'UTR	chr3:63897920-63899235	3
cg05205432	1.7107	-0.984817	29.332	6.57315e-10	1.25713e-05	12.9748	Ovarian	chr8	77913286	-	93619248		TCCAACACRTAATAAAATTTAAAAACRTCTTAATTCTTACCTCCAATCTC		II									chr8:77912132-77913057	S_Shore	CACTTCAGGATTCCAGCACGTAGTAGGGTTTAAGAACGTCTTAGTTCTTACCTCCAGTCT[CG]ACTCACCGTTCCTACAAGGAACACTCACTTCTACGAAAGCTCTATTAGACATTCGAGGGA	CCAGCACGTAGTAGGGTTTAAGAACGTCTTAGTTCTTACCTCCAGTCTCG	PEX2;PEX2;PEX2;PEX2	NM_001079867;NM_000318;NM_001172087;NM_001172086	TSS1500;TSS1500;TSS200;TSS200						8:77911626-77913423	Promoter_Associated	PEX2;PEX2;PEX2;PEX2;PEX2	ENST00000357039.4;ENST00000520203.1;ENST00000522527.1;ENST00000520103.1;ENST00000419564.2	TSS1500;TSS1500;TSS1500;TSS200;TSS200	PEX2;PEX2;PEX2;PEX2;PEX2	ENST00000357039.4;ENST00000520203.1;ENST00000522527.1;ENST00000520103.1;ENST00000419564.2	TSS1500;TSS1500;TSS1500;TSS200;TSS200	chr8:77912665-77913290	3
cg05756439	2.48736	-2.30076	30.9715	4.13749e-10	1.25713e-05	13.1936	Ovarian	chr6	88632781	+	30720559		ATATAATTAATATACAAACAACACACAACAACTACTAATAACTCCCATCC		II										OpenSea	AGCAGAAGACACAGCTCTCTAAGTGTGACAGGAAGTATTTGTCATACAGTTGTACTGTCA[CG]GATGGGAGCCACCAGCAGCTGTTGTGTGCTGTTTGCACATTAACCACACAATCGTGGAGA	CGGATGGGAGCCACCAGCAGCTGTTGTGTGCTGTTTGCACATTAACCACA					chr6:88632431-88632431												chr6:88632585-88632895	3
cg08891829	-2.31522	1.89808	-30.7964	4.34217e-10	1.25713e-05	13.2156	Ovarian	chr4	56231727	-	91606833		CATTCCTAATAAACAATACTAATTCTCCCCCTAAAAAAACTTTACAAAAC		II					rs66630638	0.159361	rs66630638	0.159361		OpenSea	GAAGGGGCTGTCATTCCTGGTGGGCAGTGCTGGTTCTCCCCCTAAAGGAACTTTGCAGAG[CG]CTTGGTGACTGCTAGCTTTTAGCGTGTTCTTGTTTGTTGGCGTTACCTGCCTCTCCCGGA	CGCTCTGCAAAGTTCCTTTAGGGGGAGAACCAGCACTGCCCACCAGGAAT	SRD5A3	NM_024592	Body				TRUE				RP11-148K14.2;SRD5A3	ENST00000433175.2;ENST00000514398.1	3'UTR;5'UTR	RP11-148K14.2;SRD5A3	ENST00000433175.2;ENST00000514398.1	3'UTR;5'UTR
cg10043058	1.98668	1.04169	29.5386	6.19205e-10	1.25713e-05	12.896	Ovarian	chr22	30950276	-	51632128		CTAAACACCCTTCATTATCTCTAACATAAAACAATAACAATCCCCAAATC		II									chr22:30950862-30952075	N_Shore	ATTGTCCCTCTCTGAGCACCCTTCATTGTCTCTAGCATGAGACAATAACAGTCCCCAGGT[CG]CTGAGTTTTGGTGAAGATGGGTTGAGATAATGCCCTTAGCCTAGTGCCGGGCACACAGTC	TGAGCACCCTTCATTGTCTCTAGCATGAGACAATAACAGTCCCCAGGTCG														MTMR3	ENST00000464734.1	5'UTR
cg10329345	-2.15217	3.22072	-29.3582	6.52334e-10	1.25713e-05	12.9017	Ovarian	chr1	45083079	+	66690211	78604256	ATTCACAAATTTTTTCCAATTAAAAATCCAAATAAATCACAAAAACAACA	ATTCGCAAATTTTTTCCAATTAAAAATCCAAATAAATCACGAAAACGACG	I	A	Red							chr1:45082739-45083285	Island	CTCTCGCCCTCCCTCCCTGCGGCCGCTGCGCCCACCGGACTGTGGGCTGGACCGGCCCGC[CG]CCGCCCTCGTGATTTATCTGGATTTTTAATTGGAAAAAATTTGCGAATTAATTGATTTCA	ATTCGCAAATTTTTTCCAATTAAAAATCCAGATAAATCACGAGGGCGGCG	RNF220	NM_018150	Body				TRUE	1:44855327-44855676			RNF220	ENST00000416840.2	5'UTR	RNF220;RNF220	ENST00000416840.2;ENST00000496262.1	5'UTR;5'UTR	chr1:45082760-45083095	3
cg11102019	2.02568	-4.30438	29.5055	6.25145e-10	1.25713e-05	12.5676	Ovarian	chr3	52479085	+	76649170	75780174	TAATAACAACAAAACAAACTACAACCAACAACCAACAAAACCAAAAAACA	TAATAACAACAAAACAAACTACAACCGACGACCAACGAAACCAAAAAACG	I	A	Red								OpenSea	CCCAGGCCGAGGGGGCCATGCTGGGGAACTGAGGGCACCGCTGCCGCCTGCCTGCAGAGC[CG]CCCTCTGGTCCCGCTGGCCGCCGGTTGTAGTTTGCTCTGCTGCCACCAGGCCACCACTTA	CGCCCTCTGGTCCCGCTGGCCGCCGGTTGTAGTTTGCTCTGCTGCCACCA	SEMA3G	NM_020163	TSS200				TRUE		3:52478888-52479637	Promoter_Associated	SEMA3G	ENST00000231721.2	TSS200	SEMA3G;SEMA3G;SEMA3G;SEMA3G	ENST00000475739.1;ENST00000465657.1;ENST00000475739.1;ENST00000231721.2	1stExon;TSS200;5'UTR;TSS200	chr3:52479020-52479255	3
cg11429658	-2.02516	3.451	-29.3136	6.60831e-10	1.25713e-05	13.025	Ovarian	chr21	15646635	+	45711589		ATTACACCTACCCTAATCTCTAATCTCTACTCTAAAAATTAAATATATAC		II										OpenSea	TGAACGTGGACGGACGAGCCCTTGTTTCAGTAGCCAACACACACGGGACAGACAGACCGG[CG]TACACACTCAATCCTCAGAGCAGAGATCAGAGATCAGGGTAGGTGCAACTTGAACCAGAG	TTGCACCTACCCTGATCTCTGATCTCTGCTCTGAGGATTGAGTGTGTACG	ABCC13;ABCC13	NR_003087;NR_003088	Body;Body								ABCC13	ENST00000482980.1	5'UTR	ABCC13;ABCC13;ABCC13;ABCC13;ABCC13	ENST00000429114.1;ENST00000482980.1;ENST00000481582.1;ENST00000467409.1;ENST00000471902.1	5'UTR;5'UTR;5'UTR;5'UTR;5'UTR			chr21:15645883-15646987	4	chr21:15645958-15647097	6
cg11731745	-2.51998	5.47563	-29.3573	6.52516e-10	1.25713e-05	12.7458	Ovarian	chr6	32166772	-	48715976	95624357	CCTAATAAAAACCAACATCAATAAAAAACTAACTAAATCCAAAACCATCA	CCTAATAAAAACCGACGTCGATAAAAAACTAACTAAATCCGAAACCGTCG	I	A	Red							chr6:32163292-32164383	S_Shelf	ATGCTGTCCTCGCCTAGTGGGGGCCGGCGTCGGTGGGGAGCTGACTGAGTCCGAGGCCGT[CG]AGTGAAACCAGGGGGCAGCCAGAGAGCTCCATGCTCTCGGCGTCGACGCCGGATGAGCTG	CGACGGCCTCGGACTCAGTCAGCTCCCCACCGACGCCGGCCCCCACTAGG	NOTCH4	NM_004557	Body								NOTCH4	ENST00000443903.2	TSS1500	NOTCH4;NOTCH4	ENST00000474612.1;ENST00000443903.2	3'UTR;TSS1500
cg13024709	2.20551	-4.8976	32.0979	3.05218e-10	1.25713e-05	13.0915	Ovarian	chr2	131792772	+	2679311	12650970	ACAAAAAAATCAATACAACATTAATAAAAACCAAAAACACCAACACAACA	ACAAAAAAATCAATACGACGTTAATAAAAACCAAAAACGCCAACACGACG	I	A	Red							chr2:131792237-131793189	Island	CGCCCTGCGCGCCCTGCTGCGCTGCAACCTGCCCCCCGGCGCCCAGCGCGTGGTGGTCTC[CG]CCGTGCTGGCGCTCCTGGTTCTCATCAACGTCGTACTGATCTTCCTGCTGGCCTTCCGCT	CGCCGTGCTGGCGCTCCTGGTTCTCATCAACGTCGTACTGATCTTCCTGC	ARHGEF4;ARHGEF4	NM_032995;NM_015320	Body;Body				TRUE	2:131508547-131509714	2:131792292-131793162	Unclassified_Cell_type_specific	ARHGEF4;ARHGEF4	ENST00000439368.2;ENST00000439368.2	1stExon;5'UTR	ARHGEF4;ARHGEF4;ARHGEF4;ARHGEF4;ARHGEF4	ENST00000528247.1;ENST00000496764.2;ENST00000439368.2;ENST00000496764.2;ENST00000439368.2	TSS1500;1stExon;1stExon;5'UTR;5'UTR	chr2:131792740-131793215	3
cg13285934	2.84656	-5.01097	29.3131	6.60922e-10	1.25713e-05	12.8574	Ovarian	chr22	31503646	+	7648198	45796189	AAAACCTCACCCTAAACTAACAAAAAATAACAACAAAAAATCCTAAAACA	AAAACCTCGCCCTAAACTAACGAAAAATAACGACGAAAAATCCTAAAACG	I	A	Red							chr22:31503236-31503871	Island	GCCCCCACTCCCGCTAGAGGCCCAGTCCCGCTGGAGACCACGCCCCCAGCGCTCGGTCTC[CG]CCCCAGGACTCCCCGCCGTTACCTCCCGCTAGCTCAGGGCGAGGTCCTGGCTCCTCCCTG	CGCCCCAGGACTCCCCGCCGTTACCTCCCGCTAGCTCAGGGCGAGGTCCT	SELM	NM_080430	TSS200					22:29833113-29833836	22:31502355-31504304	Promoter_Associated	RP3-412A9.11;RP3-412A9.11;RP3-412A9.11	ENST00000465536.1;ENST00000400299.2;ENST00000402395.1	TSS200;TSS200;5'UTR	RP3-412A9.11;RP3-412A9.11;RP3-412A9.11;RP3-412A9.11;RP3-412A9.11;RP3-412A9.11;RP3-412A9.11;RP3-412A9.11;MTMR3	ENST00000469262.1;ENST00000465536.1;ENST00000490967.1;ENST00000460642.1;ENST00000491958.1;ENST00000465447.1;ENST00000400299.2;ENST00000402395.1;ENST00000464734.1	TSS200;TSS200;TSS200;TSS200;TSS200;TSS200;TSS200;5'UTR;5'UTR	chr22:31503465-31503870	3
cg14206679	-1.97267	2.75534	-31.1288	3.96286e-10	1.25713e-05	13.1129	Ovarian	chr14	107170986	-	96701291		CTAACCTCCCAAATCCTTCAATAAAAAAACTCTTAATTAACAAATTTACC		II			rs11846473	0.197104						OpenSea	TCCTGAGGGTCCTGACCTCCCAGGTCCTTCAGTGGAAAGACTCTTGGTTGACAGATTTGC[CG]TCTGATGTGTGATTGGTTCTGAGACTTCCCTCCCATTGACAGTAGGAATCAGGGGTTGAA	CGGCAAATCTGTCAACCAAGAGTCTTTCCACTGAAGGACCTGGGAGGTCA											IGHV1-69	ENST00000390633.2	TSS1500	IGHV1-69	ENST00000390633.2	TSS1500
cg15469871	1.81734	-2.38302	29.3887	6.46603e-10	1.25713e-05	12.8501	Ovarian	chr10	27541418	+	80637848	69679832	ACCAAAACCCTCAACCATTAACAAAATAATATACAATAACCTCAAAAACA	ACCGAAACCCTCGACCGTTAACAAAATAATATACGATAACCTCAAAAACG	I	A	Red							chr10:27541297-27541883	Island	CATCCTCCTAGTTGTCCTCAGACTCCTGGGTCTCCTCAGCGTCGCCGTACTCCTCCTCCT[CG]CTCTTGAGGTCATCGTATACCACTTTGTTAACGGCCGAGGGCCTCGGTGGTGCACGCCAG	CGCTCTTGAGGTCATCGTATACCACTTTGTTAACGGCCGAGGGCCTCGGT	LOC387646	NR_003525	TSS200					10:27581323-27581889	10:27541147-27542037	Promoter_Associated				LRRC37A6P;LRRC37A6P	ENST00000575554.1;ENST00000574795.1	3'UTR;TSS1500	chr10:27541245-27541710	3
cg17975000	-2.51905	1.17641	-29.9631	5.48421e-10	1.25713e-05	12.7352	Ovarian	chr8	58132446	-	83708325		AAACTACTCATCACCACCTTCTAAAATTTCTATCTATTAAAAACACTACC		II					rs6996924	0.159952	rs6996924	0.159952		OpenSea	ACCTTCTTGGGGAGCTGCTCATCACCACCTTCTGGGATTTCTGTCTGTTGGGGGCACTGC[CG]TCCCTGGCGCTGCCTCCCAGCCATCATTTCTTATTTGAGAAAGGCAATTTAACGACGGCC	CGGCAGTGCCCCCAACAGACAGAAATCCCAGAAGGTGGTGATGAGCAGCT								8:58295000-58295281			RP11-513O17.2	ENST00000519160.1	5'UTR	RP11-513O17.2;RP11-513O17.2;RP11-513O17.2;RP11-513O17.2	ENST00000521132.1;ENST00000519160.1;ENST00000517611.1;ENST00000523341.1	5'UTR;5'UTR;5'UTR;5'UTR			chr8:58132245-58132461	3
cg21127189	2.01356	-5.56653	30.3197	4.95891e-10	1.25713e-05	13.1951	Ovarian	chr4	39368001	-	75739904	87776524	TTCTCCCACAAAATACAAAAAAACAAAAACAATAACACACAATAATAACA	TTCTCCCGCGAAATACAAAAAAACGAAAACAATAACGCGCGATAATAACG	I	T	Red							chr4:39367648-39368213	Island	CGCGCCAACAACTTCTCCCGCGAAGTGCAAGAAGGCGAAGACAGTGGCGCGCGGTGATGA[CG]TCAGGAGGCGCGAGCTTTGCTTCCGTCCCGCCCAGAGGCGGGAGGTGCGACGCCTGCCCA	TTCTCCCGCGAAGTGCAAGAAGGCGAAGACAGTGGCGCGCGGTGATGACG	RFC1	NM_002913	TSS200					4:39043910-39044608	4:39367295-39368327	Unclassified	RFC1;RFC1;RFC1	ENST00000349703.2;ENST00000418436.1;ENST00000381897.1	TSS200;TSS200;TSS200	RFC1;RFC1;RFC1;RFC1;RFC1;RFC1	ENST00000504849.1;ENST00000512275.1;ENST00000503784.1;ENST00000349703.2;ENST00000418436.1;ENST00000381897.1	TSS200;TSS200;TSS200;TSS200;TSS200;TSS200	chr4:39367900-39368135	3
cg23166250	1.75484	3.64851	29.2762	6.68054e-10	1.25713e-05	12.9469	Ovarian	chr1	161071861	-	49723188		RATCCTATTCAATAATTCTTACTCACCTACTCCTTATTATTCTCCAAAAC		II									chr1:161068062-161068801	S_Shelf	CCACTGTACCCGATCCTATTCAATGATTCTTGCTCACCTGCTCCTTGTTGTTCTCCAAAG[CG]GGCAGCACCTCTTTGACAGTTCGCTCCACCAGCACTCCTCCAACCATGCGGTAGCACTTA	ATCCTATTCAATGATTCTTGCTCACCTGCTCCTTGTTGTTCTCCAAAGCG	PFDN2	NM_012394	Body								PFDN2	ENST00000468311.1	3'UTR	PFDN2	ENST00000468311.1	3'UTR
cg23983315	2.47168	-5.32602	29.7832	5.77254e-10	1.25713e-05	12.6401	Ovarian	chr7	73021609	-	95645374	93614885	CAAAAATCAAAATCCCCTTTCCAAAAATCTTCCAAAACAAACAATAACCA	CGAAAATCAAAATCCCCTTTCCAAAAATCTTCCGAAACGAACGATAACCG	I	A	Red							chr7:73021486-73021720	Island	GGGGCGCAAGCTCGGGGGTCAGGATCCCCTTTCCAGGGATCTTCCGAGGCGGGCGGTAGC[CG]GCAGCCGCAGGAGGAAAGCTCTGGGGCCTCCCTGGCCCTCCCCCACTGACCCGCTTCTTG	CGGGGGTCAGGATCCCCTTTCCAGGGATCTTCCGAGGCGGGCGGTAGCCG	MLXIPL;MLXIPL;MLXIPL;MLXIPL	NM_032952;NM_032953;NM_032951;NM_032954	Body;Body;Body;Body				TRUE	7:72659446-72659656	7:73021048-73022220	Unclassified				MLXIPL;MLXIPL	ENST00000476404.1;ENST00000488212.1	TSS1500;TSS200	chr7:73021065-73022175	3
cg24148817	-2.05841	4.23338	-30.3898	4.86236e-10	1.25713e-05	13.0917	Ovarian	chr6	37461033	-	68617890	1708901	AAAAAACAAAAACCAAACCAACCTTACAAATTAACACCCAAACCAATCCA	AAAAAACGAAAACCGAACCAACCTTACAAATTAACGCCCGAACCAATCCG	I	C	Grn	rs71569378	0.038884						OpenSea	CGCCTTCCCGCGAGGAGACGGAGGCCGAGCCAGCCTTGCAAGTTAGCGCCCGAGCCAGTC[CG]CGCCCGAAGATGCCAGCTGTCCCTGGGCCGGAAGGTGGTGTGGGGTTTGTTTTGTCTTCT	AGGAGACGGAGGCCGAGCCAGCCTTGCAAGTTAGCGCCCGAGCCAGTCCG	C6orf129	NM_138493	Body					6:37568918-37569042									chr6:37460865-37461075	3
cg24601910	1.93464	-4.82551	30.3149	4.96557e-10	1.25713e-05	13.0365	Ovarian	chr13	114239506	-	29702200	69736162	ACTAAAAATAAAACCAAAACCAAAACCAAAACTAAAACCAAAATCAACCA	GCTAAAAATAAAACCGAAACCGAAACCGAAACTAAAACCAAAATCGACCG	I	A	Red								OpenSea	TCCGCGCCCCACGCTGGAGGTGGGGCCGGGGCCGGGGCCGGGGCTGGGGCCAGGGTCGGC[CG]GAGCGCGCAGGGCGGGGGAGGGGAGGCCGCCCCACGGCGGCCCGCGGGGACCCGGTTCCG	CGGCCGACCCTGGCCCCAGCCCCGGCCCCGGCCCCGGCCCCACCTCCAGC	TFDP1;TFDP1	NM_007111;NR_026580	5'UTR;Body					13:113286100-113287960	13:114238603-114239829	Promoter_Associated	TFDP1;TFDP1;TFDP1;TFDP1	ENST00000375370.4;ENST00000544902.1;ENST00000538138.1;ENST00000465174.1	5'UTR;TSS200;5'UTR;5'UTR	TFDP1;TFDP1;TFDP1;TFDP1;TFDP1;TFDP1;TFDP1;TFDP1	ENST00000453989.1;ENST00000464794.1;ENST00000375370.4;ENST00000544902.1;ENST00000408980.2;ENST00000538138.1;ENST00000475254.1;ENST00000465174.1	TSS1500;5'UTR;5'UTR;TSS200;TSS200;5'UTR;5'UTR;5'UTR	chr13:114239180-114240015	3
cg24656153	2.3996	-5.09618	31.3838	3.69686e-10	1.25713e-05	12.5339	Ovarian	chr2	238536100	+	38692849	47651126	AAAAAAACAAAAACCACAAAAACCCAAAAAAAACCAAAACCAAAAATCCA	GAAAAAACGAAAACCGCGAAAACCCGAAAAAAACCAAAACCGAAAATCCG	I	C	Grn							chr2:238535561-238536840	Island	CCCCCCGCCCCCGTCCCCCGCCCCGCCGTCCCTGGCCCCTGCAGTCCCTGGCCCGCGCTG[CG]GACCTCCGGCTCTGGCTTCCCCCGGGTCCCCGCGGCCCCCGTCCCCCCGCGTCCCCGCGT	GGGGGGACGGGGGCCGCGGGGACCCGGGGGAAGCCAGAGCCGGAGGTCCG	LRRFIP1	NM_001137550	TSS200					2:238200310-238201579	2:238535273-238537184	Unclassified_Cell_type_specific	LRRFIP1	ENST00000308482.9	TSS200	LRRFIP1;LRRFIP1	ENST00000308482.9;ENST00000465870.1	TSS200;TSS200			chr2:238534401-238537551	6	chr2:238535531-238537023	6
cg24785314	1.97539	-3.63041	30.0105	5.41096e-10	1.25713e-05	12.9227	Ovarian	chr10	115614158	+	43748589		TTTAAAAATTATTTTTAAAATCTCTCTCTTTAAACAACATCCRCCRATTC		II									chr10:115614373-115615056	N_Shore	CCCTACCCGCTTTACCTTTAGGGTCTTGGCGGGAACAAGTTCCCGCTGCCAGTGCCGTGT[CG]AATCGGCGGATGCTGTTCAAAGAGAGAGACTTTAAAAATAATTTTTAAAAATACATTGCC	TTAAAAATTATTTTTAAAGTCTCTCTCTTTGAACAGCATCCGCCGATTCG	NHLRC2;DCLRE1A;DCLRE1A;DCLRE1A	NM_198514;NM_001271816;NM_014881;NM_001271816	TSS1500;5'UTR;TSS200;1stExon						10:115613584-115615233	Promoter_Associated	NHLRC2;NHLRC2;DCLRE1A;DCLRE1A;DCLRE1A	ENST00000369301.3;ENST00000468890.1;ENST00000361384.2;ENST00000476112.1;ENST00000369305.1	TSS1500;TSS1500;TSS1500;TSS200;TSS200	NHLRC2;NHLRC2;DCLRE1A;DCLRE1A;DCLRE1A	ENST00000369301.3;ENST00000468890.1;ENST00000361384.2;ENST00000476112.1;ENST00000369305.1	TSS1500;TSS1500;TSS1500;TSS200;TSS200	chr10:115613625-115615190	3
cg26782218	-1.89712	4.43209	-29.8489	5.66523e-10	1.25713e-05	13.0047	Ovarian	chr16	1484813	+	80790399	96602973	ATCCCACAACACACACAAAAAATAACCACCCTATAAAAAAATATACTCCA	GTCCCACAACGCACGCAAAAAATAACCACCCTATAAAAAAATATACTCCG	I	A	Red							chr16:1482551-1483201	S_Shore	AGGGATGGGAGCGCCTTCCAGCTGCCCAGCGGCGTCCGCGGGCCCTCCTCACTCCACAGC[CG]GAGCACACTCTCCCACAGGGTGGCCATCTCCTGCGTGCGCTGTGGGACGGGGATGCTGGT	GTCCCACAGCGCACGCAGGAGATGGCCACCCTGTGGGAGAGTGTGCTCCG	CCDC154	NM_001143980	Body					16:1424742-1424864						CCDC154;CCDC154	ENST00000483702.1;ENST00000463299.2	3'UTR;3'UTR	chr16:1484765-1485155	3
cg02140517	-2.34202	1.89782	-28.8214	7.63195e-10	1.29622e-05	12.2243	Ovarian	chr10	79492099	-	80691387		ACAACACCACAATAAAAACCACAATCATATCTACTACCTCTATCCAAAAC		II					rs12779688	0.085208	rs12779688	0.085208		OpenSea	GAAGCTCGCTAACAACACCACAGTGAAAGCCACAGTCATATCTGCTGCCTCTGTCCAGAG[CG]CCAGCAGCGCCATCATTAAAGCCGCCAACGCCATCCAGCAGCAAACTGTCGTGGTGCCGG	CAACACCACAGTGAAAGCCACAGTCATATCTGCTGCCTCTGTCCAGAGCG								10:79162008-79162193
cg02188185	2.03752	-1.76575	28.509	8.37317e-10	1.29622e-05	12.4605	Ovarian	chr6	30039524	+	88627872	87675366	ACTCTCAATCTTTTACATAATCTTCATTAACTATTCTCCACCCTACCCCA	ACTCTCAATCTTTTACGTAATCTTCGTTAACTATTCTCCACCCTACCCCG	I	C	Grn							chr6:30038881-30039477	S_Shore	GTCGGCTGGAGACGGGGAGGCAGGGAGAGGACCTCATGAGAGAGTTTTCTAAATCACAGG[CG]GGGTAGGGTGGAGAATAGTCAACGAAGATCACGTAAAAGACTGAGAGCTAGTGACCACAC	CGGGGTAGGGTGGAGAATAGTCAACGAAGATCACGTAAAAGACTGAGAGC	RNF39;RNF39	NM_170769;NM_025236	Body;Body														chr6:30039145-30039995	3
cg02725069	1.9019	-5.52905	28.2289	9.10637e-10	1.29622e-05	12.5596	Ovarian	chr5	157002817	+	82772350	55699143	AAAACCCACAAAACTAAAAACAAAACATCTCAACAAAAAACTAAAAACCA	AAAACCCGCGAAACTAAAAACGAAACGTCTCGACAAAAAACTAAAAACCG	I	A	Red	rs7735126	0.298507					chr5:157002174-157003182	Island	CCACTGCCCGGCGGTGGAGGCGCGTCTGGAACCCCCCGGCTCGCCCCGCGCCTCCCCACC[CG]GCTCCCAGCCCTCTGCCGAGACGCTCCGCCTCCAGCCCCGCGGGCCTCCGCCAGGGGATG	GAGGCCCGCGGGGCTGGAGGCGGAGCGTCTCGGCAGAGGGCTGGGAGCCG	ADAM19	NM_033274	TSS200	high-CpG:156935299-156935449				5:156934047-156935760	5:157001879-157003195	Unclassified	ADAM19;ADAM19;ADAM19	ENST00000517905.1;ENST00000430702.2;ENST00000257527.4	TSS200;TSS200;TSS200	ADAM19;ADAM19;ADAM19;ADAM19	ENST00000517905.1;ENST00000519752.1;ENST00000430702.2;ENST00000517951.1	TSS200;TSS200;TSS200;TSS200	chr5:157001940-157002975	3
cg03130962	-2.0413	2.85206	-28.0141	9.71725e-10	1.29622e-05	12.6413	Ovarian	chr6	31111088	-	32752223	3605280	AACATAAAATTCTTATCCCTCTCTAACTCCTACAAACACCAAACCAATCA	AACATAAAATTCTTATCCCTCTCTAACTCCTACAAACGCCGAACCAATCG	I	C	Grn								OpenSea	CTGTCTCCTACCAGCATGAGGTTCTTATCCCTCTCTAGCTCCTGCAAGCGCCGGGCCAGT[CG]CTGCCCCTCCTCCTTCCGGGCCTCCTCCTGCAGACGCCTGAGTTCCTGGCTCCGCTCCTT	AGCATGAGGTTCTTATCCCTCTCTAGCTCCTGCAAGCGCCGGGCCAGTCG	CCHCR1;CCHCR1;CCHCR1	NM_001105563;NM_019052;NM_001105564	Body;Body;Body				TRUE							CCHCR1;CCHCR1;CCHCR1	ENST00000486060.1;ENST00000509859.1;ENST00000467553.2	3'UTR;3'UTR;3'UTR	chr6:31110945-31111335	3
cg03299654	-1.97851	-0.0348516	-28.0361	9.65242e-10	1.29622e-05	12.2554	Ovarian	chr3	121785690	+	63733523		TTAATCCCTCTTCACACTATTTATTTTTCCATTATAACAATTTCCTCATC		II										OpenSea	CGTTCCCCAAACTTGTGGAACTCAGAGCAGGCCAACTATATGAGTAGTAGATTTTTAACA[CG]ATGAGGAAACTGTTATAATGGAAAAATAAATAGTGTGAAGAGGGACTAAGGAAGATAAAG	TAGTCCCTCTTCACACTATTTATTTTTCCATTATAACAGTTTCCTCATCG	CD86;CD86;CD86	NM_001206925;NM_001206924;NM_175862	5'UTR;Body;Body								CD86	ENST00000469710.1	5'UTR	CD86;CD86	ENST00000469710.1;ENST00000478390.1	5'UTR;5'UTR	chr3:121785465-121785730	3
cg03602823	-2.64882	3.99681	-27.9698	9.84882e-10	1.29622e-05	12.4373	Ovarian	chr11	67219295	-	32671557	41723283	AAACTACCACAAAAAACAAAAACACAAAACACAACAAAATCCAAAAATCA	AAACTACCGCGAAAAACGAAAACACGAAACGCAACAAAATCCGAAAATCG	I	A	Red	rs1638559	0.134064						OpenSea	GCTCCTCGCAGAGAGCTGCCGCGAAGGACGAGAGCACGGAGCGCAGCAGGGTCCGGAGGT[CG]GCACTGGCCATGAGGCAGAGGAAGGGGCTGAGGCAGCTGTTGAGTAGGATCAGGTAGTCG	GAGCTGCCGCGAAGGACGAGAGCACGGAGCGCAGCAGGGTCCGGAGGTCG	GPR152	NM_206997	1stExon					11:66975806-66975872			CABP4;CABP4;GPR152	ENST00000438189.2;ENST00000542025.1;ENST00000312457.2	TSS1500;TSS1500;1stExon	CABP4;CABP4;CABP4;CABP4;CABP4;GPR152	ENST00000538060.1;ENST00000438189.2;ENST00000542025.1;ENST00000545040.1;ENST00000542233.1;ENST00000312457.2	TSS1500;TSS1500;TSS1500;TSS1500;TSS1500;1stExon			chr11:67217590-67220583	6	chr11:67218846-67220181	6
cg06749098	2.30335	-4.95473	29.031	7.1758e-10	1.29622e-05	12.1618	Ovarian	chr16	2014767	+	70672259	74656896	ACAAAACACATAAATCCTATTAATCACTACAACAAACCTCTACATAAACA	ACAAAACACGTAAATCCTATTAATCGCTACAACGAACCTCTACGTAAACG	I	A	Red	rs114006682	0.023023					chr16:2014164-2015451	Island	TCCCGCCCAGGAGCGCGGACTCGGGAGCCTAGACCCGACCCGATGTCCGCGGATTCCCGC[CG]CCCACGCAGAGGCCCGCTGCAGCGACCAACAGGACTCACGTGTTTTGTCGGAAAAGAAGA	ACAAAACACGTGAGTCCTGTTGGTCGCTGCAGCGGGCCTCTGCGTGGGCG	SNHG9;RPS2;SNORA78	NR_003142;NM_002952;NR_003020	TSS1500;5'UTR;TSS1500	high-CpG:1954752-1954832				16:1953833-1955584	16:2014723-2015147	Promoter_Associated	SNHG9;SNORA78;RPS2;RPS2;RPS2;RPS2;RPS2;RPS2;RPS2;SNHG9	ENST00000564014.1;ENST00000459373.1;ENST00000526522.1;ENST00000529806.1;ENST00000526522.1;ENST00000529806.1;ENST00000343262.4;ENST00000531182.1;ENST00000530225.1;ENST00000531523.1	TSS1500;TSS1500;1stExon;1stExon;5'UTR;5'UTR;5'UTR;TSS200;TSS200;TSS200	RPS2;RPS2;SNHG9;SNORA78;RPS2;RPS2;RPS2;RPS2;RPS2;RPS2;RPS2;RPS2;RPS2;RPS2;RPS2;RPS2;RPS2;RPS2;SNHG9;RPS2;RPS2;RPS2;RPS2	ENST00000533161.1;ENST00000527826.1;ENST00000564014.1;ENST00000459373.1;ENST00000527826.1;ENST00000563194.1;ENST00000526522.1;ENST00000529806.1;ENST00000533161.1;ENST00000533872.1;ENST00000526522.1;ENST00000527302.1;ENST00000529806.1;ENST00000343262.4;ENST00000531182.1;ENST00000527109.1;ENST00000530225.1;ENST00000527302.1;ENST00000531523.1;ENST00000533186.1;ENST00000534461.1;ENST00000532746.1;ENS…	3'UTR;3'UTR;TSS1500;TSS1500;1stExon;5'UTR;1stExon;1stExon;1stExon;TSS200;5'UTR;5'UTR;5'UTR;5'UTR;TSS200;TSS200;TSS200;1stExon;TSS200;TSS1500;TSS1500;TSS1500;TSS1500	chr16:2014765-2015055	3
cg10689055	-2.3647	5.78935	-28.8709	7.52148e-10	1.29622e-05	12.8632	Ovarian	chr19	58718323	+	86612827	98661833	CTAATCCAAAACTCCCAAAAACCTATCATATCCTTATAACAAAACTACCA	CTAATCCAAAACTCCCGAAAACCTATCATATCCTTATAACGAAACTACCG	I	A	Red	rs77857083	0.037326					chr19:58715220-58716033	S_Shelf	GAGCAGGTCCAACAGCAGGGCAAGCATCCAGGTGACCCTGAGGCCGCGCGCCAGAGGTTC[CG]GCAGTTCCGTTATAAGGACATGACAGGTCCCCGGGAGCCCTGGACCAGCTCCGAGAGCTG	CGGCAGTTCCGTTATAAGGACATGACAGGTCCCCGGGAGCCCTGGACCAG	ZNF274;ZNF274;ZNF274	NM_133502;NM_016325;NM_016324	Body;Body;Body														chr19:58718065-58718435	3
cg12426640	1.89878	-2.47652	27.9861	9.80018e-10	1.29622e-05	12.6678	Ovarian	chr3	38415918	-	3645244		TACRCCTACCTAAAAAACCCTATAATTTACTTTATAATTCCCATATAACC		II										OpenSea	GGTGGGGGCTCTGCGCCTGCCTGGAGAGCCCTGTGGTTTGCTTTGTGGTTCCCATGTGGC[CG]CCAGCTAACCAGAAGCTCCCCTCCCATTCTCAGCGTCGCTGGCAGGCATGAGACTGGAGG	CGGCCACATGGGAACCACAAAGCAAACCACAGGGCTCTCCAGGCAGGCGC	XYLB	NM_005108	Body						3:38415612-38416211	Unclassified_Cell_type_specific				XYLB	ENST00000424034.1	3'UTR	chr3:38415800-38416175	3
cg12525736	2.00911	-5.37282	27.9182	1.00044e-09	1.29622e-05	12.4039	Ovarian	chr1	228269915	+	98663291	74662296	CTATAAAAACCTATAACACTCACAAAACCACAACAAAAAATCCAAAAACA	CTATAAAAACCTATAACACTCGCGAAACCACGACGAAAAATCCGAAAACG	I	A	Red							chr1:228269729-228271501	Island	CCCGCGCGTCACTGCGGCCGCCGGGGCGCCGAGGCCAGTGCGGGGACACAGCAAGCCTCC[CG]CCTTCGGACCTTCCGCCGTGGCCCCGCGAGTGCCACAGGTTTCCACAGGGCCGGGGCACG	CTGTGGAAACCTGTGGCACTCGCGGGGCCACGGCGGAAGGTCCGAAGGCG	ARF1;ARF1;ARF1;ARF1	NM_001658;NM_001024226;NM_001024227;NM_001024228	TSS1500;TSS1500;TSS1500;TSS1500					1:226336450-226338418	1:228269416-228270608	Unclassified	ARF1;ARF1;ARF1;ARF1	ENST00000272102.5;ENST00000542941.1;ENST00000478424.1;ENST00000541182.1	TSS1500;TSS1500;TSS1500;TSS1500	ARF1;ARF1;ARF1;ARF1;ARF1;ARF1;ARF1;ARF1;ARF1;ARF1;ARF1;ARF1	ENST00000272102.5;ENST00000542941.1;ENST00000477821.1;ENST00000470670.1;ENST00000478424.1;ENST00000470558.1;ENST00000473949.1;ENST00000477451.1;ENST00000478336.1;ENST00000469235.1;ENST00000473546.1;ENST00000482962.1	TSS1500;TSS1500;TSS1500;TSS1500;TSS1500;TSS1500;TSS1500;TSS1500;TSS1500;TSS1500;TSS1500;TSS1500	chr1:228269325-228270115	3
cg12616097	-1.89224	3.59155	-28.304	8.90302e-10	1.29622e-05	12.4504	Ovarian	chr1	17051629	-	85656524	84789303	ACAATTCCTAAAAAAACACAAAAAACCAAAAACTCTAACAACTAACACCA	ACGATTCCTAAAAAAACGCGAAAAACCAAAAACTCTAACAACTAACGCCG	I	A	Red							chr1:17051491-17051891	Island	AAGGAGGGTCCTACGGTTCCTGGGAGGACGCGAAGAGCCAAGAGCTCTGACAGCTGGCGC[CG]GGGAAAAGGCCCCGAGGCGGGGTCCGCATCCCTGGAAGGGCGGCGTCCACACTCCTGCGA	CGGCGCCAGCTGTCAGAGCTCTTGGCTCTTCGCGTCCTCCCAGGAACCGT								1:16924079-16924478
cg12916349	1.896	0.365972	28.3099	8.88724e-10	1.29622e-05	12.7508	Ovarian	chr16	3540866	+	25781921		CTAAAACCRCACAAAAACCAACAATACAAAATCCTTAAAACTTAAAAACC		II					rs74955362	0.084579	rs74955362	0.084579		OpenSea	GACAGTGAGACACTGTCTCAAAAAAAAGAAAAGGGGAAAAAAAGTGGATTAGGCCCCTAA[CG]GTCTCCAAGCTCCAAGGACTTTGTATTGCTGGCCTCTGTGCGGCCTCAGTTATGCCCAGC	CGGTCTCCAAGCTCCAAGGACTTTGTATTGCTGGCCTCTGTGCGGCCTCA											LA16c-306E5.3	ENST00000574423.1	5'UTR	LA16c-306E5.3	ENST00000574423.1	5'UTR			chr16:3540849-3541734	6
cg13709634	-2.05237	5.53843	-28.083	9.51633e-10	1.29622e-05	12.4936	Ovarian	chr11	679709	+	71638581	91655389	ATCCACAATAAAAACCACTACTATCATATCAAAAAATCCAACCCAAAACA	GTCCACGATAAAAACCACTACTATCATATCAAAAAATCCGACCCAAAACG	I	A	Red								OpenSea	ATGCTGAGGACGCGTCAGGCAGGCACTGGAGCAGCTCACCTGTGGCCCCTGCGAAGACGT[CG]CCCTGGGCCGGACTCTCTGATATGACAGCAGTGGCCTCTACCGTGGACGCTCGGTCAAAG	CGCCCTGGGCCGGACTCTCTGATATGACAGCAGTGGCCTCTACCGTGGAC	DEAF1	NM_021008	Body					11:669619-669889			DEAF1	ENST00000525904.1	3'UTR	DEAF1;DEAF1;DEAF1	ENST00000526790.1;ENST00000525904.1;ENST00000530813.1	TSS1500;3'UTR;3'UTR
cg13896157	2.1075	-4.59945	28.739	7.82003e-10	1.29622e-05	12.6446	Ovarian	chr1	27286832	+	77677555	90713379	AAAAAAAAACTAAACCAAAAACAACTCACCTAACAAAACAAATAAACCCA	AAAAAAAAACTAAACCGAAAACGACTCACCTAACGAAACAAATAAACCCG	I	A	Red							chr1:27286065-27287101	Island	CAGCTTCGGGGGGCTCCCGACACCGGCGCCGCCCTGGCTTGCGCCCCCCTGGGCCCGCGC[CG]GGCTTACCTGTCCCGCCAGGTGAGCCGCCTCCGGCTCAGCCCCTCCCCCGCCCCCTCGCC	GGGGAGGGGCTGAGCCGGAGGCGGCTCACCTGGCGGGACAGGTAAGCCCG	C1orf172	NM_152365	5'UTR					1:27158680-27159638	1:27286167-27287250	Promoter_Associated_Cell_type_specific	C1orf172;C1orf172	ENST00000374109.2;ENST00000320567.5	5'UTR;5'UTR	C1orf172;C1orf172	ENST00000374109.2;ENST00000320567.5	5'UTR;5'UTR	chr1:27286585-27287375	3
cg14941600	2.0232	2.9627	27.9902	9.78778e-10	1.29622e-05	12.4829	Ovarian	chr1	2433060	+	90600471		CACCCTCAAACAAAAATAACTAATCCACAACAAAAATAACCAAATACAAC		II									chr1:2433648-2434065	N_Shore	CCTAGGGCACGAGTATCACCATGGGAGTGGGCAGGACACGGGCCGGGCAAGTGGGCCTCC[CG]CTGCACCTGGCTACTCCTGCTGTGGACCAGCTACTCCTGCCTGAGGGTGGGGCACACACA	ACCCTCAGGCAGGAGTAGCTGGTCCACAGCAGGAGTAGCCAGGTGCAGCG	PLCH2	NM_014638	Body								PLCH2	ENST00000473964.1	5'UTR	PLCH2;PLCH2;PLCH2	ENST00000473964.1;ENST00000462379.1;ENST00000464895.1	5'UTR;5'UTR;5'UTR			chr1:2420513-2452297	6	chr1:2432391-2450780	6
cg17518962	1.78413	-2.66782	28.6342	8.06689e-10	1.29622e-05	12.7412	Ovarian	chr7	99766552	+	5670212		AAAATAAAAAACCTTATTCTCTAAATATCAATCTCTAACTACCTTACCAC		II									chr7:99768884-99769559	N_Shelf	GGTGGAAAGAAAGAAGGAAGGAAGGAGAAAGTGATATTTGAAAGCAGACATTGTCAAGGA[CG]TGGCAAGGTAGCCAGAGACTGACACTCAGAGAACAAGGCCTCCCATCCTGAAGGCAGGGG	CGTGGCAAGGTAGCCAGAGACTGACACTCAGAGAACAAGGCCTCCCATCC	GAL3ST4	NM_024637	TSS200				TRUE		7:99765999-99766636	Unclassified_Cell_type_specific	GAL3ST4;GAL3ST4;GAL3ST4	ENST00000482469.1;ENST00000360039.4;ENST00000423751.1	TSS1500;TSS200;TSS1500	GAL3ST4;GAL3ST4;GAL3ST4;GAL3ST4;GAL3ST4;GAL3ST4	ENST00000482469.1;ENST00000495882.1;ENST00000460995.1;ENST00000498000.1;ENST00000360039.4;ENST00000423751.1	TSS1500;TSS1500;TSS1500;TSS1500;TSS200;TSS1500	chr7:99765460-99766655	3
cg21484985	-2.51786	1.77174	-28.1988	9.18929e-10	1.29622e-05	12.4415	Ovarian	chr14	70690525	+	30633982	42737107	ATTACTAACCTAAAAAAATCTCCCATTAACCTACACACTAAAAAAAAACA	ATTACTAACCTAAAAAAATCTCCCATTAACCTACGCGCTAAAAAAAAACG	I	A	Red								OpenSea	CAGGAACGGGAGGGGCCGACTCCTCCCCATGCAAACAGCGGCAGCTTCCCGAGGCCCCAC[CG]CTTCCTCCCAGCGCGTAGGCCAATGGGAGATTTCTCCAGGTCAGTAATCCGATTTTTCGG	ATTACTGACCTGGAGAAATCTCCCATTGGCCTACGCGCTGGGAGGAAGCG								14:69760189-69760338			RP11-486O13.2;RP11-486O13.2;RP11-486O13.2;RP11-486O13.2	ENST00000554008.1;ENST00000554008.1;ENST00000555198.1;ENST00000555198.1	1stExon;5'UTR;1stExon;5'UTR	RP11-486O13.2;RP11-486O13.2;RP11-486O13.2;RP11-486O13.2;RP11-486O13.2	ENST00000554008.1;ENST00000554008.1;ENST00000555198.1;ENST00000555198.1;ENST00000555480.1	1stExon;5'UTR;1stExon;5'UTR;5'UTR	chr14:70690280-70690655	3
cg24122498	-1.70901	-2.76259	-28.6329	8.07001e-10	1.29622e-05	12.8375	Ovarian	chr17	4648682	-	5804305	30701199	CCTTTCACCTCAAAACAACCAACAACTACATATCCTAATAAAAATCTACA	CCTTTCGCCTCAAAACGACCGACAACTACATATCCTAATAAAAATCTACG	I	A	Red								OpenSea	CCTTCCGCTCCCCCTTTCGCCTCAGAGCGGCCGACAACTGCATGTCCTGGTAAGGGTCTG[CG]ACCCTATTTCCTTCCTGACCCTTAACTTCTCTTACTCTCTGGCTCCACATCCTCGAAGGC	CGCAGACCCTTACCAGGACATGCAGTTGTCGGCCGCTCTGAGGCGAAAGG	ZMYND15;ZMYND15	NM_001136046;NM_032265	Body;Body					17:4595265-4595432			ZMYND15	ENST00000433935.1	ExonBnd	ZMYND15	ENST00000433935.1	ExonBnd			chr17:4646596-4649579	6
cg24251193	2.23287	-4.25631	28.2055	9.17057e-10	1.29622e-05	12.334	Ovarian	chr1	156676542	-	9750382	77729546	AAACCTCAAAAACAAACCTAAAACCCAAAACCAAAAACCACAAAAAAACA	AAACCTCGAAAACAAACCTAAAACCCGAAACCGAAAACCGCAAAAAAACG	I	A	Red							chr1:156674858-156676654	Island	AGGTCAGGCGGGGAGCCTCGGGGACAGGCCTGGGACCCGAGGCCGGAAACCGCAGAGGAG[CG]AAGCCTGGCGGGATGCAGTGATTGGAGCCAAAGGAACCGTCCCGGCCTGTCCAACGCGGG	CGCTCCTCTGCGGTTTCCGGCCTCGGGTCCCAGGCCTGTCCCCGAGGCTC	CRABP2	NM_001878	TSS1500		chr1:156676478-156676478		TRUE	1:154941383-154943260	1:156675533-156676587	Unclassified	CRABP2;CRABP2	ENST00000368222.3;ENST00000368221.1	TSS1500;TSS1500	CRABP2;CRABP2;CRABP2	ENST00000368222.3;ENST00000368221.1;ENST00000368220.1	TSS1500;TSS1500;TSS1500	chr1:156676145-156676835	3
cg00332307	1.84561	2.98364	27.691	1.0724e-09	1.32581e-05	12.4577	Ovarian	chr16	11370064	+	33780966		RAAACACRTCRAAATCTACRAAAAAACCCATAACCAATCTCACTATAAAC		II									chr16:11369939-11370221	Island	CTGCAGGAGCGATGCTGCCGCCTGTGGATCCGGTGCAGCCTCCTTCGAGAGCAGTGTCTG[CG]CCTATAGTGAGACTGGCCATGGGTCCTCTCGTAGACCTCGACGTGCTCCGGGCTCAGCCC	CGCCTATAGTGAGACTGGCCATGGGTCCTCTCGTAGACCTCGACGTGCTC	PRM2	NM_002762	1stExon					16:11277490-11277695			PRM2;RMI2	ENST00000241808.4;ENST00000572173.1	1stExon;5'UTR	PRM2;RMI2;RMI2	ENST00000241808.4;ENST00000573910.1;ENST00000572173.1	1stExon;5'UTR;5'UTR	chr16:11369900-11370295	3
cg01082437	2.11839	1.37859	27.6369	1.09038e-09	1.32581e-05	12.4414	Ovarian	chr21	33945064	+	8732332		AACAAAACAAAAAAACTTTATCTATATTTACAACCACACCCCATCRCTCC		II									chr21:33941647-33942264	S_Shelf	CGCACTCCTATGAGAATCAAATGCTGCCACTGGTCTGAAGGAGGCGGAGCTCAGGCCTAA[CG]GAGCGATGGGGTGTGGCTGTAAATACAGACAAAGCTCCCCTGTCTTGCCCGCCGCTCACT	CGGAGCGATGGGGTGTGGCTGTAAATACAGACAAAGCTCCCCTGTCTTGC								21:32866919-32867120			C21orf77	ENST00000334165.4	3'UTR	C21orf77	ENST00000334165.4	3'UTR	chr21:33944940-33945195	3
cg12999453	1.79452	-4.49759	27.7086	1.06662e-09	1.32581e-05	12.6195	Ovarian	chr17	59482319	+	68765161	90795462	CCTACAACTATAAAATTACACAACACCCAAAAAACCAAACTCAAAATCCA	CCTACAACTATAAAATTACACGACGCCCAAAAAACCAAACTCGAAATCCG	I	A	Red							chr17:59473060-59483266	Island	TGGGGTTTCCGTCCCGGGACTCCCCTACGAGGGCGGTCCCCGGTAGCCAGAAGATCCGGC[CG]GACTCCGAGCCTGGCCCCTTGGGCGCCGTGTAATTCTATAGCTGTAGGGTTTCCTCTCCA	CCTACAGCTATAGAATTACACGGCGCCCAAGGGGCCAGGCTCGGAGTCCG	TBX2	NM_005994	Body			DMR	TRUE	17:56835972-56838011						TBX2;TBX2	ENST00000477081.1;ENST00000419047.1	5'UTR;3'UTR	chr17:59480360-59483035	3
cg13455067	-1.87995	5.72586	-27.6404	1.0892e-09	1.32581e-05	12.3576	Ovarian	chr1	44063595	-	15635283	25775521	ACAATAAACAACAAAAACCACAAACAACATATAATAAATAACATCAACCA	ACGATAAACGACGAAAACCGCGAACGACATATAATAAATAACATCAACCG	I	T	Red							chr1:44063469-44063757	Island	GTGGCCTACGAGGCGGTGGACGGCGAGGACCGCGGGCGGCATGTGGTGGATGGCATCAGC[CG]TGAGCACTCCAGCTGGGACCTGGTGGGCCTGGAGAAGTGGACGGAGTACCGGGTGTGGGT	CGGCTGATGCCATCCACCACATGCCGCCCGCGGTCCTCGCCGTCCACCGC	PTPRF;PTPRF	NM_002840;NM_130440	Body;Body					1:43836078-43836302			PTPRF	ENST00000496447.1	TSS200	PTPRF;PTPRF	ENST00000372407.4;ENST00000496447.1	TSS1500;TSS200	chr1:44063540-44063835	3
cg24513433	1.70994	-3.63776	27.5262	1.12819e-09	1.35099e-05	12.6212	Ovarian	chr18	47088234	-	23706579	81704562	TAAAACTACTAAAATCACAACTACCTACAAAACAAACCCAAAAAAAAACA	TAAAACTACTAAAATCGCAACTACCTACGAAACGAACCCGAAAAAAAACG	I	A	Red							chr18:47087879-47088528	Island	GTGGGAGAAAGCTGGAGCTGCTGGAGTCGCAGCTGCCTGCGGAGCGGGCCCGGGAGGAAG[CG]GGGCCGAGCGTGCGGCGTCCACGCGGTGAGTGTGCAGCGCTTTCATTCAAACTTTCTCCA	TGGAGCTGCTGGAGTCGCAGCTGCCTGCGGAGCGGGCCCGGGAGGAAGCG	LIPG	NM_006033	TSS200				TRUE	18:45341074-45342526	18:47087997-47088581	Promoter_Associated_Cell_type_specific	LIPG;LIPG	ENST00000261292.3;ENST00000427224.2	TSS200;TSS200	LIPG;LIPG	ENST00000261292.3;ENST00000427224.2	TSS200;TSS200	chr18:47086920-47088535	3
cg19062298	1.61506	-0.832636	27.4476	1.15592e-09	1.36355e-05	12.5192	Ovarian	chr11	919218	+	2800945		ACATTTCCCAACCTCCTATACAACTAAACATTACCTAATAATAACAAAAC		II										OpenSea	TGTTCCAACTGCCCAGGCTATGGTACATTGCAGGGCAGGCCCAGATACAATCTCCCTGCA[CG]TTCTGCTATCACCAGGCAATGCCTAGCTGCATAGGAGGCTGGGAAATGTAGTCTTGATTC	CATTTCCCAGCCTCCTATGCAGCTAGGCATTGCCTGGTGATAGCAGAACG																	chr11:919145-919555	3
cg01367737	2.16197	-4.59725	27.2936	1.21253e-09	1.36649e-05	12.4589	Ovarian	chr13	45563889	-	95600356	82796863	AAAACAACAAAAAACAAAAAACAAAACCCAAACCCTAATAAACAACAACA	GAAACAACGAAAAACGAAAAACGAAACCCGAACCCTAATAAACGACGACG	I	T	Red							chr13:45563288-45564002	Island	TTCAAGGCCCGCGGAACAGCGGAGGACGAAGAGCGGGACCCGAGCCCTGGTAAGCGGCGG[CG]TCTCCGCTGCCCACCAGGCCCATCTACCCACTCCCTGGCCGGGCCCTGCTCGCTGAAGAA	CGCCGCCGCTTACCAGGGCTCGGGTCCCGCTCTTCGTCCTCCGCTGTTCC	NUFIP1;KIAA1704	NM_012345;NM_018559	TSS1500;Body					13:44461289-44462076	13:45563026-45564853	Promoter_Associated	NUFIP1	ENST00000379161.4	TSS1500	KIAA1704;NUFIP1	ENST00000479068.1;ENST00000379161.4	5'UTR;TSS1500	chr13:45563480-45564035	3
cg10160614	-2.55202	2.82886	-27.2598	1.22535e-09	1.36649e-05	12.2234	Ovarian	chr2	239544973	+	77771864	70754899	ACAATCACTCCATACACATACATAAAATTAAAATCCCTCAAAAAATCCCA	ACAATCGCTCCGTACGCGTACGTAAAATTAAAATCCCTCAAAAAATCCCG	I	T	Red	rs73104898	0.027879					chr2:239542238-239542553	S_Shelf	GGAGCAGGATCAACATGTGACCCTGGCCAGCCCGACAGGGGAGGCCGGGCCCATGGCTCA[CG]GGACCCTCTGAGGGATCTCAACTCCACGCACGCGCACGGAGCGACTGTAGCCACTGTAGA	CGGGACCCTCTGAGGGATCTCAACTCCACGCACGCGCACGGAGCGACTGT							TRUE												chr2:239544899-239545592	5	chr2:239544060-239545506	5
cg12761626	1.99378	3.0122	27.254	1.22758e-09	1.36649e-05	12.3226	Ovarian	chr18	77176620	+	50729964		TATTTTACAAACCATAAAACAACTCRACACCCTCRACTTCTTTACTATCC		II									chr18:77180182-77180841	N_Shelf	GTAAGGTGGTAGCCGTGGGGTCTTCCCCGAGCTTCCCGCTGCCATCACCTCCTGGGAAGA[CG]GATAGCAAAGAAGCCGAGGGTGTCGAGTTGCCCCATGGTTTGTAAAACACTGGCATGGGC	CGGATAGCAAAGAAGCCGAGGGTGTCGAGTTGCCCCATGGTTTGTAAAAC	NFATC1;NFATC1;NFATC1;NFATC1;NFATC1	NM_006162;NM_172388;NM_172389;NM_172387;NM_172390	Body;5'UTR;Body;Body;Body					18:75277467-75277634			NFATC1;NFATC1	ENST00000397790.2;ENST00000545796.1	5'UTR;5'UTR	NFATC1;NFATC1	ENST00000397790.2;ENST00000545796.1	5'UTR;5'UTR	chr18:77176605-77177015	3
cg13871400	1.67762	-4.0525	27.312	1.20562e-09	1.36649e-05	12.5304	Ovarian	chr18	61616492	+	14607122	1652539	AATAAATAAAAAAACAAACAAAATCAAACCCAACCAAACACCACCTAACA	AATAAATAAAAAAACGAACGAAATCGAACCCAACCAAACACCACCTAACG	I	A	Red								OpenSea	CTGCACATCAGGAGATCCCCGCGGCCTGCGGGACCCGCCCCGCCCTCCTGCCCAGGCGCC[CG]CTAGGTGGTGCCTGGCTGGGCCCGACTCCGCCCGCCTCCCCATTCACTGGGAACTAACAC	AGTGAATGGGGAGGCGGGCGGAGTCGGGCCCAGCCAGGCACCACCTAGCG	HMSD	NM_001123366	TSS200				TRUE	18:59767431-59767727	18:61616258-61616768	Unclassified	HMSD;HMSD	ENST00000408945.3;ENST00000481726.1	TSS200;TSS200	HMSD;HMSD	ENST00000408945.3;ENST00000481726.1	TSS200;TSS200	chr18:61616300-61616915	3
cg04152793	-1.72736	1.90739	-27.1534	1.26677e-09	1.39053e-05	12.4828	Ovarian	chr11	131936494	-	16721953		AACTCAACTTCACTAACCCCACATCAAAACATTAACAAAACCRCAAAAAC		II					rs7937152	0.314621				OpenSea	CCAGAAGTCCAAACTCAACTTCACTGGCCCCACATCAAGACATTGGCAGAGCCGCAGGAG[CG]TAGGGGATAATCTATTTCTCATCTCTTCTTTCTTCCAGTGGCTTCCGGTATTCTTTGGAT	CGCTCCTGCGGCTCTGCCAATGTCTTGATGTGGGGCCAGTGAAGTTGAGT	NTM;NTM;NTM;NTM	NM_001144059;NM_001048209;NM_001144058;NM_016522	Body;Body;Body;Body				TRUE							NTM;NTM	ENST00000479431.1;ENST00000498764.1	5'UTR;5'UTR
cg14415956	-1.79427	3.74072	-27.0334	1.3153e-09	1.42403e-05	12.5041	Ovarian	chr1	221737032	-	12682932	2801373	TTCCAACCAAAAAAAACTCCCACATCAAAAAACTAATTATAACTTAAACA	TTCCGACCGAAAAAAACTCCCGCGTCAAAAAACTAATTATAACTTAAACG	I	A	Red	rs75976729	0.033828						OpenSea	AAGTCCCTGTGCTTCCGGCCGGGGGAAACTCCCGCGTCAGGGAACTAATTGTGACTTGGA[CG]GTGAATTGGAATGTTTGGAGGCATAGGTCATGGACTAGATAGGATGTAGGCAGATCCACA	TTCCGGCCGGGGGAAACTCCCGCGTCAGGGAACTAATTGTGACTTGGACG								1:219803610-219803856
cg04177395	1.74679	-0.973049	26.8592	1.38956e-09	1.45135e-05	12.151	Ovarian	chr11	78496497	+	69799926		TTTAACACTCRATTTTTCCTTACCAACTACTTACTCTACAACCCTTACAC		II			rs117957720	0.017795						OpenSea	CAGGGCACAGTCTCCAGGAGGGACAGGAGCAGATGCCTCAGTGGAAAACCAGGACTTTAT[CG]TGCAAGGGCTGCAGAGTAAGCAGCTGGTAAGGAAAAATCGAGTGTCAAATTCCTGCTCTA	CGTGCAAGGGCTGCAGAGTAAGCAGCTGGTAAGGAAAAATCGAGTGTCAA	ODZ4	NM_001098816	Body				TRUE										chr11:78496225-78496695	3
cg09245582	1.78857	1.65499	26.8601	1.38915e-09	1.45135e-05	12.1151	Ovarian	chr19	18419467	+	81711158		TCTAAACCCCTAACCCCACCTTCACRAAATTAAAATCTACAAAATAAACC		II									chr19:18420489-18420736	N_Shore	CAGTCGTGGGCCAGGGAGGTCTGGGGACAGGAGGACTGACCCCAACAGGAACTGGAATCA[CG]GTCTACTCTGCAGACCTCAACCCCGTGAAGGTGGGGTCAGGGGTCCAGATTCAGAGGATC	CGGTCTACTCTGCAGACCTCAACCCCGTGAAGGTGGGGTCAGGGGTCCAG	LSM4	NM_012321	Body																chr19:18417000-18423699	6	chr19:18414065-18423613	6
cg10036402	1.73873	-2.95227	26.8454	1.39563e-09	1.45135e-05	12.3395	Ovarian	chr14	77787255	-	22805972	34780829	TAAAAAACAACAAAAAACACAAAACATATCAAAACCAAAAAAACCAACCA	TAAAAAACGACAAAAAACGCAAAACATATCGAAACCGAAAAAACCGACCG	I	A	Red							chr14:77786690-77787794	Island	GGCCCGGGCCGCTAGGAGGCGGCAGGAGGCGCAGAGCATGTCGGGACCGGGAGGGCCGGC[CG]GCCCGGGGCGGGGGGGACTGGGCAGGAGGGGTCGGGCTCAGGGAACTGCAACTCCCAGCA	TAGGAGGCGGCAGGAGGCGCAGAGCATGTCGGGACCGGGAGGGCCGGCCG	POMT2;GSTZ1;GSTZ1;GSTZ1;GSTZ1;GSTZ1	NM_013382;NM_145870;NM_145870;NM_001513;NM_145871;NM_145871	TSS200;5'UTR;1stExon;TSS1500;5'UTR;1stExon					14:76856453-76857531	14:77786220-77788047	Promoter_Associated	GSTZ1;GSTZ1;GSTZ1;GSTZ1;GSTZ1;GSTZ1;GSTZ1;GSTZ1;GSTZ1;POMT2	ENST00000393734.1;ENST00000361389.4;ENST00000554279.1;ENST00000557639.1;ENST00000349555.3;ENST00000556627.1;ENST00000557053.1;ENST00000216465.5;ENST00000216465.5;ENST00000261534.4	TSS1500;TSS200;TSS200;TSS200;TSS200;TSS200;TSS200;5'UTR;1stExon;TSS200	GSTZ1;GSTZ1;POMT2;GSTZ1;GSTZ1;GSTZ1;GSTZ1;GSTZ1;GSTZ1;GSTZ1;POMT2;GSTZ1;GSTZ1;GSTZ1;POMT2;GSTZ1;POMT2	ENST00000554846.1;ENST00000556914.1;ENST00000554948.1;ENST00000361389.4;ENST00000553838.1;ENST00000554279.1;ENST00000557639.1;ENST00000349555.3;ENST00000553770.1;ENST00000553431.1;ENST00000556326.1;ENST00000557053.1;ENST00000216465.5;ENST00000216465.5;ENST00000261534.4;ENST00000553268.1;ENST00000452340.3	TSS1500;TSS1500;TSS1500;TSS200;TSS200;TSS200;TSS200;TSS200;TSS200;TSS200;TSS200;TSS200;5'UTR;1stExon;TSS200;TSS200;TSS1500	chr14:77787185-77787450	3
cg14978741	-1.70984	3.01312	-26.749	1.43892e-09	1.47694e-05	12.2387	Ovarian	chr10	21460005	-	58686215	74724538	AAACTAATAAAAAAACTCAAACATCAAACCAAATACAATAACTCACACCA	AAACTAATAAAAAAACTCAAACATCAAACCAAATACGATAACTCACGCCG	I	A	Red							chr10:21462128-21463808	N_Shelf	AACCACACAGGGGAACTGGTGAGAAAACTCAAACATCAGGCCAGGTGCGGTGGCTCACGC[CG]GTAATTCCAGCACCTTGGGAGGCCGAGCGGGGCAGATCACCTGAGGTCCAGAGTTCGAGG	CGGCGTGAGCCACCGCACCTGGCCTGATGTTTGAGTTTTCTCACCAGTTC	NEBL	NM_213569	Body											NEBL	ENST00000485750.1	3'UTR					chr10:21459870-21464488	6
cg06212289	2.15235	-3.52284	26.6149	1.50167e-09	1.50057e-05	11.6772	Ovarian	chr6	170606058	+	16723881		CAACRTAAATAATTAACAAACCRCCCTAAAAACCAAAAACRACAAATACC		II									chr6:170604411-170606479	Island	GAAGAAAAGGCGCTGAGAGGGGCGATGGGCGGACGGGCCGTGCCCACCACAGGGAGGTCG[CG]GCACCTGTCGCTCCTGGTTCCCAGGGCGGCCTGTCAATCACCCACGCTGGGCTCAGCTTG	AGCGTGGGTGATTGACAGGCCGCCCTGGGAACCAGGAGCGACAGGTGCCG						DMR	TRUE	6:170446337-170448447											chr6:170597352-170606894	6	chr6:170604128-170607341	6
cg23478805	-1.69278	3.06585	-26.5791	1.5189e-09	1.50057e-05	12.2279	Ovarian	chrX	73523946	+	82735105	2614911	TCTCAATAATATCATACAAAATTTACACACAACCCCATTCACATATCACA	TCTCAATAATATCATACAAAATTTACACACGACCCCATTCACGTATCACG	I	A	Red							chrX:73523919-73524125	Island	ATTGTGCTTTTGGCTTCTTGAGTAGGAGGAAAGTCGGGCGGGAAGGGCGTCAGGAATGTC[CG]TGACACGTGAATGGGGCCGTGTGCAAACCTTGTATGACATCACTGAGACACCTAGCGGAA	TCTCAGTGATGTCATACAAGGTTTGCACACGGCCCCATTCACGTGTCACG	ZCCHC13	NM_203303	TSS200					X:73440645-73441290			ZCCHC13	ENST00000339534.2	TSS200	ZCCHC13	ENST00000339534.2	TSS200
cg25225155	1.90759	3.7693	26.6438	1.48787e-09	1.50057e-05	12.4064	Ovarian	chr5	140222253	-	52625893	29752897	TTCACTATAAACCACCACCAACTTATCTATAAAAATAACCAACATAAACA	TTCGCTATAAACCACCGCCAACTTATCTATAAAAATAACCGACGTAAACG	I	A	Red							chr5:140222122-140223108	Island	CGGGGGCTCGCCTTCGCTGTGGGCCACCGCCAGCTTGTCTGTGGAGGTGGCCGACGTGAA[CG]ACAATGCTCCGGCGTTCGCGCAGCCCGAGTACACGGTGTTCGTGAAGGAGAACAACCCGC	TTCGCTGTGGGCCACCGCCAGCTTGTCTGTGGAGGTGGCCGACGTGAACG	PCDHA6;PCDHA2;PCDHA1;PCDHA7;PCDHA1;PCDHA8;PCDHA6;PCDHA5;PCDHA8;PCDHA3;PCDHA4	NM_031849;NM_018905;NM_031411;NM_018910;NM_018900;NM_018911;NM_018909;NM_018908;NM_031856;NM_018906;NM_018907	Body;Body;Body;Body;Body;1stExon;Body;Body;1stExon;Body;Body					5:140202168-140203355			PCDHA8;PCDHA8	ENST00000531613.1;ENST00000378123.3	1stExon;1stExon	PCDHA8;PCDHA8	ENST00000531613.1;ENST00000378123.3	1stExon;1stExon
cg08530859	-2.31931	4.61872	-26.4427	1.58675e-09	1.52937e-05	11.8975	Ovarian	chr8	143851287	+	48751530	30746862	CCTAATAACTCAAACCCACAAAATCTACTAAACAAACAAAAACCAAAACA	CCTAATAACTCAAACCCGCAAAATCTACTAAACGAACGAAAACCAAAACG	I	A	Red								OpenSea	TCTCCTGGTGAGGTCGGGCTGTCGGCGCCCTGGCCGGCTGCCTTATACCTGCTGGCACCC[CG]CCCTGGCCCTCGCCCGCTCAGCAGACTCTGCGGGTCTGAGTCACCAGGCAGCCGGGCTCA	CGCCCTGGCCCTCGCCCGCTCAGCAGACTCTGCGGGTCTGAGTCACCAGG	LYNX1;LYNX1	NM_177458;NM_023946	TSS200;Body								LYNX1	ENST00000317543.7	TSS200	LYNX1;LYNX1	ENST00000521396.1;ENST00000317543.7	TSS200;TSS200	chr8:143851180-143851410	3
cg22550309	-1.97629	3.90283	-26.4619	1.57697e-09	1.52937e-05	12.2321	Ovarian	chr3	46875360	+	60777575	16801247	ACTCAATCTATTTACATCCTTTCCAAATAACTCACTACATAAAAAACCCA	ACTCAATCTATTTACGTCCTTTCCAAATAACTCACTACGTAAAAAACCCG	I	A	Red							chr3:46874892-46875769	Island	CCGCGGACCGCAGGCTCCCAGGTAGCACCTGCCCCAGCCTGGCGCCCCAACCTCCGCCTC[CG]GGCCTCCCACGCAGTGAGTCACCTGGAAAGGACGTAAACAGATTGAGTGGGGGGCCCGCT	CGGGCCTCCCACGCAGTGAGTCACCTGGAAAGGACGTAAACAGATTGAGT	PRSS42	NM_182702	Body					3:46849911-46850714			PRSS42	ENST00000447340.1	TSS200	PRSS42	ENST00000447340.1	TSS200	chr3:46875345-46875835	3
cg13174427	-2.26046	4.3208	-26.3852	1.6163e-09	1.53908e-05	12.1358	Ovarian	chr6	112368581	+	38737934	55778862	ACCTAAACACCATTAAACAATAAATAAATAAAACTCCATCTACAATCCCA	ACCTAAACACCATTAAACAATAAATAAATAAAACTCCGTCTACAATCCCG	I	A	Red								OpenSea	CCGGGCTGGTCTCCAGCTCCTAACCGCGAGTGATCCGCCAGCCTCGGCCTCCCGAGGTGC[CG]GGATTGCAGACGGAGTCTCATTCACTCATTGCTCAATGGTGCCCAGGCTGGAGTGCAGTG	GCCTGGGCACCATTGAGCAATGAGTGAATGAGACTCCGTCTGCAATCCCG								6:112475139-112475727
cg13447702	-2.21014	1.53446	-26.3314	1.64455e-09	1.54734e-05	12.1943	Ovarian	chr8	2375366	+	4725988		TTTTCTATTTTCAAAAATCATTCCAAAAACATAAACACTTCCATCCCAAC		II										OpenSea	TGGAGGGTGTTGAGAGCAAAGCAACACTATTAATCATTGCATGATTCTGAAGTTATTTGA[CG]TTGGGATGGAAGTGTTCATGTTTTTGGAATGACTTTTGAAAATAGAAAAAAATGTTTATT	TTTCTATTTTCAAAAGTCATTCCAAAAACATGAACACTTCCATCCCAACG											AC133633.1	ENST00000520162.1	TSS1500	AC133633.1	ENST00000520162.1	TSS1500
cg16616449	1.57852	-4.68082	26.2	1.71593e-09	1.56563e-05	12.1575	Ovarian	chr5	176739309	+	84765433	12655543	AAATAACAACAACAATCCTTAAAAAACCATATACAAATAAACAAACAACA	AAATAACAACAACGATCCTTAAAAAACCATATACGAATAAACGAACGACG	I	A	Red							chr5:176738448-176739562	Island	CCCCTGAAAGCGCCGGGCCCAGCCGCTGCACGTGGGTGCCGCGGGGGCGGGGCCTCCGGC[CG]CCGCTCGCCCATTCGCACATGGCTTCTCAAGGATCGCTGTTGTCATCCTCGGGGCGGGGT	GGATGACAACAGCGATCCTTGAGAAGCCATGTGCGAATGGGCGAGCGGCG	MXD3;MXD3	NM_001142935;NM_031300	TSS200;TSS200					5:176670965-176672366	5:176738444-176740200	Promoter_Associated	MXD3;MXD3;MXD3;MXD3;MXD3	ENST00000439742.2;ENST00000439742.2;ENST00000513063.1;ENST00000423571.2;ENST00000427908.2	1stExon;5'UTR;5'UTR;TSS1500;TSS1500	MXD3;MXD3;MXD3;MXD3;MXD3;MXD3;MXD3;MXD3;MXD3	ENST00000439742.2;ENST00000439742.2;ENST00000513063.1;ENST00000503473.1;ENST00000503782.1;ENST00000513169.1;ENST00000423571.2;ENST00000502529.1;ENST00000427908.2	1stExon;5'UTR;5'UTR;TSS1500;TSS1500;TSS1500;TSS1500;TSS1500;TSS1500	chr5:176739260-176739515	3
cg17817613	1.68331	0.515759	26.1865	1.72343e-09	1.56563e-05	12.2512	Ovarian	chr21	43580648	-	17712972		CCTCCCTAAAACCRCRAAACAATAACTAAAATAACACAACTATTAAATAC		II										OpenSea	GAAGGAAATGCCCTCCCTGGAGCCGCGGGGCAGTAACTGAGGTAGCACAGCTGTTGAGTG[CG]TGTCCGGTGCCAGGCCAGGGGGGCAACCCGTGTTGGGGACATGTTGGATGCCTCTCTGAG	CGCACTCAACAGCTGTGCTACCTCAGTTACTGCCCCGCGGCTCCAGGGAG														TMPRSS3	ENST00000553129.1	3'UTR	chr21:43580485-43580775	3
cg18829125	2.0931	-5.4918	26.2021	1.71473e-09	1.56563e-05	11.9639	Ovarian	chr20	61273859	-	49725594	45808573	ACCCCAACAAATAAATAAAACAACACATAACTACCAAAAAAACCAAAACA	ACCCCAACGAATAAATAAAACGACGCGTAACTACCGAAAAAACCAAAACG	I	T	Red	rs144733635	0.0201					chr20:61273277-61274917	Island	GCGGCGGGGGCGGCCCCAGCGGATGAATGAAGCGGCGCGTGGCTGCCGGGGAGGCCAGAG[CG]TGGAGCGCTGCGCGGCGCGGCGGCCGGGCCCTCGAGACGGGGACGGTGAGTGCGCGGGGA	CGCTCTGGCCTCCCCGGCAGCCACGCGCCGCTTCATTCATCCGCTGGGGC	SLCO4A1;SLCO4A1	NM_016354;NM_016354	1stExon;5'UTR	high-CpG:60744231-60744353			TRUE	20:60743520-60745500	20:61273652-61273928	Promoter_Associated	SLCO4A1;SLCO4A1;SLCO4A1;SLCO4A1	ENST00000217159.1;ENST00000370512.5;ENST00000217159.1;ENST00000370512.5	1stExon;1stExon;5'UTR;5'UTR	SLCO4A1;SLCO4A1;SLCO4A1;SLCO4A1;SLCO4A1	ENST00000497209.1;ENST00000217159.1;ENST00000370512.5;ENST00000217159.1;ENST00000370512.5	TSS200;1stExon;1stExon;5'UTR;5'UTR	chr20:61272620-61275230	3
cg16558530	-2.12154	2.87715	-26.0913	1.77756e-09	1.59646e-05	11.9914	Ovarian	chr6	26598694	-	25806569	6683115	ACCAATAAAAACCCTACTCACCCAAATAACTCCTAAACATTTACCCAACA	ACCGATAAAAACCCTACTCGCCCAAATAACTCCTAAACATTTACCCAACG	I	T	Red							chr6:26598524-26598758	Island	CGCTTTCTTGCGGCCGATGGGGACCCTGCTCGCCCAGATGGCTCCTGGACATTTGCCCAG[CG]TCCTACTGAGCAGGAACTGAGGGCCCGTAAAGCAGCACGGCCAGGGGGACGTGAACGGGC	CGCTGGGCAAATGTCCAGGAGCCATCTGGGCGAGCAGGGTCCCCATCGGC	ABT1	NM_013375	Body					6:26706481-26706674									chr6:26598560-26599015	3
cg19263433	-2.06847	2.20628	-26.0515	1.8007e-09	1.59907e-05	11.4463	Ovarian	chr2	118618151	+	22616206		AAACAACAAATAATACAAATAACAAAATATACCCTCATCRCTACTAAAAC		II									chr2:118616575-118618163	Island	GGCAGATCTGACACCGACCCACGACGCACGATATGGCCGGAGGGGCTTGTAGGTTCAGCC[CG]TCTCAGTAGCGATGAGGGCACATCTTGTTACCTGCACTATCTGTTGTTTTCCCCCTCAAG	AACAACAGATAGTGCAGGTAACAAGATGTGCCCTCATCGCTACTGAGACG											HTR5BP	ENST00000434708.1	5'UTR	HTR5BP	ENST00000434708.1	5'UTR	chr2:118618085-118618635	3
cg02368064	2.57861	-3.27082	25.918	1.88094e-09	1.60792e-05	12.0862	Ovarian	chr17	66342776	-	13788237		TTACAAACCRAAAAACAACAAAATATCTAAATTTCCTCATTTACTACCCC		II										OpenSea	ACTGAGCGCATTTGCAGACCGAGGAGCAGCAGGGTGTCTGAGTTTCCTCATTTGCTGCCC[CG]TAGGTGTCTCGGTGCTTGAACTGCGGGCTGCTGATGTTGGCCAGAGAGGAAGATGATGAA	CGGGGCAGCAAATGAGGAAACTCAGACACCCTGCTGCTCCTCGGTCTGCA	ARSG;ARSG	NM_001267727;NM_014960	Body;Body						17:66342517-66343119	Promoter_Associated	ARSG	ENST00000448504.1	TSS200	ARSG	ENST00000448504.1	TSS200	chr17:66342660-66343035	3
cg09956694	1.54457	-4.07909	25.9001	1.89205e-09	1.60792e-05	12.1491	Ovarian	chr6	82957571	-	68734841		CTCCTATATATCTCTTAATAATTAACTAATACCTACCCAAAAAATTTCRC		II									chr6:82956999-82957507	S_Shore	GTTGGCTGGGGCTCCTGTATGTCTCTTGATGATTGGCTGGTGCCTGCCCAGAAGGTTTCG[CG]TGGCAGCACCTCTGCCATGGCCTTTTCCCTGGCGCCCCAAAGGAACTTGACCTCGCCGGC	CGCGAAACCTTCTGGGCAGGCACCAGCCAATCATCAAGAGACATACAGGA	IBTK;IBTK	NM_015525;NM_001300906	TSS200;TSS200					6:83013729-83014561	6:82956608-82958158	Promoter_Associated	IBTK	ENST00000306270.7	TSS200	IBTK;IBTK	ENST00000503400.1;ENST00000306270.7	TSS200;TSS200	chr6:82956585-82958615	3
cg14503165	-1.85766	3.13321	-25.9983	1.83224e-09	1.60792e-05	11.7252	Ovarian	chr17	2202686	+	38707572	83682491	TCTAATAATAAAAAATCTCAAAATTAAAACCATAAAAACACCACACACCA	TCTAATAATAAAAAATCTCGAAATTAAAACCGTAAAAACACCACACGCCG	I	A	Red							chr17:2206517-2207248	N_Shelf	AGCTGGGGCGTCTGAGTCTTTAGAGCAGGTTTCTGATCAGGATTGTTTGGGTCCCACAAT[CG]GCGTGTGGTGCCTCCACGGCCCCAACTCCGAGATCCCTTACTACCAGATCCAAACAAAAG	CGGCGTGTGGTGCCTCCACGGCCCCAACTCCGAGATCCCTTACTACCAGA	SMG6;SMG6	NM_017575;NM_001170957	Body;Body					17:2149436-2150349
cg20626144	-1.81597	1.2844	-25.9536	1.8592e-09	1.60792e-05	12.0062	Ovarian	chr17	157107	+	61647247	27680910	CATAAAATAAACCTACCACAAAAAAAACCTACCATAAAAAAAACCTACCA	CGTAAAATAAACCTACCGCGAAAAAAACCTACCGTAAAAAAAACCTACCG	I	T	Red	rs114400813	0.033015					chr17:156962-157220	Island	AGGTCCATCCCACGGCAGGTCCATCCCGCGGCAGGTCCATCCCACGGCAGGTCCTCCCCA[CG]GCAGGTCCTCCCCACGGCAGGTCCTCCCCGCGGCAGGTCCATCCTACGGCAGGTCCATCC	CGGCAGGTCCTCCCCACGGCAGGTCCTCCCCGCGGCAGGTCCATCCTACG	RPH3AL	NM_006987	Body					17:157043-157188			RPH3AL	ENST00000576001.1	3'UTR	RPH3AL;RPH3AL	ENST00000570954.1;ENST00000576001.1	TSS1500;3'UTR			chr17:155982-158298	6
cg00326131	-1.55571	2.71341	-25.6482	2.05563e-09	1.62897e-05	12.0359	Ovarian	chr2	74668477	-	25634982	96646396	AAATAAAACTAACAACTAAAAAACAAACAAAAACCCAAACCAAAAATCCA	AAATAAAACTAACGACTAAAAAACAAACGAAAACCCAAACCAAAAATCCG	I	A	Red							chr2:74667593-74669403	Island	CGACAGGTTGTGGGATGGGGCTGGCGACTGGGGAACAAGCGGGAGCCCAGGCCAAGAGTC[CG]AGCGCTTGGGGCCCGCCTAGCTGCCCACCGCCCTTGGCCCGGGGATGCCCAAGACATTTT	CGGACTCTTGGCCTGGGCTCCCGCTTGTTCCCCAGTCGCCAGCCCCATCC	RTKN;RTKN;RTKN	NM_001015055;NM_033046;NM_001015056	Body;TSS1500;TSS1500			RDMR		2:74521141-74522952	2:74667057-74668479	Unclassified	RTKN;RTKN;RTKN	ENST00000305557.5;ENST00000233330.6;ENST00000484453.1	TSS1500;TSS1500;3'UTR	RTKN;RTKN;RTKN;RTKN;RTKN;RTKN	ENST00000460968.1;ENST00000305557.5;ENST00000233330.6;ENST00000479256.1;ENST00000472518.1;ENST00000484453.1	TSS1500;TSS1500;TSS1500;3'UTR;3'UTR;3'UTR	chr2:74667860-74668550	3
cg01121071	-1.87113	-0.670817	-25.5419	2.12931e-09	1.62897e-05	11.7708	Ovarian	chr8	144690705	-	8605247		CAAAAACAATTAATTAACCACAAAAAACCCAATCRAAACCCAAATTCTTC		II									chr8:144691400-144692269	N_Shore	TGTGGTGGGTACAAAGGCAGTTGATTGGCCACAGAAGGCCCAATCGGGGCCCAGGTTCTT[CG]AGAGGGAGAGTCTATGCTGGAATGTCTAAGAAAAGGCTAAATGCCTACTTGGTAGAAATT	AAAGGCAGTTGATTGGCCACAGAAGGCCCAATCGGGGCCCAGGTTCTTCG	PYCRL	NM_023078	Body								PYCRL;PYCRL	ENST00000495276.1;ENST00000377579.3	3'UTR;5'UTR	PYCRL;PYCRL;PYCRL;PYCRL;PYCRL	ENST00000447926.2;ENST00000495276.1;ENST00000482616.1;ENST00000377579.3;ENST00000462036.1	3'UTR;3'UTR;3'UTR;5'UTR;TSS200	chr8:144690500-144690870	3
cg01562603	1.61462	-3.26777	25.3901	2.23978e-09	1.62897e-05	11.9857	Ovarian	chr15	31657070	+	87677859		TAAAAAATAAACTTCCTAACTCCTTAAAAAACCATTTAACTATCCTACTC		II										OpenSea	TGCGAAGCCATGTGCATGTCAGCTCCATGTGGCTTAATAAACCACTAACATTTCTAGAGA[CG]AGCAGGACAGTCAAATGGCCTCCTAAGGAGTTAGGAAGTCCACCCCCCACCACAGAGGCC	CGAGCAGGACAGTCAAATGGCCTCCTAAGGAGTTAGGAAGTCCACCCCCC	KLF13;KLF13	NM_015995;NM_001302461	Body;Body											KLF13;KLF13	ENST00000558844.1;ENST00000558921.1	TSS1500;5'UTR	chr15:31656565-31657130	3
cg02599361	-2.82846	-0.188291	-25.3536	2.2672e-09	1.62897e-05	12.0558	Ovarian	chr5	178548373	+	42616123		AAAAAACAAAAATCTATCRTAATTACAAAAAAAACCRATAACCAAAAAAC		II									chr5:178547421-178548701	Island	CCGCACGACGCCGCGAGACCGCGAACCCCCCCGGGCCGGGACGGGCTCGGCCCGGAGGGT[CG]CCCTTTGGCCACCGGCCCCTCCTGCAACCACGACAGATCTTTGCCCCTTTACAAGCCATC	CGCCCTTTGGCCACCGGCCCCTCCTGCAACCACGACAGATCTTTGCCCCT	ADAMTS2	NM_014244	Body					5:178480593-178481513						ADAMTS2;ADAMTS2;ADAMTS2	ENST00000522937.1;ENST00000523450.1;ENST00000518335.1	3'UTR;3'UTR;3'UTR			chr5:178547496-178550351	6
cg03885399	1.91249	-4.6595	25.4092	2.22553e-09	1.62897e-05	11.714	Ovarian	chr1	47691550	+	75674865	92752920	CAAAACAAACATCCACTTATCTATCTATCTACCCACAAAATAACCAAACA	CAAAACGAACATCCGCTTATCTATCTATCTACCCACAAAATAACCGAACG	I	A	Red							chr1:47690980-47691727	Island	GCCTCGGCCGCGTCCCGTCCCTCTAGCTGGGGGTCACTGCGAGCCGCCTCGCTCGGCGGC[CG]CTCGGTCATCCTGTGGGCAGACAGACAGACAAGCGGATGCCCGCTCTGACGACCGCCCCT	CAGAGCGGGCATCCGCTTGTCTGTCTGTCTGCCCACAGGATGACCGAGCG	TAL1	NM_003189	Body			DMR	TRUE	1:47463421-47464314	1:47690950-47691551	Unclassified_Cell_type_specific	RP1-18D14.7;TAL1;RP1-18D14.7	ENST00000422216.1;ENST00000371883.3;ENST00000422216.1	1stExon;ExonBnd;5'UTR	RP1-18D14.7;TAL1;TAL1;RP1-18D14.7	ENST00000422216.1;ENST00000371883.3;ENST00000464796.1;ENST00000422216.1	1stExon;ExonBnd;3'UTR;5'UTR	chr1:47691065-47692075	3
cg06170283	-1.72662	2.8307	-25.4043	2.22913e-09	1.62897e-05	11.9406	Ovarian	chr16	89245231	+	35742174	93680506	ATAAAAAATCCAAAAAAACAACAAAAAAAATACCTACAAAAAAATACCCA	ATAAAAAATCCGAAAAAACGACAAAAAAAATACCTACAAAAAAATACCCG	I	T	Red	rs71395390	0.108318					chr16:89245619-89245960	N_Shore	CTGAACTCTCGCATCCCGGGGTTCAGTTCCCACAAAGCAGCCTGGAGAGGTGGAGGGGGA[CG]GGCACTTTCCTGCAGGCACCTCCCCTGCCGCTCCCCCGGACCCTCCACAGCCAGCCCACT	CGGGCACTTTCCTGCAGGCACCTCCCCTGCCGCTCCCCCGGACCCTCCAC	CDH15	NM_004933	Body								CDH15	ENST00000521087.1	5'UTR	CDH15;CDH15	ENST00000521087.1;ENST00000524089.1	5'UTR;5'UTR	chr16:89244920-89245315	3
cg10186456	1.78589	-0.153434	25.4168	2.21989e-09	1.62897e-05	11.9942	Ovarian	chr16	2892912	+	42602559		TTTAAATCACTCCAAATTATTACCCACAATAATACTCCAAATATCCCATC		II			rs17659759	0.114898					chr16:2892579-2892810	S_Shore	GGGTCTGGAAACTGAGTGGTCCCTCTCAGGAGGCAACCAAAAGACGTTCTCACTGGCTGA[CG]ATGGGACACTTGGAGCATCACTGTGGGCAATAACTTGGAGTGATTTAAATACGTGAGATA	TTAAATCACTCCAAGTTATTGCCCACAGTGATGCTCCAAGTGTCCCATCG	TMPRSS8	NR_026864	TSS200						16:2892264-2893036	Promoter_Associated	PRSS30P	ENST00000475030.1	TSS1500	PRSS30P;PRSS30P;PRSS30P;PRSS30P;PRSS30P	ENST00000506153.1;ENST00000489864.1;ENST00000390681.5;ENST00000476276.1;ENST00000475030.1	TSS1500;TSS1500;TSS200;TSS1500;TSS1500			chr16:2888155-2892993	6	chr16:2891991-2893063	6
cg10719100	1.6989	-4.89934	25.7811	1.96741e-09	1.62897e-05	12.0261	Ovarian	chr8	146078187	-	5737941	86759228	CCCATTCCAAAACACAAAAACCTTAATACACAAAATCAAATTAACACTCA	CCCGTTCCGAAACGCGAAAACCTTAATACACAAAATCAAATTAACACTCG	I	A	Red							chr8:146077931-146078881	Island	GGCGCGGCGTCGCCCGTTCCGGGGCGCGGGGACCTTGGTGCACAGAGTCAAATTGGCACT[CG]GCCGTCGCCGCCCCCACGGTTCGGGGCCAACCTACCGGCGGGCGCTCCTCCGCGGAAAAG	CCCGTTCCGGGGCGCGGGGACCTTGGTGCACAGAGTCAAATTGGCACTCG	COMMD5;COMMD5;COMMD5	NM_014066;NM_001081004;NM_001081003	5'UTR;5'UTR;5'UTR					8:146048710-146049390	8:146077596-146079300	Promoter_Associated	COMMD5;COMMD5;COMMD5;ZNF250	ENST00000305103.3;ENST00000402718.3;ENST00000450361.2;ENST00000543949.1	5'UTR;5'UTR;5'UTR;3'UTR	COMMD5;COMMD5;COMMD5;COMMD5;COMMD5;COMMD5;ZNF250	ENST00000533270.1;ENST00000305103.3;ENST00000402718.3;ENST00000450361.2;ENST00000529143.1;ENST00000533270.1;ENST00000543949.1	5'UTR;5'UTR;5'UTR;5'UTR;TSS200;1stExon;3'UTR	chr8:146077565-146078255	3
cg12067423	1.53029	-2.90662	25.6655	2.04386e-09	1.62897e-05	12.1397	Ovarian	chr15	85141633	+	62735935		CTTACCTATCCCATAACCTCTAATAATACTACAACCATCTCTATTTCTCC		II									chr15:85144078-85144611	N_Shelf	GACTTAGACTCAACCAACCAAATGCTCTTTCCTTGCATGGGAGAATTTGTGTGAGAAAGG[CG]GAGAAACAGAGATGGCTGTAGTACCACCAGAGGTCATGGGATAGGCAAGCTGAACTTTTT	TTGCCTATCCCATGACCTCTGGTGGTACTACAGCCATCTCTGTTTCTCCG									15:85141513-85143209	Unclassified							chr15:85141445-85142035	3
cg12811552	1.50313	-5.18636	25.7732	1.97256e-09	1.62897e-05	12.1275	Ovarian	chr5	172410833	-	24786274	41765155	TCACACAATCAACTATTAACACTTCCTAATAAAATCCAAATAAAACAACA	TCACGCGATCAACTATTAACACTTCCTAATAAAATCCGAATAAAACGACG	I	A	Red							chr5:172410691-172411161	Island	TGCACACGCTGGTCACGCGGTCAGCTATTGACACTTCCTGGTGGGATCCGAGTGAGGCGA[CG]GGGTAGGGGTTGGCGCTCAGGCGGCGACCATGGCGTATCACGGCCTCACTGTGCCTCTCA	TCACGCGGTCAGCTATTGACACTTCCTGGTGGGATCCGAGTGAGGCGACG	ATP6V0E1;ATP6V0E1	NM_003945;NM_003945	5'UTR;1stExon	high-CpG:172343377-172343455				5:172343327-172343948	5:172410351-172411937	Promoter_Associated	ATP6V0E1;ATP6V0E1;ATP6V0E1;ATP6V0E1;ATP6V0E1;ATP6V0E1;ATP6V0E1;ATP6V0E1	ENST00000519374.1;ENST00000519374.1;ENST00000519911.1;ENST00000519911.1;ENST00000265093.4;ENST00000265093.4;ENST00000517669.1;ENST00000517669.1	5'UTR;1stExon;5'UTR;1stExon;5'UTR;1stExon;5'UTR;1stExon	ATP6V0E1;ATP6V0E1;ATP6V0E1;ATP6V0E1;ATP6V0E1;ATP6V0E1;ATP6V0E1;ATP6V0E1	ENST00000519374.1;ENST00000519374.1;ENST00000519911.1;ENST00000519911.1;ENST00000265093.4;ENST00000265093.4;ENST00000517669.1;ENST00000517669.1	5'UTR;1stExon;5'UTR;1stExon;5'UTR;1stExon;5'UTR;1stExon	chr5:172410520-172410855	3
cg12956380	-2.1218	3.88093	-25.3576	2.26424e-09	1.62897e-05	11.9978	Ovarian	chr6	169568536	-	40628919	32731843	AAAACAAAAAACCCACAATAAAATTACTACATACACCCAAAACAACAACA	AAAACGAAAAACCCACAATAAAATTACTACGTACGCCCAAAACGACGACG	I	A	Red							chr6:169567265-169567610	S_Shore	AACAGCTGCGCCAGGACGGAGAGCCCACAGTGAAATTGCTGCGTGCGCCCAGGGCGGCGG[CG]GCGCCAGGCAGGCGCGGATCCCGCTGCGAGGGACTTGCCTGCTGACCTGGGGCCGCAGGG	CGCCGCCGCCCTGGGCGCACGCAGCAATTTCACTGTGGGCTCTCCGTCCT							TRUE	6:169310417-169310517									chr6:169568340-169568815	3
cg14788768	-1.72613	2.87917	-25.6552	2.05087e-09	1.62897e-05	11.8287	Ovarian	chr5	24170286	-	80730427	58608523	AAATATCCTTAAAAAATATACAAAACTCAAAAAAACAAAACCCACTACCA	AAATATCCTTAAAAAATATACAAAACTCGAAAAAACGAAACCCGCTACCG	I	A	Red								OpenSea	TCCCCCACAAACAAATATCCTTAAAAGATGTACAAAACTCGAGGGGGCGGAGCCCGCTGC[CG]AGGGCAGGGCAGGGTGGGGCGGGGCGGGGATCAAGCAGGGGCAGGGCTGGCGCTGCGGCC	CGGCAGCGGGCTCCGCCCCCTCGAGTTTTGTACATCTTTTAAGGATATTT								5:24206030-24206130						C5orf17	ENST00000512559.1	3'UTR	chr5:24170185-24170475	3
cg17619755	-1.92234	0.301277	-25.4393	2.2033e-09	1.62897e-05	11.9859	Ovarian	chr6	31760629	+	87669545	91637969	TTCCAAATCCTAAACCCACCTACCCACCAAATCTAAAATAATATAACTCA	TTCCAAATCCTAAACCCACCTACCCGCCGAATCTAAAATAATATAACTCG	I	C	Grn	rs35196751	0.028884					chr6:31763240-31763905	N_Shelf	AGAACCACTTCTCCTAGCACGGCTCGGAATTCTGGCTGCCGGACACACGTGACAAACCAG[CG]AGTCACATTATTCCAGATCCGGCGGGCAGGTGGGTCTAGGACCTGGAACAGGAAATAAAT	TTCCAGGTCCTAGACCCACCTGCCCGCCGGATCTGGAATAATGTGACTCG	VARS	NM_006295	Body								VARS	ENST00000444930.2	5'UTR	VARS;VARS;VARS;VARS	ENST00000495010.1;ENST00000444930.2;ENST00000489979.1;ENST00000495010.1	3'UTR;5'UTR;TSS1500;1stExon	chr6:31760485-31761015	3
cg17705066	-1.65728	4.0496	-25.6064	2.08427e-09	1.62897e-05	12.0905	Ovarian	chr19	3587038	-	83715363	35725952	TCAATAAAACAAATAAACTAACAAAAACTCTTCCCAAAATACATTCTACA	TCGATAAAACGAATAAACTAACGAAAACTCTTCCCGAAATACGTTCTACG	I	A	Red							chr19:3586742-3587104	Island	CCAAGAGGGCCTTCGGTGAGGCGGGTGGGCTGGCGGGAGCTCTTCCCGAAGTGCGTTCTA[CG]GATGCCTGGGGTGGAGGAGGGTCGGGGATGGGACGGGCTGGAAGGTTCTAGGTGCACCCG	TCGGTGAGGCGGGTGGGCTGGCGGGAGCTCTTCCCGAAGTGCGTTCTACG	GIPC3	NM_133261	Body					19:3537582-3538074									chr19:3587005-3587235	3
cg20308777	1.91193	-2.166	25.4476	2.19715e-09	1.62897e-05	11.4935	Ovarian	chr8	20046822	-	49617927		AAACATTAAATTCCCTAAAATAAATTCCTCTTCTAAATACAACATTCACC		II										OpenSea	AGGGAATTTCTAAACATTAAGTTCCCTAAAATAAATTCCTCTTCTAAATGCAGCATTCAC[CG]TGAACTGCCTCAGAACTCTTATCTCATGCTAACCATGAGAATGCATAAACCTTGCTCAAG	CGGTGAATGCTGCATTTAGAAGAGGAATTTATTTTAGGGAACTTAATGTT					chr8:20046722-20046722												chr8:20046720-20046970	3
cg23196670	1.91298	-4.61809	25.5548	2.12018e-09	1.62897e-05	11.8067	Ovarian	chr19	59085019	-	51749884	94628269	CATAAACAAAAAACAAACCCTAAACATCTCCATAATAACCTAAAAACACA	CATAAACGAAAAACGAACCCTAAACGTCTCCATAATAACCTAAAAACACG	I	A	Red	rs190930703	0.0119					chr19:59084201-59085059	Island	TTCCTCTGTGATCATGGGCGAGGGGCGGGCCCTGAACGTCTCCATGGTAACCTGGGGACA[CG]ACTCGACATCGCCTGGGTAACCCGGAGACGCGGCGGGCGTTGAAAATGCAATGGGGCATG	CGTGTCCCCAGGTTACCATGGAGACGTTCAGGGCCCGCCCCTCGCCCATG	MZF1;MZF1;LOC100131691	NM_003422;NM_198055;NR_027334	TSS200;TSS200;Body					19:63775738-63777072	19:59083798-59085219	Promoter_Associated	MZF1	ENST00000215057.1	TSS200	AC016629.2;AC016629.2;MZF1	ENST00000479047.1;ENST00000479047.1;ENST00000215057.1	1stExon;5'UTR;TSS200	chr19:59084665-59085055	3
cg26948066	1.80412	1.71857	25.375	2.25107e-09	1.62897e-05	11.9841	Ovarian	chr1	224300453	-	82646178		TTTAATATCCTTTAATCTACCACAAACCCTTAATCTTTATCTTTTATAAC		II									chr1:224301835-224302472	N_Shore	TGCCCTGTCTCTTTAGTATCCTTTAATCTGCCACAAACCCTTAGTCTTTGTCTTTTGTAA[CG]TTAACACTTTTGAATAATTTATGGGCCCGTCATCTAGCGATGTCTACCTCAAACGCAACT	CGTTACAAAAGACAAAGACTAAGGGTTTGTGGCAGATTAAAGGATACTAA	FBXO28;FBXO28;FBXO28	NM_015176;NM_001136115;NR_049764	TSS1500;TSS1500;TSS1500								FBXO28;FBXO28	ENST00000366862.5;ENST00000424254.2	TSS1500;TSS1500	FBXO28;FBXO28;FBXO28;FBXO28;FBXO28	ENST00000366862.5;ENST00000424254.2;ENST00000523990.1;ENST00000483773.1;ENST00000519894.1	TSS1500;TSS1500;TSS1500;TSS1500;TSS1500
cg01884217	1.64552	1.48811	25.2376	2.35718e-09	1.63419e-05	11.8668	Ovarian	chr17	48736199	+	75612592		AATTAATAAACTATCACCCAAATCACAAACACAATTATCCTACTCAAACC		II										OpenSea	CTGAGCTCCTCTGTTTGTGATAAACTTGCAGCCTGTCATCTCCTTGGCTGCGCCTCAGAG[CG]GCTTGAGCAGGATAACTGTGTCTGTGACCTGGGTGACAGCTCATTAACCCCACAGCACTG	CGGCTTGAGCAGGATAACTGTGTCTGTGACCTGGGTGACAGCTCATTAAC	ABCC3;ABCC3	NM_001144070;NM_003786	Body;Body											ABCC3;ABCC3	ENST00000515585.1;ENST00000513511.1	3'UTR;3'UTR	chr17:48735960-48736535	3
cg05967404	-2.20839	0.232918	-25.296	2.31141e-09	1.63419e-05	11.4342	Ovarian	chr22	37824343	+	87796264		TCCCAACATCCACCCCTTTACAAATAACAACAAATAACAAAAACTTTAAC		II			rs75704286	0.235267					chr22:37823011-37824119	S_Shore	GCTCATCTGTAGCTAGAGAACCTTCATTAGGCTTCCAGAGGCCCAGTTCCCCGCCCCTTA[CG]CCAAAGCCCCTGCCACCTGCTGCCACCTGCAAAGGGGTGGATGCTGGGAGGAGGAGGAGG	CGCCAAAGCCCCTGCCACCTGCTGCCACCTGCAAAGGGGTGGATGCTGGG	ELFN2	NM_052906	TSS1500								ELFN2	ENST00000402918.1	TSS1500	RP1-63G5.5;RP1-63G5.5;ELFN2	ENST00000451509.1;ENST00000452946.1;ENST00000402918.1	TSS1500;TSS1500;TSS1500	chr22:37821665-37824395	3
cg16072664	2.01558	-2.17154	25.2513	2.34633e-09	1.63419e-05	11.9374	Ovarian	chr21	35014885	-	64745561	81776836	AACATAACTTAATTACTCCATAATACAACAACTCACAAAAAAAAATCCCA	AACGTAACTTAATTACTCCGTAATACGACGACTCGCGAAAAAAAATCCCG	I	A	Red							chr21:35014823-35015792	Island	GCCAGGGGAGGGAGCGTAGCTTGGTTGCTCCGTAGTACGGCGGCTCGCGAGGAAGAATCC[CG]AGCGGGCTCCGGGACGGACAGAGAGGCGGGCGGGGATGGTGTGCGGGGCTGCGGCTCCTG	CGGGATTCTTCCTCGCGAGCCGCCGTACTACGGAGCAACCAAGCTACGCT	ITSN1;ITSN1;ITSN1;ITSN1;CRYZL1	NM_001001132;NM_003024;NM_003024;NM_001001132;NM_145858	1stExon;1stExon;5'UTR;5'UTR;TSS1500	high-CpG:33936494-33937051				21:33936341-33937662			CRYZL1;CRYZL1;CRYZL1;CRYZL1;CRYZL1;CRYZL1;CRYZL1;ITSN1;ITSN1;ITSN1;ITSN1;ITSN1;ITSN1;CRYZL1;ITSN1;ITSN1;ITSN1;ITSN1;ITSN1;ITSN1	ENST00000399442.1;ENST00000413017.2;ENST00000445393.1;ENST00000381540.3;ENST00000361534.2;ENST00000381554.3;ENST00000290244.5;ENST00000399353.1;ENST00000381318.3;ENST00000381289.4;ENST00000399367.3;ENST00000399352.1;ENST00000399355.2;ENST00000452332.2;ENST00000399353.1;ENST00000381318.3;ENST00000381289.4;ENST00000399367.3;ENST00000399352.1;ENST00000399355.2	TSS1500;TSS1500;TSS1500;TSS1500;TSS1500;TSS1500;TSS1500;1stExon;1stExon;1stExon;1stExon;1stExon;1stExon;TSS1500;5'UTR;5'UTR;5'UTR;5'UTR;5'UTR;5'UTR	CRYZL1;CRYZL1;CRYZL1;CRYZL1;CRYZL1;CRYZL1;CRYZL1;CRYZL1;CRYZL1;CRYZL1;ITSN1;ITSN1;ITSN1;ITSN1;ITSN1;ITSN1;ITSN1;ITSN1;CRYZL1;ITSN1;CRYZL1;ITSN1;ITSN1;ITSN1;ITSN1;ITSN1;ITSN1;ITSN1;ITSN1;ITSN1	ENST00000490714.1;ENST00000399442.1;ENST00000413017.2;ENST00000445393.1;ENST00000429827.1;ENST00000426935.1;ENST00000381540.3;ENST00000361534.2;ENST00000381554.3;ENST00000290244.5;ENST00000399353.1;ENST00000444491.1;ENST00000470742.1;ENST00000381318.3;ENST00000381289.4;ENST00000399367.3;ENST00000399352.1;ENST00000399355.2;ENST00000420072.1;ENST00000451686.1;ENST00000438788.1;ENST00000399353.1;ENS…	TSS1500;TSS1500;TSS1500;TSS1500;TSS1500;TSS1500;TSS1500;TSS1500;TSS1500;TSS1500;1stExon;1stExon;1stExon;1stExon;1stExon;1stExon;1stExon;1stExon;TSS1500;1stExon;5'UTR;5'UTR;5'UTR;5'UTR;5'UTR;5'UTR;5'UTR;5'UTR;5'UTR;5'UTR	chr21:35014400-35015135	3
cg19766460	2.20007	-3.71156	25.2662	2.3346e-09	1.63419e-05	11.0064	Ovarian	chr21	43528205	-	75641225		AAAACCRACAAACCTCAAAACTTAATACAAAACTAAATACAACTATCAAC		II									chr21:43526570-43526817	S_Shore	CTCTGAACTGGAGGGCCGGCAAGCCTCAAGGCTTAATGCAAGACTAAATACAGCTGTCAG[CG]CCTTCCTCTGAGCTCGCTTGGGAGCTGTCTGGGGGGACGGAGGAGTGAAGATTAGGTGAA	GGGCCGGCAAGCCTCAAGGCTTAATGCAAGACTAAATACAGCTGTCAGCG	UMODL1;UMODL1;C21orf128	NM_173568;NM_001004416;NR_027243	Body;Body;Body						21:43527043-43528992	Unclassified				TMPRSS3	ENST00000553129.1	3'UTR	chr21:43527960-43529175	3
cg01129509	1.77092	0.689417	24.8823	2.65828e-09	1.64458e-05	11.596	Ovarian	chr2	122655796	-	45743130		TACTAACAACATCTATCTCTATCTCTATATAAATCCAAATACCAAATCTC		II										OpenSea	CCTGGAGTGCCTGCTGACAGCATCTGTCTCTGTCTCTGTGTGGATCCAAGTACCAGATCT[CG]TTGCTGGGGCCTTTCCATGCTCTTAGCATCCCCATGCTGCCCTCCATGCTGCTGGGAGGT	CGAGATCTGGTACTTGGATCCACACAGAGACAGAGACAGATGCTGTCAGC																			chr2:122652892-122655921	6	chr2:122654620-122656055	6
cg01963754	-1.53446	3.22927	-24.5882	2.94007e-09	1.64458e-05	11.7497	Ovarian	chr13	111977248	-	47733261	48725940	TTTCCATAACCTTAAAAAAAAATAACAAAACATTTACCACCATACTAACA	TTTCCATAACCTTAAAAAAAAATAACGAAACGTTTACCACCGTACTAACG	I	T	Red							chr13:111978588-111979099	N_Shore	GAGTGAAGAGACTTTCCATGGCCTTGGAGAAAAATAACGGAACGTTTACCACCGTGCTGG[CG]TGGGCGTGTTAGAAGCCTCAGGAGGTGGCTGGCGGGAAGTGGGATGAGCGAGGGAATGAA	CGCCAGCACGGTGGTAAACGTTCCGTTATTTTTCTCCAAGGCCATGGAAA	C13orf16	NM_152324	Body					13:110775226-110775544									chr13:111977185-111977855	3
cg03792851	1.7959	3.0588	24.9875	2.56487e-09	1.64458e-05	11.8569	Ovarian	chr4	778075	+	15805832		TTCTAACCAAATACRATAATTCAAACCAAATACRATAATTCAAACCRAAC		II									chr4:778661-780592	N_Shore	ACCTCGTGATCCGCTCACCTCGTCCTCCCAAAGTGCTGGGATGACAGGCGTGAGCCACCG[CG]CCCGGCCTGAACCACCGCACCTGGCCTGAACCACCGCACCTGGCCAGAATCATCTTTTAA	CGCCCGGCCTGAACCACCGCACCTGGCCTGAACCACCGCACCTGGCCAGA
cg04007726	-2.05876	3.34811	-24.7223	2.80763e-09	1.64458e-05	11.1702	Ovarian	chr10	80981129	+	77810348	72702584	ACACTCTAAAACTAAAAACTACACCAAAACAAAAAACTAAAAACTAAACA	ACGCTCTAAAACTAAAAACTACGCCAAAACAAAAAACTAAAAACTAAACG	I	T	Red								OpenSea	AGGCGAGCACAGGCAGTCACTGCAGCAGCCGCCAGGCAGGCGGCTCCACGCGGCCCTGGA[CG]CCCAGCCCCCAGCTCTTTGTTCTGGCGCAGCCTTTAGCCTCAGAGCGCACGTGCGCGGGC	CGCCCAGCCCCCAGCTCTTTGTTCTGGCGCAGCCTTTAGCCTCAGAGCGC	ZMIZ1	NM_020338	Body					10:80651006-80651197									chr10:80980820-80981255	3
cg04612608	-1.73312	1.70255	-24.8826	2.65793e-09	1.64458e-05	11.612	Ovarian	chr16	9248364	-	68785103	92686942	AACACCCTCCAAAACACCAAAACAATATAACCAAAAAACCATCTAAATCA	AACACCCTCCAAAACGCCAAAACAATATAACCAAAAAACCGTCTAAATCG	I	A	Red								OpenSea	AGGGCCCAATGAGACACCCTCCAGAGCGCCAGGGCAGTGTAGCCAGGGGGCCGTCTAAAT[CG]AATGGCGCACAGAACCAGAGGGCGGGGGGACGTGGCCATCCACCGGGAGAGGGGATGAAA	GACACCCTCCAGAGCGCCAGGGCAGTGTAGCCAGGGGGCCGTCTAAATCG							TRUE	16:9155831-9156205
cg04842953	1.63144	-3.72825	24.8307	2.70545e-09	1.64458e-05	11.8573	Ovarian	chr1	201925070	+	12702901		AAACCTCAAAAATAACACTCCCTCAAATACCTATTCTTCAATTCCTCAAC		II									chr1:201924336-201925053	S_Shore	CCCCCTGTTCGTCGAGGTGACCTTGGGCGCGTCCCTCCGTCTCGCCTTGCTCAGTTCCTG[CG]TTGAGGAACTGAAGAATAGGCATTTGAGGGAGTGTCATTCTTGAGGTTTTACTTGTATCA	AACCTCAAGAATGACACTCCCTCAAATGCCTATTCTTCAGTTCCTCAACG	TIMM17A	NM_006335	Body						1:201924230-201925145	Promoter_Associated				TIMM17A;TIMM17A	ENST00000484647.1;ENST00000478378.1	5'UTR;5'UTR	chr1:201924760-201925135	3
cg05406088	1.98614	-1.82274	24.9595	2.58938e-09	1.64458e-05	11.7657	Ovarian	chr15	66947617	+	68729243	86619353	ATCCACTACCAAAAAAATAATTAAAACCTCCTACCCTCAAAACATCTTCA	ATCCACTACCAAAAAAATAATTAAAACCTCCTACCCTCGAAACGTCTTCG	I	T	Red							chr15:66947360-66947574	S_Shore	CCGAGCCCGCCCGCAGCGCCTGGGGCCTGGGGAGTGGGTGGTAGGGTAGGACTGGTGTCA[CG]AAGACGCCCCGAGGGCAGGAGGCCCTAACCACTCCCTTGGCAGTGGATGTGGGGAGTGGG	ATCCACTGCCAAGGGAGTGGTTAGGGCCTCCTGCCCTCGGGGCGTCTTCG							TRUE		15:66947084-66947651	Unclassified_Cell_type_specific							chr15:66946900-66947695	3
cg05550276	1.80775	-5.48384	24.5503	2.97879e-09	1.64458e-05	11.6533	Ovarian	chr16	52580524	+	77673526	64789525	CCTAAAATACTACAACTACAACAAAATAACCAAACTAAACCAATAAACCA	CCTAAAATACTACGACTACAACAAAATAACCGAACTAAACCGATAAACCG	I	A	Red	rs58399656	0.038228					chr16:52579636-52580845	Island	CAGCAGGCGGTGAGCCCGAGCGCGGGGCGCGCCCAGGATGGGGAGGTGGCCCCCGCCCCC[CG]GCCCACCGGCCCAGCCCGGTCACCTTGCTGTAGCCGTAGTACCCCAGGCACTGCGCGAAG	CCTGGGGTACTACGGCTACAGCAAGGTGACCGGGCTGGGCCGGTGGGCCG	TOX3;TOX3	NM_001146188;NM_001080430	5'UTR;Body					16:51137099-51139111			TOX3;TOX3	ENST00000568436.1;ENST00000407228.3	3'UTR;5'UTR	TOX3;TOX3;TOX3	ENST00000568436.1;ENST00000563091.1;ENST00000407228.3	3'UTR;5'UTR;5'UTR	chr16:52580000-52580695	3
cg06934468	-2.3358	5.38485	-24.723	2.80699e-09	1.64458e-05	11.7486	Ovarian	chr14	105248634	+	54752247	56761246	TTCAAAAATACCAAACCTAAACACTCATCAATCTTCCCACTCAATTAACA	TTCAAAAATACCGAACCTAAACGCTCATCAATCTTCCCGCTCAATTAACG	I	T	Red	rs11848899	0.136955					chr14:105251401-105251617	N_Shelf	TCTGGAGCTGTCGGCCCCTGATGGAGTGCCTCCCATCCTGCCAGCTGCCACTCCCCGGGA[CG]CTAACTGAGCGGGAAGACTGATGAGCGCCCAGGCCCGGCACCCCTGAAACCCATCTTATC	CGCTAACTGAGCGGGAAGACTGATGAGCGCCCAGGCCCGGCACCCCTGAA	AKT1;AKT1;AKT1	NM_001014431;NM_005163;NM_001014432	Body;Body;Body											AKT1	ENST00000555380.1	5'UTR			chr14:105242790-105273305	6
cg07031897	-1.86532	4.44778	-25.0396	2.51998e-09	1.64458e-05	11.7992	Ovarian	chr11	68702030	-	35753195	67657563	ATTCCAACCCATAACATTACTATAATCTCACCATACAACCTCCAAATACA	ATTCCAACCCGTAACATTACTATAATCTCGCCATACAACCTCCAAATACG	I	A	Red								OpenSea	GTGGACGCTGGTGTTCCAGCCCGTGACATTGCTGTGGTCTCGCCATACAACCTCCAGGTA[CG]AGGGTTTCCTTTTGTCCCTCTACAGAGCAGCTGGGGCTCACACAACCTAGAGGGTGAAAG	GTTCCAGCCCGTGACATTGCTGTGGTCTCGCCATACAACCTCCAGGTACG	IGHMBP2	NM_002180	Body					11:68458434-68458911			IGHMBP2;IGHMBP2	ENST00000541229.1;ENST00000255078.3	5'UTR;ExonBnd	IGHMBP2;IGHMBP2;IGHMBP2;IGHMBP2;IGHMBP2	ENST00000539064.1;ENST00000543739.1;ENST00000541229.1;ENST00000545475.1;ENST00000255078.3	5'UTR;5'UTR;5'UTR;5'UTR;ExonBnd	chr11:68701565-68702115	3
cg07563765	-2.20445	5.12178	-24.6775	2.85116e-09	1.64458e-05	11.6803	Ovarian	chr8	28929242	+	60704152	70803263	CTCTAATTCCAAAAAAACTAACAAAATCCCAAAATAACTCCAAAAAAACA	CTCTAATTCCGAAAAAACTAACGAAATCCCGAAATAACTCCGAAAAAACG	I	A	Red							chr8:28928996-28929718	Island	AGTCGGCAGGCCCCACGTATCTCACCACGCCCGTTTTGTGGGCGCCCACGGTGACGAACT[CG]CCCTCTCGGAGCCACTCCGGGACCTCGTCAGCTTCCTCGGAATCAGAGGCCAGGGCCTGT	CGCCCTCTCGGAGCCACTCCGGGACCTCGTCAGCTTCCTCGGAATCAGAG	KIF13B	NM_015254	Body					8:28984916-28985729									chr8:28928205-28929635	3
cg09436067	-1.7262	4.12677	-24.9254	2.61951e-09	1.64458e-05	11.774	Ovarian	chr3	185689507	-	90769174	13746562	ACAACCTAAAAAACATCAAACAACTAACAAATAACAAACTAAAAATACCA	ACGACCTAAAAAACGTCAAACGACTAACGAATAACAAACTAAAAATACCG	I	C	Grn	rs61742844	0.011947						OpenSea	ACGTGGTGTACAGCGGCCTGGAGAACGTCAAGCGACTGACGGATGGCAAGCTGGAGGTGC[CG]CACTTTGACAGCAAGGGCGAGGTGGAGGAGTACTTCTGGTCCATTGGCATCCCCATGACC	CGGCACCTCCAGCTTGCCATCCGTCAGTCGCTTGACGTTCTCCAGGCCGC								3:187172166-187172304			RP11-443P15.2	ENST00000423298.1	5'UTR	RP11-443P15.2;RP11-443P15.2;RP11-443P15.2;RP11-443P15.2;RP11-443P15.2	ENST00000423298.1;ENST00000422108.1;ENST00000436375.1;ENST00000416764.1;ENST00000445507.1	5'UTR;5'UTR;5'UTR;5'UTR;5'UTR
cg09632185	1.6904	-5.71323	24.9526	2.59542e-09	1.64458e-05	11.8504	Ovarian	chr10	115934003	-	84619211	62677548	ACAAAAATAACAACAACACTAAAACCAACCCAATTACAACTAAAAAAACA	ACAAAAATAACGACGACACTAAAACCGACCCGATTACAACTAAAAAAACG	I	A	Red							chr10:115933379-115934262	Island	GCTGACACATCAACAAAGATGGCGGCGACACTGAAGCCGGCCCGGTTACAGCTGAGGGGG[CG]GGGGCTCCCTGGAGGAACCAATCAGCGCAGCGCGGGCGGGGTGACGCAGCACACCTTGAG	ACAAAGATGGCGGCGACACTGAAGCCGGCCCGGTTACAGCTGAGGGGGCG	MIR2110;C10orf118;C10orf118	NR_031747;NM_018017;NM_018017	TSS200;1stExon;5'UTR					10:115923409-115924672	10:115933666-115934314	Promoter_Associated	C10orf118;MIR2110;C10orf118;C10orf118	ENST00000430353.2;ENST00000459421.1;ENST00000369285.3;ENST00000369287.3	TSS200;TSS200;TSS200;TSS200	C10orf118;MIR2110;C10orf118;C10orf118	ENST00000430353.2;ENST00000459421.1;ENST00000369285.3;ENST00000369287.3	TSS200;TSS200;TSS200;TSS200	chr10:115933900-115934795	3
cg10456539	1.96906	-5.12187	24.7113	2.81823e-09	1.64458e-05	11.8124	Ovarian	chr6	3118838	-	48717528	23679907	AATTTCAATCACCCATAAAAAAACACCCAACAAAACATAACTTCAAAACA	AATTTCGATCGCCCATAAAAAAACACCCGACAAAACGTAACTTCGAAACG	I	A	Red							chr6:3118572-3119292	Island	AACCACGAGCCGAGTTTCGGTCGCCCATGGGAAAGCACCCGGCAGGGCGTGGCTTCGGGG[CG]GGGCGGGCAGAGGGCGGAGCAGGATGGAGAGGCGAGGTGGGCGGAGCAGAGGGCGTGGCT	AGTTTCGGTCGCCCATGGGAAAGCACCCGGCAGGGCGTGGCTTCGGGGCG	BPHL;BPHL;BPHL;BPHL;BPHL;BPHL	NM_004332;NM_004332;NM_001302777;NM_001302777;NR_026648;NR_026649	5'UTR;1stExon;1stExon;5'UTR;Body;Body					6:3063572-3064439	6:3118127-3119807	Promoter_Associated	BPHL;BPHL;BPHL;BPHL	ENST00000434640.1;ENST00000380375.3;ENST00000380375.3;ENST00000380379.5	5'UTR;1stExon;5'UTR;TSS200	BPHL;BPHL;BPHL;BPHL;BPHL;BPHL;BPHL	ENST00000434640.1;ENST00000424847.2;ENST00000424847.2;ENST00000380375.3;ENST00000433912.1;ENST00000490918.1;ENST00000479273.1	5'UTR;5'UTR;1stExon;5'UTR;TSS200;TSS200;TSS200	chr6:3118380-3119055	3
cg12123502	1.96617	0.488763	24.8923	2.64919e-09	1.64458e-05	11.3636	Ovarian	chr15	29980826	-	35661586		CTAAAACTTATAACCTCACTTCTTCCAAAAAACAACTACAAACACTCTCC		II			rs260539	0.167391						OpenSea	GAAGAAAATCGCTGAAGCTTGTGGCCTCACTTCTTCCAAGAGGCAGCTACAGACACTCTC[CG]GGCCTGGCTGCCTGTTTGTTGGGACGGGGCCTCTGGCTTGGGTTTGCTGTGCTTCAACGC	TGAAGCTTGTGGCCTCACTTCTTCCAAGAGGCAGCTACAGACACTCTCCG								15:27767669-27768228									chr15:29980620-29981115	3
cg14645244	3.20548	-2.41395	24.8046	2.72962e-09	1.64458e-05	11.6515	Ovarian	chr6	32552205	-	11757834	11656105	TATAAAAACACAAACCATCCAATCACAAAACAACCTCCTAAAAAAACACA	TATAAAAACACGAACCATCCGATCACAAAACGACCTCCTAAAAAAACACG	I	A	Red			rs9269963	0.206581			chr6:32551851-32552331	Island	CAGGAAACGTGCTGTGGGGACACGAACCATCCGGTCACAGGGCGGCCTCCTGAGAAGACA[CG]GACAGCGACGCCACCATCCGGGGCTCCCTGAGCGGGGTGCGGGCGCTGGAACCTTAACCG	TGTGGGGACACGAACCATCCGGTCACAGGGCGGCCTCCTGAGAAGACACG	HLA-DRB1	NM_002124	Body					6:32659866-32660444	6:32552058-32552368	Unclassified_Cell_type_specific							chr6:32551825-32552250	3
cg14929317	1.63539	-4.70008	24.7379	2.79267e-09	1.64458e-05	11.8397	Ovarian	chr15	90437671	+	68648936		TTCACCRTCTACCATAAAAAAACAACCCATCTACACRAAAAAACAACTAC		II									chr15:90437025-90437602	S_Shore	TCGGTTATGGAACATTTCGTTCATTTTAATTTTTCAGTATTATAATGCTGCAGTGAATTA[CG]TAGCTGTCTCTCCGTGCAGATGGGCTGTTCCTCTATGGTAGACGGTGAATGGTGGAATTA	CGTAGCTGTCTCTCCGTGCAGATGGGCTGTTCCTCTATGGTAGACGGTGA	AP3S2;AP3S2	NM_005829;NR_023361	TSS200;TSS200						15:90436713-90437767	Promoter_Associated	AP3S2;C15orf38-AP3S2;AP3S2;AP3S2	ENST00000560184.1;ENST00000560940.1;ENST00000558011.1;ENST00000336418.4	TSS1500;TSS1500;TSS1500;TSS200	AP3S2;AP3S2;C15orf38-AP3S2;AP3S2;AP3S2;AP3S2;C15orf38-AP3S2	ENST00000560184.1;ENST00000423566.2;ENST00000560940.1;ENST00000558011.1;ENST00000558806.1;ENST00000336418.4;ENST00000560224.1	TSS1500;TSS1500;TSS1500;TSS1500;TSS1500;TSS200;3'UTR	chr15:90437125-90437930	3
cg16127683	-2.76008	4.24821	-24.6256	2.90249e-09	1.64458e-05	11.3838	Ovarian	chr15	40268777	-	98725559	12702289	CATAAAAACATTATACACTACTACAACACCTAAATCAAACAACACAAACA	CATAAAAACATTATACGCTACTACAACGCCTAAATCGAACGACACGAACG	I	A	Red							chr15:40268581-40269061	Island	TCACGGCTGCACCATGAGAACATTGTGCGCTACTACAACGCCTGGATCGAGCGGCACGAG[CG]GCCGGCGGGACCGGGGACGCCGCCCCCGGACTCCGGGCCCCTGGCCAAGGATGACCGAGC	CATGAGAACATTGTGCGCTACTACAACGCCTGGATCGAGCGGCACGAGCG	EIF2AK4	NM_001013703	Body				TRUE	15:38055924-38056353						EIF2AK4	ENST00000557801.1	TSS1500	chr15:40268445-40269135	3
cg16474696	2.10096	-0.702307	24.682	2.8468e-09	1.64458e-05	11.8206	Ovarian	chr19	13875014	-	24648930		CTAACTCTAAACAACAAATTATTAAACACRAAACCTAATATCCACTAAAC		II									chr19:13875044-13875951	N_Shore	GGGATACATCCCTAACTCTAGACAGCAGGTTGTTAAACACGGGGCCTGGTATCCACTAGG[CG]TCCCATAAATGCTGCCACTTTTGTGGTTCCGAGGAGGCGGCTCACTCCGTTCGGGCTTGG	CGCCTAGTGGATACCAGGCCCCGTGTTTAACAACCTGCTGTCTAGAGTTA	MRI1;MRI1	NM_001031727;NM_032285	TSS1500;TSS1500								MRI1	ENST00000040663.5	TSS1500	MRI1	ENST00000040663.5	TSS1500	chr19:13874825-13875155	3
cg16778274	3.47353	0.714561	25.1734	2.40865e-09	1.64458e-05	11.8822	Ovarian	chr8	143262517	-	53614839		ACACTAAACCRCAAATTCTCATTTCTCAAAACCACTCTACRTAATAAAAC		II					rs62514726	0.122943	rs62514726	0.122943		OpenSea	TGGGAGGCTGGGCACTGAGCCGCAGATTCTCATTTCTCAAGGCCACTCTGCGTAGTAGGG[CG]CTGCTGCCGCCACAGTGGGTACCTTAGGGGTGGCCCCCAGTGCTCATAGCCAGCGCAGTC	CGCCCTACTACGCAGAGTGGCCTTGAGAAATGAGAATCTGCGGCTCAGTG								8:143260279-143260513											chr8:143251252-143266065	6
cg17473266	2.09471	-3.47807	24.8462	2.69121e-09	1.64458e-05	11.4041	Ovarian	chr2	64582162	-	74678108		AAATAACATTCCAAACCACAAACACAACTCTTTATTTTTATAATCACCAC		II										OpenSea	CCTCACAACTGAGATGACATTCCAAACCACAAGCACAACTCTTTGTTTTTGTGGTCACCA[CG]TACAACAAGATAGCAGTTGATTTCCTTCACTCTCTTGGTTATGGTTGAGGAGATCAGCGG	CGTGGTGACCACAAAAACAAAGAGTTGTGCTTGTGGTTTGGAATGTCATC																	chr2:64581980-64582535	3
cg20203352	1.64033	-5.04625	24.5332	2.9964e-09	1.64458e-05	11.8289	Ovarian	chr2	66803837	+	88634166	63700276	TCCTAAAAAACTTCTACCTAAAACATCAAAATACTATCTACAACTTCCCA	TCCTAAAAAACTTCTACCTAAAACGTCGAAATACTATCTACGACTTCCCG	I	A	Red	rs116212413	0.013901					chr2:66802890-66804831	Island	CGCGTGCACGGCCCACTAGGAGGGCGTTGGGAGGAGAGTGCCCGAGTCTGGAGCCGCAGC[CG]GGAAGCCGTAGACAGCACCCCGACGCCTTAGGCAGAAGCTCCTCAGGATCACTTTAAAAG	TCCTGAGGAGCTTCTGCCTAAGGCGTCGGGGTGCTGTCTACGGCTTCCCG						DMR		2:66656359-66657813	2:66803780-66805534	Unclassified	AC007392.3	ENST00000433396.1	5'UTR	AC007392.3	ENST00000433396.1	5'UTR	chr2:66803545-66805935	3
cg21983178	-2.1	4.28927	-24.8064	2.72795e-09	1.64458e-05	11.7338	Ovarian	chr1	45120676	-	13765183	80721345	AAAACACTATCAAAAATAATACCCACCACACACAAACAACAAAAACAACA	AAAACGCTATCAAAAATAATACCCACCACACGCAAACGACAAAAACGACG	I	A	Red							chr1:45120237-45120723	Island	TTGCTGTCACCAGGAGCGCTGTCAAAGATGGTGCCCACCACACGCAGGCGGCAGAAGCGA[CG]GGTCTGCAGGAGCTCCAGCACGTAGCGGTACAGCATGACGCCACCGTTGCTGAAGACATG	GGAGCGCTGTCAAAGATGGTGCCCACCACACGCAGGCGGCAGAAGCGACG	TMEM53	NM_024587	Body					1:44892882-44893310	1:45120565-45122068	Unclassified	TMEM53	ENST00000476724.1	3'UTR	TMEM53;TMEM53;TMEM53	ENST00000495630.1;ENST00000476724.1;ENST00000468117.1	3'UTR;3'UTR;3'UTR
cg22016513	-1.44102	4.14156	-24.5855	2.94285e-09	1.64458e-05	11.801	Ovarian	chr8	3855577	-	76671980	93649448	AATAATCCAAATACAATCCACATTATTCTCATACTCTAAAAAAAAATACA	AATAATCCAAATACAATCCGCGTTATTCTCGTACTCTAAAAAAAAATACG	I	A	Red								OpenSea	GGGCTCAGCCAGAATGGTCCAGGTGCAGTCCGCGTTGTTCTCGTACTCTGAAGGGAAGTG[CG]GGCTGGAGATGGAGCTGCTGGTCCCGCGTAAGGTTCCTCCGCAGGCTCCCTCAGCTGCAG	AATGGTCCAGGTGCAGTCCGCGTTGTTCTCGTACTCTGAAGGGAAGTGCG	CSMD1	NM_033225	Body					8:3842769-3843014
cg23248424	2.31729	0.712395	24.6143	2.9138e-09	1.64458e-05	10.652	Ovarian	chr5	179741104	+	88630276		AAATAATAACACACCTTAAATATAAAAATCAACCRAAAAAACTATTAAAC		II									chr5:179740710-179741121	Island	CTCTTACAGGGAAATCGGCGCCCGAGACACAGCCAGCGGGTGTTCAGAAAGGAAAACGCT[CG]CTCAACAGCCTTTTCGGTTGATTCTTACATTCAAGGTGTGTTACTATTTGTGGCAAGCAT	CGCTCAACAGCCTTTTCGGTTGATTCTTACATTCAAGGTGTGTTACTATT	GFPT2	NM_005110	Body					5:179673298-179673711									chr5:179741100-179741450	3
cg23384340	1.67886	-3.29773	24.6264	2.90171e-09	1.64458e-05	11.851	Ovarian	chr11	57479802	+	79682155		AAACTCTAATAAAATTAAATAACACTTCCTAAACRTTCTCATAAAACRAC		II			rs1424752	0.405474					chr11:57479486-57480308	Island	AAGGAGCCGCTTGTCATTGGATGCCTCAGGCACCGCCTACCTTTTTTCAACAACTACTTC[CG]TCGCCTTATGAGAACGTTCAGGAAGTGCTATTTAACCTTATTAGAGTCTTCTGCTAGCTC	GACTCTAATAAGGTTAAATAGCACTTCCTGAACGTTCTCATAAGGCGACG	MED19;TMX2;TMX2;TMX2	NM_153450;NM_001144012;NR_026593;NM_015959	TSS200;TSS1500;TSS1500;TSS1500						11:57479123-57480426	Promoter_Associated	TMX2;TMX2-CTNND1;TMX2;MED19;MED19	ENST00000378312.4;ENST00000528395.1;ENST00000278422.4;ENST00000337672.2;ENST00000431606.2	TSS1500;TSS1500;TSS1500;TSS200;TSS200	TMX2;TMX2;TMX2-CTNND1;TMX2;TMX2;TMX2;TMX2;MED19;MED19;MED19;MED19	ENST00000524972.1;ENST00000378312.4;ENST00000528395.1;ENST00000530114.1;ENST00000525035.1;ENST00000533602.1;ENST00000528042.1;ENST00000337672.2;ENST00000528205.1;ENST00000431606.2;ENST00000534677.1	TSS1500;TSS1500;TSS1500;TSS1500;TSS1500;TSS1500;TSS1500;TSS200;TSS200;TSS200;TSS200	chr11:57479225-57480115	3
cg23597235	1.71241	-4.72307	24.5379	2.9916e-09	1.64458e-05	11.629	Ovarian	chr19	58892563	-	30675860	6774459	ACTTCAATTATCATAAAAACAAAAACCAACTACACCTAAAAAACAAAACA	ACTTCGATTATCATAAAAACAAAAACCGACTACACCTAAAAAACGAAACG	I	T	Red	rs8101391	0.090496					chr19:58891834-58892641	Island	GGAGAGGCTTGGGCTTCGGTTATCATAGAAACAGAGGCCGGCTACACCTAAAAGGCGGGG[CG]TGGACCTAAGTCGTCGCCAAAGAAACGGCGTTCTGGACGGGGACGTAGGGTCCCGCCCAT	CGCCCCGCCTTTTAGGTGTAGCCGGCCTCTGTTTCTATGATAACCGAAGC	ZNF837;ZNF837	NM_138466;NR_049780	TSS200;TSS200					19:63583647-63584664	19:58891453-58892894	Promoter_Associated	ZNF837	ENST00000427624.1	TSS200	ZNF837	ENST00000427624.1	TSS200	chr19:58892360-58892775	3
cg24585453	1.95985	-1.73958	25.1645	2.41584e-09	1.64458e-05	11.9205	Ovarian	chr1	64058672	+	69604829		ATAACTTTCTAAAAACCTATTAAAAAAATCAAAAATACCAACCCCAACTC		II									chr1:64058937-64059913	N_Shore	TACGGAACTCAAATGCCCTCACATTTAGGGAGAAATAGAAAGAATTACGACTCATGAAAT[CG]AGCTGGGGCTGGCACTTCTGACCCTCCCAACAGGTTTCCAGAAAGCTATTTACACACGAT	CGAGCTGGGGCTGGCACTTCTGACCCTCCCAACAGGTTTCCAGAAAGCTA	PGM1	NM_002633	TSS1500						1:64058662-64060392	Promoter_Associated	PGM1;PGM1;PGM1;PGM1	ENST00000538673.1;ENST00000371084.3;ENST00000473117.1;ENST00000540265.1	TSS1500;TSS1500;TSS1500;TSS1500	PGM1;PGM1;PGM1;PGM1;ITGB3BP	ENST00000538673.1;ENST00000371084.3;ENST00000473117.1;ENST00000540265.1;ENST00000478138.1	TSS1500;TSS1500;TSS1500;TSS1500;3'UTR			chr1:64058406-64060373	6	chr1:64057514-64060518	6
cg26381322	1.95573	-3.41706	24.9966	2.55693e-09	1.64458e-05	11.4207	Ovarian	chr1	212873244	+	53807231	48656246	AACTAACACACAAAAACACTAAACCAACACATAAAATAACAAAAAAAACA	AACTAACGCGCGAAAACACTAAACCGACGCGTAAAATAACGAAAAAAACG	I	A	Red							chr1:212872460-212874048	Island	CCGCCGGCATCCTCGTGCCGCACCCACGGCCTCGCGCCGGCCCCGCCCCCTCAGGCTTCC[CG]CTCTCCCCGCTACTCCACGCGTCGGCCCAGTGTCCCCGCGCGCCAGTCCCGGCAGCCGTC	GACTGGCGCGCGGGGACACTGGGCCGACGCGTGGAGTAGCGGGGAGAGCG	BATF3;BATF3	NM_018664;NM_018664	1stExon;5'UTR	high-CpG:210939733-210939957				1:210939045-210941223	1:212873173-212873358	Promoter_Associated	BATF3;BATF3;BATF3	ENST00000478275.1;ENST00000243440.1;ENST00000243440.1	TSS1500;1stExon;5'UTR	BATF3;BATF3;BATF3	ENST00000478275.1;ENST00000243440.1;ENST00000243440.1	TSS1500;1stExon;5'UTR	chr1:212872940-212873470	3
cg26732433	1.79412	-5.39863	24.675	2.85356e-09	1.64458e-05	11.859	Ovarian	chr12	27485699	-	25747298	75601409	AAAACTCAACTAACCTTTTAATACTTTACTACTCACAAAAAAACTCAACA	AAAACTCAACTAACCTTTTAATACTTTACTACTCGCGAAAAAACTCGACG	I	A	Red							chr12:27485683-27486676	Island	GTGGTTGCTAGAAGGACTCAACTGGCCTTTTAGTGCTTTGCTGCTCGCGGGAGGGCTCGG[CG]GGGCGGTGTCCGCAGCGACTCCGCCCTTGGCCCGGGTCTCTTTCCCGCCGGGAAGCCCCG	AGGACTCAACTGGCCTTTTAGTGCTTTGCTGCTCGCGGGAGGGCTCGGCG	ARNTL2;ARNTL2;ARNTL2;ARNTL2;ARNTL2	NM_020183;NM_001248002;NM_001248005;NM_001248004;NM_001248003	TSS200;TSS200;TSS200;TSS200;TSS200					12:27376951-27377943	12:27485290-27486673	Promoter_Associated	ARNTL2;ARNTL2;ARNTL2	ENST00000311001.5;ENST00000544915.1;ENST00000395901.2	TSS1500;TSS200;TSS200	ARNTL2;ARNTL2;ARNTL2	ENST00000311001.5;ENST00000544915.1;ENST00000395901.2	TSS1500;TSS200;TSS200	chr12:27485420-27486955	3
cg17573813	-4.32768	-3.54585	-24.5115	3.01901e-09	1.64555e-05	11.7503	Ovarian	chr3	61237223	+	51807219		CCCRCCCCTAAATCAAAATTACTATCACTATAACTTTCAATTAACCCRAC		II					rs9880846	0.000456	rs9880846	0.000456	chr3:61236606-61237227	Island	CAAGATGGCCGCTTGTCTGGGGACAGGAGCGGAGGCCAATACGCGCAGAGCATGCGCCTA[CG]CCGGGCCAATTGAAAGCCATAGTGACAGTAACCCTGATTCAGGGGCGGGAAACACTGACC	CGCCGGGCCAATTGAAAGCCATAGTGACAGTAACCCTGATTCAGGGGCGG	FHIT;FHIT	NM_002012;NM_001166243	TSS200;TSS200			RDMR		3:61211587-61212311	3:61237074-61237415	Promoter_Associated	FHIT;FHIT;FHIT	ENST00000476844.1;ENST00000492590.1;ENST00000468189.1	TSS200;TSS200;TSS200	FHIT;FHIT;FHIT;FHIT;FHIT	ENST00000490952.1;ENST00000465330.1;ENST00000476844.1;ENST00000492590.1;ENST00000468189.1	TSS200;TSS200;TSS200;TSS200;TSS200	chr3:61237045-61237295	3
cg00167913	-1.62026	2.35624	-24.046	3.55146e-09	1.65184e-05	11.55	Ovarian	chr1	3446295	+	68601524		ACCATACCTATCCACCTACCTATATAATCCTAAACTAAAAACTATAAAAC		II					rs35026651	0.273473			chr1:3447449-3447950	N_Shore	CCAGGCTGGGAGGTGGAGGAGCCTCAGGGAGCCCATGGGGCCCCCAGCGACCACCACCCA[CG]TCCCACAGCTCCCAGCCCAGGACTACACAGGCAGGTGGACAGGCATGGCTGGGCTGCCTC	CCATGCCTGTCCACCTGCCTGTGTAGTCCTGGGCTGGGAGCTGTGGGACG	MEGF6	NM_001409	Body																chr1:3443264-3469102	6	chr1:3443271-3449157	6
cg00350304	1.56956	1.64258	24.0502	3.54623e-09	1.65184e-05	11.5441	Ovarian	chr16	85409269	+	43636983		CTAACCCAACCTAAACTCATAACRCTCTAAATACTACCTAAAAAATACCC		II									chr16:85407314-85407576	S_Shore	TATAGGGGAAGCTGGGGTGGAGACTGGAGTTTGGACACCTCTGACTCTGTCTTCCCTCGC[CG]GGCACCTCCCAGGCAGCACCCAGAGCGCCATGAGCCCAGGCTGGGCCAGCACAGGCGAGG	TGGCCCAGCCTGGGCTCATGGCGCTCTGGGTGCTGCCTGGGAGGTGCCCG																	chr16:85408805-85409390	3
cg00686391	1.9519	-1.48203	24.3397	3.20436e-09	1.65184e-05	11.0998	Ovarian	chr8	141264184	+	91698378		AATATCAAAACAACATATCATACTATACCTAAATTTTAAAAACTAAAACC		II										OpenSea	ACAGGAAGGGGACATGGGGAGGCCACTGCTGGTGCCCGCTGAAGTAGCTGCGTCTCTCCA[CG]GCTCCAGTTCCTAAAACCCAGGCACAGTATGATATGCTGCCTTGACATCCGGCAAAACTG	CGGCTCCAGTTCCTAAAACCCAGGCACAGTATGATATGCTGCCTTGACAT	TRAPPC9;TRAPPC9	NM_001160372;NM_031466	Body;Body											TRAPPC9;TRAPPC9;TRAPPC9	ENST00000518839.1;ENST00000521667.1;ENST00000520532.1	3'UTR;3'UTR;3'UTR	chr8:141264105-141264775	3
cg01692626	-1.74522	4.19846	-24.2473	3.30931e-09	1.65184e-05	11.3846	Ovarian	chr14	102504880	+	94714987	96603197	TAAACAAAAAAATAACAAACAATAACAACAAATCTATATCCTAATCCCCA	TAAACAAAAAAATAACAAACGATAACGACAAATCTATATCCTAATCCCCG	I	A	Red								OpenSea	TTTGAACCCGGTGCTGAACCGTGAAGTGCGGCGAACAGGGGGGAGAGTGCTGATCACTCT[CG]GGGACCAGGACATAGACCTGTCGCCATCGTTTGTCATCTTCCTGTCCACCCGGGATCCAA	CGGGGACCAGGACATAGACCTGTCGCCATCGTTTGTCATCTTCCTGTCCA	DYNC1H1	NM_001376	Body					14:101574581-101574686			RP11-1017G21.4;RP11-1017G21.4;RP11-1017G21.4	ENST00000557551.1;ENST00000557242.1;ENST00000553701.1	3'UTR;3'UTR;3'UTR	RP11-1017G21.4;DYNC1H1;DYNC1H1;DYNC1H1;RP11-1017G21.4;RP11-1017G21.4	ENST00000557551.1;ENST00000556139.1;ENST00000555800.1;ENST00000555800.1;ENST00000557242.1;ENST00000553701.1	3'UTR;TSS1500;1stExon;5'UTR;3'UTR;3'UTR
cg01710580	1.77058	4.28774	24.13	3.44814e-09	1.65184e-05	11.4887	Ovarian	chr16	598674	+	81667143	32764881	CTAACCCTAACCCTACTAAAAAAAATACAAACTACACCCCAATTAACCCA	CTAACCCTAACCCTACTAAAAAAAATACAAACTACGCCCCAATTAACCCG	I	T	Red							chr16:595847-596197	S_Shelf	AAGTGCGAGGTCGGGATGTACCCGTGCTCCGCCCTCTAGAGTCCAGGATGGCATCACCCA[CG]GGTCAACTGGGGCGCAGCCTGCACCCTCCCCAGCAGGGCCAGGGCCAGAGTCGTGCTGCC	CGGGTCAACTGGGGCGCAGCCTGCACCCTCCCCAGCAGGGCCAGGGCCAG	SOLH	NM_005632	Body					16:536829-540255			LA16c-366D1.3	ENST00000565879.1	3'UTR	LA16c-366D1.3	ENST00000565879.1	3'UTR			chr16:593115-620575	6
cg02931257	1.69175	-4.96456	24.4056	3.13179e-09	1.65184e-05	11.4123	Ovarian	chr19	18531183	-	80782243		TAAAAAATACATACTAAAAACCCCTTTTATTCTAAACRTAACTCCAAACC		II									chr19:18527651-18531118	S_Shore	CTTGATACCACTGAAGAGTGCATACTGAGGGCCCCTTTTGTTCTGGGCGTGGCTCCAGGC[CG]TGGGTACCAGGCGCTCTGAAGCTGGTAGGGGCAGGTTCCACCGTGCGGATGGAGGAAGGG	CGGCCTGGAGCCACGCCCAGAACAAAAGGGGCCCTCAGTATGCACTCTTC	SSBP4;SSBP4	NM_032627;NM_001009998	Body;Body					19:18390315-18392298									chr19:18530725-18531330	3
cg04802657	1.66399	-4.55184	24.1479	3.42652e-09	1.65184e-05	11.719	Ovarian	chr16	28565199	-	20804938	57690112	AAAACCAAAACAATATACCAAATAAAAACTACATTTCCCACAAAACAACA	AAAACCGAAACGATATACCAAATAAAAACTACATTTCCCACGAAACAACG	I	A	Red							chr16:28565145-28565753	Island	AGGGTTCCGCCAAGAGCCGGAGCGGTGTGCCAAGTGAAAACTACATTTCCCACGGGGCAG[CG]GGTCACGTCACAGAGGAACGACTACGCATGCGTGCAAGGTCCTCCGCGCGCGACTACGCT	AGAGCCGGAGCGGTGTGCCAAGTGAAAACTACATTTCCCACGGGGCAGCG	CCDC101	NM_138414	TSS200					16:28472647-28473254	16:28564905-28566145	Promoter_Associated	CCDC101	ENST00000317058.3	TSS200	CCDC101;CCDC101;CCDC101;CCDC101	ENST00000564682.1;ENST00000569581.1;ENST00000317058.3;ENST00000567564.1	TSS200;TSS200;TSS200;TSS200	chr16:28565100-28565875	3
cg05627639	1.87573	-4.04296	24.0716	3.5196e-09	1.65184e-05	11.5186	Ovarian	chr19	34113449	+	75680430	12774987	CAAAAACCAAAAAAACCCAAAAAACAACAATTCCCAAAAACACAACAACA	CAAAAACCAAAAAAACCCGAAAAACGACAATTCCCAAAAACGCGACAACG	I	A	Red	rs113843182	0.040714					chr19:34112279-34114353	Island	TTTGGGGACCGGCCCCGGTAGCGGGAACTTTAATTAGACTTTCTCTCCTTGGATCTCACT[CG]CTGCCGCGCTTCTGGGAACTGCCGTCCCTCGGGCCCTCTTGGTCCCTGCGGACTCCCGCT	CGCTGCCGCGCTTCTGGGAACTGCCGTCCCTCGGGCCCTCTTGGTCCCTG	CHST8;CHST8	NM_001127895;NM_001127896	5'UTR;5'UTR			DMR	TRUE	19:38803966-38806159			CHST8;CHST8	ENST00000434302.1;ENST00000438847.1	5'UTR;5'UTR	CHST8;CHST8	ENST00000434302.1;ENST00000438847.1	5'UTR;5'UTR	chr19:34112425-34114995	3
cg05859960	1.53002	-5.75019	24.0559	3.53906e-09	1.65184e-05	11.4938	Ovarian	chr8	103876411	+	48615947	87666539	CAACCAACTATAATATCACCAAACCACACCCCCTAATATAAATACTAACA	CGACCAACTATAATATCACCAAACCACGCCCCCTAATATAAATACTAACG	I	T	Red							chr8:103875222-103877084	Island	AAAAAGGAAAAACTGCGGCCGCGATCAGAGCCTGAAAGTGTGAGAAGGCGGCGCCAGCGA[CG]CCAGTATTTATATTAGGGGGCGTGGCCTGGTGACATCACAGCTGGCCGGGCAGCCGCGCG	CGCCAGTATTTATATTAGGGGGCGTGGCCTGGTGACATCACAGCTGGCCG	AZIN1;AZIN1	NM_015878;NM_148174	TSS200;TSS200					8:103944219-103946225	8:103876374-103876835	Promoter_Associated	AZIN1;AZIN1;KB-1507C5.2;KB-1507C5.2;AZIN1;AZIN1	ENST00000347770.4;ENST00000337198.5;ENST00000522939.1;ENST00000524007.1;ENST00000347770.4;ENST00000337198.5	1stExon;1stExon;TSS200;TSS200;5'UTR;5'UTR	KB-1507C5.2;KB-1507C5.2;KB-1507C5.2;KB-1507C5.2;AZIN1;AZIN1;AZIN1;KB-1507C5.2;AZIN1;KB-1507C5.2;AZIN1;AZIN1;AZIN1;AZIN1	ENST00000520750.1;ENST00000522850.1;ENST00000518978.1;ENST00000520538.1;ENST00000347770.4;ENST00000337198.5;ENST00000518940.1;ENST00000522939.1;ENST00000518353.1;ENST00000524007.1;ENST00000347770.4;ENST00000337198.5;ENST00000520402.1;ENST00000517581.1	TSS1500;TSS1500;TSS1500;TSS1500;1stExon;1stExon;TSS200;TSS200;TSS200;TSS200;5'UTR;5'UTR;5'UTR;3'UTR	chr8:103876340-103877295	3
cg06035839	1.51472	-5.22091	24.3335	3.21132e-09	1.65184e-05	11.6394	Ovarian	chr1	151119150	+	80626453	96786454	TAATCACAACAACCCAAAAACAAACAAAAAATAAACCCAACTAAAAAACA	TAATCGCGACGACCCAAAAACGAACAAAAAATAAACCCGACTAAAAAACG	I	A	Red							chr1:151118049-151119373	Island	TCCGCGGAGGAAAACAATGCGACCGCCCGGGGCTCTGGGCTCGGCCCCAGTGGCCCCGCC[CG]CCTCCCAGCCGGGCCCACCTCCTGCCCGCCTTTGGGTCGCCGCGACTAATCCCGCCCTCG	TAGTCGCGGCGACCCAAAGGCGGGCAGGAGGTGGGCCCGGCTGGGAGGCG	SEMA6C	NM_030913	TSS200	high-CpG:149385719-149385787				1:149384717-149386206	1:151117975-151119945	Promoter_Associated	SEMA6C;SEMA6C;SEMA6C	ENST00000341697.3;ENST00000368914.3;ENST00000368913.3	TSS200;TSS200;TSS1500	SEMA6C;SEMA6C;SEMA6C	ENST00000341697.3;ENST00000368914.3;ENST00000368913.3	TSS200;TSS200;TSS1500	chr1:151119085-151119355	3
cg08041950	-1.51724	3.82425	-24.1931	3.37271e-09	1.65184e-05	11.7359	Ovarian	chr5	107705028	-	8781968	68699264	ACTATAACCCAATAACCCTAACTTCAAATCTATCCCTCCTTTCTAAACCA	ACTATAACCCAATAACCCTAACTTCGAATCTATCCCTCCTTTCTAAACCG	I	A	Red								OpenSea	ATCTTTTACCTAGCTATAACCCAGTAGCCCTGACTTCGAGTCTGTCCCTCCTTTCTGGAC[CG]AACCAATGTATATCTTATGTCTCATGTCTCCCTAAAATGTACAAAACTAGGCTGTGCCCA	CGGTCCAGAAAGGAGGGACAGACTCGAAGTCAGGGCTACTGGGTTATAGC	FBXL17	NM_001163315	Body								FBXL17;FBXL17	ENST00000496714.1;ENST00000359660.4	TSS1500;5'UTR	FBXL17;FBXL17;FBXL17	ENST00000496714.1;ENST00000518486.1;ENST00000359660.4	TSS1500;3'UTR;5'UTR
cg08187418	1.48056	-3.69624	24.2356	3.32288e-09	1.65184e-05	11.7016	Ovarian	chr2	74425512	+	45810181	74624857	TTAAAACCAAAAAAACCTAAAACAAAATCCTATAAAACACTAAAACCTCA	TTAAAACCAAAAAAACCTAAAACGAAATCCTATAAAACGCTAAAACCTCG	I	A	Red							chr2:74425444-74426423	Island	CGGTGACACTAGCGGCGTCAGGCAGGAGTTTGACTTCCTCAGCCTATCATGGCACGTTGC[CG]AGGCTTCAGCGCCTTACAGGACCTCGCTCCAGGCTCTTCTGGCTCCAATCAAAAGCAGGG	TTGGAGCCAGAAGAGCCTGGAGCGAGGTCCTGTAAGGCGCTGAAGCCTCG	MTHFD2;MTHFD2	NR_027405;NM_006636	TSS200;TSS200					2:74278960-74279931	2:74425084-74426904	Promoter_Associated	MTHFD2;MTHFD2;MTHFD2;MTHFD2;MTHFD2	ENST00000409804.1;ENST00000264090.4;ENST00000477455.1;ENST00000409601.1;ENST00000394053.2	TSS1500;TSS1500;TSS1500;TSS1500;TSS200	MTHFD2;MTHFD2;MTHFD2;MTHFD2;MTHFD2;MTHFD2	ENST00000409804.1;ENST00000264090.4;ENST00000477455.1;ENST00000409601.1;ENST00000488086.1;ENST00000394053.2	TSS1500;TSS1500;TSS1500;TSS1500;TSS1500;TSS200	chr2:74425500-74425790	3
cg08409983	-1.70293	4.59096	-24.4639	3.06911e-09	1.65184e-05	11.6092	Ovarian	chr11	64112480	-	16616167	16650154	ACATCCCAAAAACAAAAAACACTAATAAAAACACTAACAACAACAAACCA	ACGTCCCAAAAACGAAAAACGCTAATAAAAACGCTAACAACAACGAACCG	I	A	Red							chr11:64112327-64112607	Island	GAGCTGGAGTCTGCGTCCCAGGAACGGGAGGCGCTGGTGGAGGCGCTGGCAGCAGCGGGC[CG]GGAGCGGAGGCAGTGGGAGCGTGAGGGGTCCAGGCTGCGGGCCCAGTCGGAGGCCGCCGA	CGGCCCGCTGCTGCCAGCGCCTCCACCAGCGCCTCCCGTTCCTGGGACGC	CCDC88B	NM_032251	Body					11:63869009-63869123			CCDC88B;CCDC88B;CCDC88B	ENST00000301897.4;ENST00000301897.4;ENST00000463837.1	1stExon;5'UTR;5'UTR	CCDC88B;CCDC88B;CCDC88B;CCDC88B;CCDC88B;CCDC88B	ENST00000492980.1;ENST00000301897.4;ENST00000301897.4;ENST00000463837.1;ENST00000494080.1;ENST00000494566.1	5'UTR;1stExon;5'UTR;5'UTR;5'UTR;5'UTR			chr11:64106993-64112481	6
cg10198271	1.94759	-5.91211	24.2541	3.3015e-09	1.65184e-05	11.6869	Ovarian	chr20	55966838	-	69677887	98665347	AAAATACTTCAAAAACTTCAACAACATCAAAAAAACCATAATCATCACCA	AAAATACTTCGAAAACTTCGACGACATCGAAAAAACCGTAATCATCACCG	I	A	Red							chr20:55966212-55966964	Island	CGCCTCGCTCAGGAAGTACTTCGAGGGCTTCGGCGACATCGAGGAGGCCGTGGTCATCAC[CG]ACCGCCAGACGGGCAAGTCCCGCGGCTACGGCTTCGTAAGTGGCCCCCGCGCCCGGGCCC	CGGTGATGACCACGGCCTCCTCGATGTCGCCGAAGCCCTCGAAGTACTTC	RBM38;RBM38	NM_017495;NM_183425	1stExon;1stExon					20:55399550-55400685			RBM38;RBM38;RBM38;RP4-800J21.3	ENST00000371219.2;ENST00000356208.5;ENST00000440234.2;ENST00000417346.1	TSS1500;1stExon;1stExon;3'UTR	RBM38;RBM38;RBM38;RBM38;RBM38;RP4-800J21.3	ENST00000371219.2;ENST00000356208.5;ENST00000440234.2;ENST00000342690.4;ENST00000344785.6;ENST00000417346.1	TSS1500;1stExon;1stExon;1stExon;1stExon;3'UTR	chr20:55966585-55968315	3
cg12077754	1.4868	2.05423	24.4392	3.09553e-09	1.65184e-05	11.7303	Ovarian	chr2	75089669	+	73616941		AAAAACTTCCTTCAAATTTAACCAACTTCCATACAACRTATCACCAACCC		II			rs1545522	0.000186						OpenSea	ACAAAACAATTAGAGATATCGGGCCATATAATGCAAGCACATGATGTGATAAAGGGAGAC[CG]GGCTGGTGATACGTTGCATGGAAGCTGGTTAAACCTGAAGGAAGCCCTTATCTTGGTTGC	CGGGCTGGTGATACGTTGCATGGAAGCTGGTTAAACCTGAAGGAAGCCCT	HK2	NM_000189	Body				TRUE							HK2	ENST00000472302.1	5'UTR	chr2:75089340-75090055	3
cg14415959	2.28564	1.64198	24.0853	3.50266e-09	1.65184e-05	11.6966	Ovarian	chr1	16719782	+	66657101		CACCRTTACTAATAAACCTCTTAAAAATACRAATCTATAAAAAAAACCCC		II										OpenSea	GCAGGAAATCCAAATCTCCTCCCAAAGTGCCCATTGTGATTCAGGACGATAGCCTTCCCG[CG]GGGCCCCCTCCACAGATCCGCATCCTCAAGAGGCCCACCAGCAACGGTGTGGTCAGCAGC	CGGGGCCCCCTCCACAGATCCGCATCCTCAAGAGGCCCACCAGCAACGGT	SZRD1;SZRD1;SZRD1;SZRD1;SZRD1;SZRD1	NR_073503;NR_073502;NR_073501;NR_073500;NM_001114600;NM_001271869	Body;Body;Body;Body;Body;Body				TRUE				C1orf144	ENST00000472461.1	5'UTR	C1orf144;C1orf144;C1orf144;C1orf144;C1orf144;C1orf144	ENST00000476423.1;ENST00000475078.1;ENST00000486763.1;ENST00000475554.1;ENST00000472351.1;ENST00000472461.1	3'UTR;5'UTR;5'UTR;5'UTR;5'UTR;5'UTR	chr1:16719640-16720015	3
cg15339180	-1.76208	1.45842	-24.071	3.52041e-09	1.65184e-05	11.6166	Ovarian	chrX	70364545	-	44775527		AAAATCACCTATCTAATAACTTACAATCTAAAATATATATACRCRCCCRC		II										OpenSea	AGCTGCCCTGGAAGATCACCTGTCTGATAGCTTGCAATCTGAGGTGTGTGTGCGCGCCCG[CG]TGAGAGAGAGGGAGCGGAACGTGCCTGAGCATGGGGGGAATTGGGCCATGCCCCAGGACT	CGCGGGCGCGCACACACACCTCAGATTGCAAGCTATCAGACAGGTGATCT	NLGN3;NLGN3;NLGN3	NM_001166660;NM_018977;NM_181303	TSS200;TSS200;TSS200								NLGN3;NLGN3;NLGN3;NLGN3	ENST00000536169.1;ENST00000542063.1;ENST00000374051.3;ENST00000358741.3	TSS200;TSS200;TSS200;TSS200	NLGN3;NLGN3;NLGN3;NLGN3	ENST00000536169.1;ENST00000542063.1;ENST00000395855.2;ENST00000358741.3	TSS200;TSS200;TSS200;TSS200	chrX:70364540-70365275	3
cg15575433	1.50725	-4.38907	24.1148	3.46651e-09	1.65184e-05	11.6804	Ovarian	chr7	100488705	-	96683992		TCRAAACAACCTCCCCATAAATAAAACCTAAACAAATACTAAAAACCTCC		II			rs1799806	0.276305					chr7:100489981-100490365	N_Shore	GAGGCCGGGCCTCGGAGCAGCCTCCCCATGGGTGAAGCCTGGGCAGGTGCTGGGAGCCTC[CG]AGGCTAGGGGGAGAAGAGAGGGGTTACACCTGGCGGGCTCCCACTCCCCTCCTCCCAGCC	CGGAGGCTCCCAGCACCTGCCCAGGCTTCACCCATGGGGAGGCTGCTCCG	UFSP1;ACHE;ACHE	NM_001015072;NM_015831;NM_000665	TSS1500;Body;Body					7:100326641-100327038			UFSP1;ACHE	ENST00000388761.2;ENST00000447483.1	TSS1500;3'UTR	UFSP1;ACHE;ACHE;ACHE	ENST00000388761.2;ENST00000447483.1;ENST00000454485.1;ENST00000442452.1	TSS1500;3'UTR;3'UTR;3'UTR	chr7:100488360-100489055	3
cg15836597	-1.60544	0.321772	-24.0281	3.57394e-09	1.65184e-05	11.6474	Ovarian	chr14	72430391	-	81644331		TTTTTACACTTAACRTATTTTCACTTAACATATTTTCAAAATTCATCCAC		II			rs77019931	0.02172						OpenSea	TTGTGTCTGGCTTTTTACACTTAGCGTGTTTTCACTTAGCATGTTTTCAAGGTTCATCCA[CG]TTGTAGTGTGTGTCAGTACTTTATTTCTTTTTATTGCTCAATGATATCCCATTGTATGGA	CGTGGATGAACCTTGAAAACATGCTAAGTGAAAACACGCTAAGTGTAAAA	RGS6;RGS6;RGS6;RGS6;RGS6;RGS6;RGS6;RGS6;RGS6;RGS6	NM_001204424;NM_001204422;NM_001204418;NM_001204420;NM_001204417;NM_001204421;NM_004296;NM_001204419;NM_001204416;NM_001204423	5'UTR;5'UTR;5'UTR;5'UTR;5'UTR;5'UTR;5'UTR;5'UTR;5'UTR;5'UTR								RGS6;RGS6;RGS6;RGS6;RGS6	ENST00000355512.6;ENST00000553525.1;ENST00000555571.1;ENST00000553530.1;ENST00000556437.1	TSS1500;5'UTR;5'UTR;5'UTR;5'UTR	RGS6;RGS6;RGS6;RGS6;RGS6;RGS6	ENST00000355512.6;ENST00000553525.1;ENST00000555571.1;ENST00000553530.1;ENST00000554474.1;ENST00000556437.1	TSS1500;5'UTR;5'UTR;5'UTR;5'UTR;5'UTR
cg16427552	1.4995	-5.97889	24.3155	3.23152e-09	1.65184e-05	11.6619	Ovarian	chr19	18118854	+	86789361	19707230	AAAAAAAACTCCACCAATAACACAACAAAAAACATAACTCTACCCAAACA	AAAAAAAACTCCACCAATAACGCGACAAAAAACGTAACTCTACCCAAACG	I	T	Red	rs2290641	0.291936					chr19:18118741-18119553	Island	GGGGTCCGCGAGGGAAGGGGGCAGCCGGCGGTGAGCAGGGGCGTTTGTTATTTTGCTCCA[CG]CCTGGGCAGAGCCACGCCCCTTGTCGCGCTATTGGTGGAGTCCCTTCCCGGGGCGGGGAA	CGCCTGGGCAGAGCCACGCCCCTTGTCGCGCTATTGGTGGAGTCCCTTCC	ARRDC2;ARRDC2;ARRDC2	NM_015683;NM_001286826;NM_001025604	TSS200;TSS200;Body			DMR	TRUE	19:17979538-17980525	19:18117464-18119145	Promoter_Associated	ARRDC2	ENST00000222250.3	TSS200	ARRDC2	ENST00000222250.3	TSS200	chr19:18118125-18119055	3
cg18296707	2.16534	-5.87112	24.2943	3.25548e-09	1.65184e-05	11.2457	Ovarian	chr17	37824517	+	35726846	73703149	ATATCCAAACTACAAACACACCAAAAATAAATAAAACAACAACTACAACA	ATATCCGAACTACAAACACACCGAAAATAAATAAAACGACGACTACAACG	I	A	Red	rs876493	0.41927					chr17:37823693-37824989	Island	GAGGCGGAGGGCGAGGGCTGCGGGAGCAAGTACGGAGCCGGGGGTGTGGGGGACGATTGC[CG]CTGCAGCCGCCGCCCCACTCACCTCCGGTGTGTCTGCAGCCCGGACACTAAGGGAGATGG	GTGTCCGGGCTGCAGACACACCGGAGGTGAGTGGGGCGGCGGCTGCAGCG	PNMT;PNMT	NR_073461;NM_002686	Body;TSS200					17:35077253-35078480	17:37823370-37825208	Unclassified	PNMT;PNMT;PNMT	ENST00000394246.1;ENST00000269582.1;ENST00000269582.1	5'UTR;5'UTR;1stExon	PNMT;PNMT;PNMT	ENST00000394246.1;ENST00000269582.1;ENST00000269582.1	5'UTR;5'UTR;1stExon	chr17:37823725-37824655	3
cg23031493	1.79614	-2.66272	24.1993	3.36531e-09	1.65184e-05	11.674	Ovarian	chr12	113902799	+	83758341		ATAAATTTACAAAAAAAACTCAAACTTCTAAACTCRCTAATTTTCCCRCC		II									chr12:113900750-113906442	Island	GAAGGACTGACGTGGGGGACGTCACGAAAGGACCACCTTGTACCAGGCACCCGCTTTGTA[CG]GCGGGAAAACCAGCGAGTCCAGAAGCCTGAGTCTCTTCTGCAAATCCACTCCCCCTGCTG	CGGCGGGAAAACCAGCGAGTCCAGAAGCCTGAGTCTCTTCTGCAAATCCA	LHX5	NM_022363	Body					12:112387056-112387345									chr12:113901765-113902835	3
cg23869779	-1.66925	2.53887	-24.2619	3.29255e-09	1.65184e-05	11.4036	Ovarian	chr17	21074706	-	59756110		CACTAAAAAATACTAAACAAAAACATACCACAAACACAACRAAACAACAC		II										OpenSea	ATTTCATGGCTCACTGGGGAATGCTGGGCAGGAACATGCCACAGGCACAGCGGGGCAGCA[CG]CTCACCGGCCGGAGCCCATGCTGGTGCTTGGGGCAGGGCCCTGCACTGAATCCCCTTTGG	ACTGGGGAATGCTGGGCAGGAACATGCCACAGGCACAGCGGGGCAGCACG	DHRS7B	NM_015510	Body								DHRS7B	ENST00000346603.3	TSS1500	DHRS7B	ENST00000346603.3	TSS1500	chr17:21074660-21075135	3
cg24403641	1.58984	-0.62633	24.1707	3.39926e-09	1.65184e-05	11.6382	Ovarian	chr18	53687149	-	24806275		CCTAAAACTTTTAATCACTAAAAACTATCATAATCTTCCACATCCACACC		II										OpenSea	CTTTGTGCCTTCCTGAAACTTTTAATCACTGGAGGCTGTCATAATCTTCCACATCCACAC[CG]TCCATAAAGCATTTGTTACATATTGACTTATTTTGTATTGCTCTTTAAGGATATGCTATT	CGGTGTGGATGTGGAAGATTATGACAGCCTCCAGTGATTAAAAGTTTCAG											AC006305.1	ENST00000382897.2	3'UTR	AC006305.1	ENST00000382897.2	3'UTR					chr18:53687057-53689515	6
cg25871420	-1.74445	-1.15506	-24.05	3.5465e-09	1.65184e-05	11.2976	Ovarian	chrX	23348969	+	19758542		TATTCAAAAACTAACCTAACACTCACAACTAAATTTAATATTCTCCCACC		II									chrX:23350284-23350596	N_Shore	ACCATCACAGTTACAGAATGCTCTTATCTGACATTAGTGTTTCAGAAAATGGTTTATGTT[CG]GTGGGAGAACACCAAACTTAGTTGTGAGTGCCAGGCTAGCTTCTGAATACCAGGGAATGC	CGGTGGGAGAACACCAAACTTAGTTGTGAGTGCCAGGCTAGCTTCTGAAT																	chrX:23348720-23349015	3
cg25989856	1.81096	-5.12867	24.0416	3.55698e-09	1.65184e-05	11.4101	Ovarian	chr13	111365705	-	2782558	86771545	TCAAAAATTTCTATCCCACAACCCATTAAATCCTAATCAAATTTTCAACA	TCGAAAATTTCTATCCCGCGACCCGTTAAATCCTAATCGAATTTTCAACG	I	A	Red							chr13:111364718-111368530	Island	TGTACCATGGTCTCGGAGGTTTCTGTCCCGCGGCCCGTTAGGTCCTGGTCGGGTTTTCAG[CG]AAGCAGGCCGCTCCCCTGCGTTTCCCAGCGGGCGTGCTGTGCCGCCCAACAGGCTCTGCC	CGCTGAAAACCCGACCAGGACCTAACGGGCCGCGGGACAGAAACCTCCGA	ING1;ING1;ING1;ING1;ING1	NM_198217;NM_198219;NM_198219;NM_198218;NM_198218	Body;1stExon;5'UTR;1stExon;5'UTR					13:110162495-110166785	13:111365201-111365735	Promoter_Associated	CARS2;ING1;ING1;ING1;CARS2	ENST00000535398.1;ENST00000375775.3;ENST00000333219.7;ENST00000333219.7;ENST00000535398.1	1stExon;TSS200;5'UTR;1stExon;3'UTR	CARS2;CARS2;CARS2;CARS2;CARS2;ING1;ING1;ING1;CARS2;CARS2;CARS2;CARS2;CARS2;CARS2	ENST00000540629.1;ENST00000544488.1;ENST00000485188.1;ENST00000537412.1;ENST00000535398.1;ENST00000375775.3;ENST00000333219.7;ENST00000333219.7;ENST00000542126.1;ENST00000535398.1;ENST00000544488.1;ENST00000542126.1;ENST00000537412.1;ENST00000485188.1	TSS1500;1stExon;1stExon;1stExon;1stExon;TSS200;5'UTR;1stExon;1stExon;3'UTR;3'UTR;3'UTR;3'UTR;3'UTR	chr13:111365700-111366075	3
cg22558303	1.56067	-5.68739	23.9673	3.65141e-09	1.67783e-05	11.4914	Ovarian	chr13	96705786	-	42808279	28756580	TTTAATAAATACAACCTAAAAAACCCACACCAACCAAACACTAAACCACA	TTTAATAAATACGACCTAAAAAACCCACGCCAACCGAACACTAAACCACG	I	T	Red	rs2277419	0.41184					chr13:96705229-96705909	Island	GCTCCGGCGCGGTTTAGTGGGTGCGGCCTGGAGAGCCCACGCCAGCCGGACACTGGGCCA[CG]TCGGAGCCGCCGGGGCGGCGCCGGGTTGCTGAGCGGCGTCACAGATGCTCCCGCGGGTCC	CGTGGCCCAGTGTCCGGCTGGCGTGGGCTCTCCAGGCCGCACCCACTAAA	UGGT2	NM_020121	TSS200	high-CpG:95503585-95504068				13:95503231-95503931	13:96705590-96705858	Unclassified_Cell_type_specific	UGGT2;UGGT2;UGGT2;UGGT2;UGGT2	ENST00000376722.4;ENST00000376747.3;ENST00000376712.4;ENST00000397618.3;ENST00000376714.3	TSS200;TSS200;TSS200;TSS200;TSS200	UGGT2;UGGT2;UGGT2;UGGT2;UGGT2	ENST00000376722.4;ENST00000376747.3;ENST00000376712.4;ENST00000397618.3;ENST00000376714.3	TSS200;TSS200;TSS200;TSS200;TSS200	chr13:96705565-96706195	3
cg16274899	1.54218	-2.32529	23.9481	3.6764e-09	1.67955e-05	11.5811	Ovarian	chr14	65175225	+	16741827	90614503	AAATTCTAATCCCTAACAAACCCTTATTCAAAATCTTCCAAACCATCTCA	AAATTCTAATCCCTAACGAACCCTTATTCAAAATCTTCCGAACCATCTCG	I	A	Red							chr14:65170876-65172007	S_Shelf	GTGGGTGGAGCTGTCCTAGGAAAGCCCAGAAGGGTGGCAGGAGGATTCTGGTGGAGGCTT[CG]AGATGGCTCGGAAGACTTTGAATAAGGGTTCGCCAGGGACCAGAATTTAAAGTAACAGAG	CGAGATGGCTCGGAAGACTTTGAATAAGGGTTCGCCAGGGACCAGAATTT	PLEKHG3	NM_015549	5'UTR				TRUE		14:65175048-65175734	Unclassified_Cell_type_specific	PLEKHG3;PLEKHG3	ENST00000247226.7;ENST00000394691.1	5'UTR;5'UTR	PLEKHG3;PLEKHG3;PLEKHG3	ENST00000555982.1;ENST00000247226.7;ENST00000394691.1	5'UTR;5'UTR;5'UTR	chr14:65175220-65175755	3
cg07679219	-2.47529	2.31225	-23.925	3.70646e-09	1.67967e-05	10.5787	Ovarian	chr12	77417738	+	23666240	55739268	CTTTACCAAATAAAAATAAAATCAAACACCCTAAAAATCCCAAATATCCA	CTTTACCAAATAAAAATAAAATCAAACGCCCTAAAAATCCCGAATATCCG	I	A	Red								OpenSea	GTGTGGATGAAAGAGAGAGGAAGGACCCGTGCTCAGGACGGGATGGTTTGCATCCCGCCT[CG]GACATCCGGGACTCTCAGGGCGTTTGATCCCACCCCCACCTGGCAAAGCGGCAGGTTAGT	CGGACATCCGGGACTCTCAGGGCGTTTGATCCCACCCCCACCTGGCAAAG	E2F7	NM_203394	3'UTR					12:75941836-75941982			E2F7;E2F7	ENST00000339887.6;ENST00000416496.2	3'UTR;3'UTR	E2F7;E2F7	ENST00000339887.6;ENST00000416496.2	3'UTR;3'UTR
cg07900786	1.77469	-4.30085	23.9134	3.72182e-09	1.67967e-05	11.6431	Ovarian	chr7	45151525	+	97614843		AAAAAAATAAAATAACAACACCRACAACAAAAAATCRTCTCCCRCACTCC		II									chr7:45150987-45151554	Island	AGATAAAGAACCTAGGAAGAAAGGCTTCGGTTGCCCCCCGACCAGTACGCCATCCTCATA[CG]GAGTGCGGGAGACGACCCTTTGTTGTCGGTGCTGTCACCCTATCCCTCCCTGCTTGCGTA	CGGAGTGCGGGAGACGACCCTTTGTTGTCGGTGCTGTCACCCTATCCCTC	TBRG4;TBRG4;TBRG4	NM_199122;NM_004749;NM_030900	TSS1500;TSS1500;TSS1500					7:45117525-45118134	7:45150907-45151864	Promoter_Associated	TBRG4;TBRG4;TBRG4;TBRG4;TBRG4;TBRG4	ENST00000395655.4;ENST00000395655.4;ENST00000471142.1;ENST00000494076.1;ENST00000258770.3;ENST00000361278.3	5'UTR;1stExon;TSS1500;TSS1500;TSS1500;TSS1500	TBRG4;TBRG4;TBRG4;TBRG4;TBRG4;TBRG4;TBRG4;TBRG4;TBRG4;TBRG4;TBRG4	ENST00000475893.1;ENST00000395655.4;ENST00000395655.4;ENST00000482285.1;ENST00000475893.1;ENST00000461363.1;ENST00000471142.1;ENST00000494076.1;ENST00000478532.1;ENST00000258770.3;ENST00000361278.3	5'UTR;5'UTR;1stExon;TSS1500;1stExon;TSS1500;TSS1500;TSS1500;TSS1500;TSS1500;TSS1500	chr7:45151225-45151770	3
cg09080920	-1.68296	4.34896	-23.8993	3.74042e-09	1.67967e-05	11.4203	Ovarian	chr16	928338	-	45654161	31763192	AAAAAAATCACCTAATAAACACCAATACCAACCTCCAAACAACTAACACA	AAAAAAATCACCTAATAAACACCGATACCAACCTCCAAACAACTAACGCG	I	A	Red							chr16:928142-928380	Island	ATCGATGCCCACAGGGAAATCACCTGATGGGCACCGGTGCCAGCCTCCAAGCAGCTAACG[CG]GAAAAGCCCGAGGGAGTCAGGAGCTGCTCAGGGCCCCGGCGGCCAGAGTGAGGGTCCTTG	CGCGTTAGCTGCTTGGAGGCTGGCACCGGTGCCCATCAGGTGATTTCCCT	LMF1	NM_022773	Body					16:867642-868878			LMF1	ENST00000568268.1	3'UTR	LMF1;LMF1;LMF1	ENST00000568268.1;ENST00000565198.1;ENST00000545827.2	3'UTR;3'UTR;3'UTR	chr16:928305-928875	3
cg03176550	1.84511	-5.22303	23.7559	3.93593e-09	1.68127e-05	11.0048	Ovarian	chr16	28996329	+	96644190	6658576	AACTATAATAAACACCAAACAAAAACAAAAAATCATCAAACTCTCAACCA	AACTATAATAAACGCCGAACGAAAACAAAAAATCATCAAACTCTCAACCG	I	A	Red								OpenSea	CCGGGCCTCCTCCTGCCCCCTCCCCACTGGCGGGTGGGGTGGGAAGGGGGCGGGTGCAGC[CG]GCTGAGAGCTTGATGATTTCCTGCCCTCGCCCGGCGCTCACCACAGCTTCCTGCCGCAGG	AGCTGTGGTGAGCGCCGGGCGAGGGCAGGAAATCATCAAGCTCTCAGCCG	LAT;LAT;LAT;LAT	NM_001014989;NM_001014987;NM_001014988;NM_014387	Body;TSS200;TSS200;TSS200						16:28995820-28997267	Unclassified_Cell_type_specific	LAT;LAT;RP11-264B17.3;LAT;LAT;LAT;LAT;RP11-264B17.3	ENST00000360872.5;ENST00000566177.1;ENST00000568899.1;ENST00000564277.1;ENST00000563964.1;ENST00000395456.2;ENST00000454369.2;ENST00000569969.1	TSS1500;TSS1500;TSS1500;TSS200;TSS200;TSS200;TSS200;5'UTR	LAT;LAT;RP11-264B17.3;LAT;LAT;LAT;LAT;LAT;LAT;LAT;LAT;RP11-264B17.3	ENST00000360872.5;ENST00000562701.1;ENST00000568899.1;ENST00000568440.1;ENST00000570232.1;ENST00000566270.1;ENST00000564277.1;ENST00000562472.1;ENST00000563964.1;ENST00000395456.2;ENST00000454369.2;ENST00000569969.1	TSS1500;TSS1500;TSS1500;TSS1500;TSS1500;TSS200;TSS200;TSS200;TSS200;TSS200;TSS200;5'UTR	chr16:28996220-28996715	3
cg03874462	1.53464	1.18682	23.7756	3.90845e-09	1.68127e-05	11.3859	Ovarian	chr9	133052620	-	87629314		AAATATACTTACAAAACAAACCATCCTATAAATCACTAACTTTCTACCTC		II										OpenSea	CTCCCAAGTGGGGATATGCTTACAGGGCAGGCCATCCTGTGGGTCACTGGCTTTCTGCCT[CG]TGTCCCAGCCCTCTCTGTGGTTCAGTAGTCTGAATTGCCGAGCATCTTCCCTCCATCAGA	CGAGGCAGAAAGCCAGTGACCCACAGGATGGCCTGCCCTGTAAGCATATC	HMCN2	NM_001291815	Body																chr9:133052076-133053449	5
cg04461355	2.28674	1.74161	23.8188	3.84884e-09	1.68127e-05	11.2536	Ovarian	chr4	7789885	+	17600190		TACTATCAAAATAATCCCTTCCCTAAAATTTACATTATTAATCCTAACCC		II					rs34250310	0.160128				OpenSea	ACACACAGGGGTCCTCACGCAGGGGCAGGTGCCTAGAGCCTCGGCCGGGTTCCGAAGCCA[CG]GGTCAGGACTAATAATGTAAATCCCAGGGAAGGGACCACCCTGACAGCATTTCCTGCTAG	CGGGTCAGGACTAATAATGTAAATCCCAGGGAAGGGACCACCCTGACAGC	AFAP1;AFAP1	NM_198595;NM_001134647	Body;Body					4:7840345-7841062			AFAP1	ENST00000513842.1	3'UTR	AFAP1	ENST00000513842.1	3'UTR	chr4:7789540-7790035	3
cg06599939	-2.35276	4.57969	-23.6897	4.0301e-09	1.68127e-05	10.2893	Ovarian	chr16	1590085	-	37801564	46647187	AAACAACTTAAAATACAATAAATAAAACAACAAAAAAACCCTCAATAACA	AAACAACTTAAAATACAATAAATAAAACGACGAAAAAACCCTCAATAACG	I	A	Red							chr16:1591813-1592107	N_Shore	CGCTGTGGAGGGAAGCAGCTTGAAATACAGTGGGTAGGACGGCGGGGGGACCCTCAGTGG[CG]AGGAGCAGTGTGCCTCCAGGGATGCTGGGACGCCGAAAGCCTAGACTGAGACGATCCCAC	CGCCACTGAGGGTCCCCCCGCCGTCCTACCCACTGTATTTCAAGCTGCTT	IFT140;TMEM204	NM_014714;NM_024600	Body;Body					16:1529571-1530231						IFT140;IFT140	ENST00000397417.2;ENST00000565298.1	3'UTR;3'UTR	chr16:1589925-1590330	3
cg10513161	1.93559	1.56261	23.7314	3.97044e-09	1.68127e-05	11.4796	Ovarian	chr3	183705727	-	80769540		CAACTCTTCTTACCACAATCTCTCTAATCTTAACAAAAACACACRTCCTC		II										OpenSea	CCAACTTCATTCAGCTCTTCTTGCCACAGTCTCTCTAGTCTTAACAAGGGCACACGTCCT[CG]TTACACATCTCCTCGGGGGAAAGGCACACCTAGCTCCCCGCCTGCCACCACTTTTTGTCT	CGAGGACGTGTGCCCTTGTTAAGACTAGAGAGACTGTGGCAAGAAGAGCT	ABCC5;ABCC5	NM_005688;NM_001023587	Body;Body				TRUE							ABCC5	ENST00000438979.2	3'UTR					chr3:183704703-183706660	6
cg11220133	1.90709	-5.88296	23.8798	3.76639e-09	1.68127e-05	11.5444	Ovarian	chr8	48873533	-	78714229	44722979	AAAAACTCTAAATCTCACAATTTAAAAACACTACTCACCAAATAAACTCA	GAAAACTCTAAATCTCGCGATTTAAAAACGCTACTCGCCAAATAAACTCG	I	A	Red							chr8:48872458-48873907	Island	CTTGCCGCCGGCGGGAACTCTGGGTCTCGCGGTTTGGGAGCGCTACTCGCCAGGTGGACT[CG]GAGTCCGCGAGCGTCGTCGGCAAGCGGCCGCCTTTCCACGGTAACCGCGCGCCGGCGGGG	GGGAACTCTGGGTCTCGCGGTTTGGGAGCGCTACTCGCCAGGTGGACTCG	MCM4;MCM4;MCM4;MCM4;PRKDC;PRKDC	NM_182746;NM_182746;NM_005914;NM_005914;NM_001081640;NM_006904	1stExon;5'UTR;5'UTR;1stExon;TSS1500;TSS1500	high-CpG:49035999-49036183				8:49035780-49036693			MCM4;MCM4;MCM4;MCM4;MCM4;PRKDC;MCM4;MCM4	ENST00000262105.2;ENST00000262105.2;ENST00000396826.2;ENST00000396826.2;ENST00000429229.2;ENST00000523565.1;ENST00000523944.1;ENST00000523944.1	5'UTR;1stExon;1stExon;5'UTR;5'UTR;TSS1500;1stExon;5'UTR	MCM4;MCM4;MCM4;MCM4;MCM4;MCM4;MCM4;MCM4;MCM4;MCM4;MCM4;MCM4;MCM4;MCM4;PRKDC;PRKDC;MCM4;MCM4	ENST00000262105.2;ENST00000262105.2;ENST00000520994.1;ENST00000520994.1;ENST00000520934.1;ENST00000520934.1;ENST00000396826.2;ENST00000396826.2;ENST00000429229.2;ENST00000524086.1;ENST00000524086.1;ENST00000519170.1;ENST00000518221.1;ENST00000519138.1;ENST00000518216.1;ENST00000338368.3;ENST00000523944.1;ENST00000523944.1	5'UTR;1stExon;1stExon;5'UTR;1stExon;5'UTR;1stExon;5'UTR;5'UTR;1stExon;5'UTR;TSS1500;5'UTR;TSS1500;TSS1500;TSS1500;1stExon;5'UTR	chr8:48873185-48873575	3
cg12592965	1.63487	-4.95565	23.8077	3.86401e-09	1.68127e-05	11.2741	Ovarian	chr5	177631661	-	4673540	84660960	ACAATTAAAACAACTCCATAAACTAACTAAAACAAAACCTCAACAACACA	ACAATTAAAACAACTCCGTAAACTAACTAAAACGAAACCTCAACAACGCG	I	A	Red	rs180935005	0.0179					chr5:177631219-177632508	Island	GGAGGAGGAGACACAGTTGGAGCAGCTCCGTGGGCTGACTGGGGCGAGGCCTCAGCAGCG[CG]AGCTTGAGTGCGGCCGAGCCTGCGGCGCCTTCCCCTGCGGGTGGGGACGAGCGGGCCCCG	CGCGCTGCTGAGGCCTCGCCCCAGTCAGCCCACGGAGCTGCTCCAACTGT	HNRNPAB;HNRNPAB;HNRNPAB;HNRNPAB	NM_031266;NM_031266;NM_004499;NM_004499	1stExon;5'UTR;1stExon;5'UTR					5:177563538-177565100	5:177631250-177631909	Promoter_Associated	HNRNPAB;HNRNPAB;HNRNPAB;HNRNPAB;HNRNPAB;HNRNPAB;HNRNPAB;HNRNPAB;HNRNPAB;HNRNPAB;HNRNPAB;HNRNPAB;HNRNPAB;HNRNPAB	ENST00000358344.3;ENST00000358344.3;ENST00000506339.1;ENST00000506339.1;ENST00000355836.5;ENST00000355836.5;ENST00000514633.1;ENST00000514633.1;ENST00000515193.1;ENST00000515193.1;ENST00000506259.1;ENST00000506259.1;ENST00000504898.1;ENST00000504898.1	1stExon;5'UTR;1stExon;5'UTR;1stExon;5'UTR;1stExon;5'UTR;1stExon;5'UTR;5'UTR;1stExon;5'UTR;1stExon	HNRNPAB;HNRNPAB;HNRNPAB;HNRNPAB;HNRNPAB;HNRNPAB;HNRNPAB;HNRNPAB;HNRNPAB;HNRNPAB;HNRNPAB;HNRNPAB;HNRNPAB;HNRNPAB;HNRNPAB	ENST00000504796.1;ENST00000358344.3;ENST00000358344.3;ENST00000506339.1;ENST00000506339.1;ENST00000355836.5;ENST00000355836.5;ENST00000514633.1;ENST00000514633.1;ENST00000515193.1;ENST00000515193.1;ENST00000506259.1;ENST00000506259.1;ENST00000504898.1;ENST00000504898.1	TSS1500;1stExon;5'UTR;1stExon;5'UTR;1stExon;5'UTR;1stExon;5'UTR;1stExon;5'UTR;5'UTR;1stExon;5'UTR;1stExon	chr5:177631645-177632275	3
cg13149276	1.7163	-3.7172	23.7115	3.99882e-09	1.68127e-05	11.4993	Ovarian	chr1	160232740	+	63644259		CTTCTAAAATAACTACACCTCAAACTACTAAACCCCTTCTTTAAAAATAC		II									chr1:160231755-160232451	S_Shore	TGTTTCCTTAAGTGGTTTCTATACTATCGAGGCCCATTTTCCCCTGAGAGTCCCCATTTA[CG]TATTTTTAAAGAAGGGGCTCAGTAGCTTGAGGTGTAGCTATTCCAGAAGCTCTTTTCTGA	TTCTGGAATAGCTACACCTCAAGCTACTGAGCCCCTTCTTTAAAAATACG	DCAF8;DCAF8;DCAF8;DCAF8;DCAF8	NR_028104;NR_028106;NR_028103;NM_015726;NR_028105	TSS1500;TSS1500;TSS1500;TSS1500;TSS1500						1:160231183-160233065	Promoter_Associated	DCAF8;DCAF8;DCAF8;DCAF8;DCAF8	ENST00000368073.3;ENST00000326837.2;ENST00000540855.1;ENST00000368074.1;ENST00000461888.1	TSS1500;TSS1500;TSS1500;TSS1500;TSS1500	DCAF8;DCAF8;DCAF8;DCAF8;DCAF8;DCAF8;DCAF8;DCAF8;DCAF8;DCAF8;DCAF8	ENST00000495887.1;ENST00000419626.1;ENST00000475733.1;ENST00000407642.2;ENST00000368073.3;ENST00000326837.2;ENST00000540855.1;ENST00000368074.1;ENST00000447377.1;ENST00000440682.1;ENST00000461888.1	TSS1500;TSS1500;TSS1500;TSS1500;TSS1500;TSS1500;TSS1500;TSS1500;TSS1500;TSS1500;TSS1500	chr1:160232585-160233230	3
cg16166968	-1.5131	2.18328	-23.742	3.95554e-09	1.68127e-05	11.5627	Ovarian	chr1	120439036	-	70741548		ACTATTCAATCCCTACAACTCTAACCTCRCRAATCAAATTTCTAAAAACC		II									chr1:120439013-120439220	Island	AGCCTCAGTTTGCTATTCAGTCCCTGCAACTCTGGCCTCGCGAGTCAGATTTCTGGGGGC[CG]CCGCTAGAGGCGCCTGAGCTCAAAACCCGGCTCCCCTGGCAGGGTTTCCGGGGGAGCCCG	CGGCCCCCAGAAATCTGACTCGCGAGGCCAGAGTTGCAGGGACTGAATAG	ADAM30;ADAM30	NM_021794;NM_021794	1stExon;5'UTR					1:120240401-120240737			ADAM30;ADAM30;ADAM30	ENST00000369400.1;ENST00000543066.1;ENST00000369400.1	5'UTR;TSS200;1stExon	ADAM30;ADAM30;ADAM30	ENST00000369400.1;ENST00000543066.1;ENST00000369400.1	5'UTR;TSS200;1stExon	chr1:120438685-120439155	3
cg17529716	-1.73697	3.16688	-23.6816	4.04179e-09	1.68127e-05	11.1392	Ovarian	chr6	31380600	-	72658166		TAAAATAAACTAAAAATCACRTACTAAATACTAAAAACCTAAATAATCAC		II					rs12213831	0.028418	rs12213831	0.028418		OpenSea	GCGCATCCAGGTGGGGTGAGCTGGGAATCACGTGCTGAATGCTAAGGGCCTGGATGATCA[CG]GCCTCAGAGGGAGCAAATAGTAAAGGCAGCTGTGATCTGGGGAGGGCCAGAAACTGGAGA	GGGGTGAGCTGGGAATCACGTGCTGAATGCTAAGGGCCTGGATGATCACG	MICA	NM_000247	Body								MICA;MICA;MICA;HCP5	ENST00000449934.1;ENST00000376222.2;ENST00000399172.3;ENST00000414046.2	3'UTR;3'UTR;3'UTR;5'UTR	MICA;MICA;MICA;HCP5	ENST00000449934.1;ENST00000376222.2;ENST00000399172.3;ENST00000414046.2	3'UTR;3'UTR;3'UTR;5'UTR
cg22280148	1.80023	-2.74829	23.8072	3.86478e-09	1.68127e-05	11.5235	Ovarian	chr8	37561332	+	40716189		AAACRAACTTTATCCAAAAACCATAATACRTCTCCACTAACCTTAAAACC		II			rs79205467	0.023892					chr8:37557927-37558887	S_Shelf	TAAAAACCTGCAGCCCGGAAAGGGAAGGAAACTGCCTCTCCTCGGTCGTCCCTGGTCACT[CG]GTTCCAAGGTCAGTGGAGACGCACCATGGCCCCTGGACAAAGCCCGCCCTATTGTGACTC	CGGTTCCAAGGTCAGTGGAGACGCACCATGGCCCCTGGACAAAGCCCGCC				low-CpG:37680490-37680491			TRUE										chr8:37560685-37561335	3
cg22488472	1.86814	-3.46921	23.689	4.03105e-09	1.68127e-05	11.5272	Ovarian	chr20	57227438	+	43735978	20657577	TATAAATTACAAACAACCTATAACACAATAACACCAAAACAAAAAATACA	TATAAATTACAAACGACCTATAACGCAATAACGCCAAAACGAAAAATACG	I	A	Red							chr20:57224695-57226322	S_Shore	GTGAGGCCGCAGCTCCACCTCTGCCCGGTCTTCTCCTCACTTCCGCAGCACCCCCCCCCC[CG]CACCCCCCGCCTTGGCGTCACTGCGCTACAGGCCGCCTGTAATTTACATATGTTTTAACG	TGTAAATTACAGGCGGCCTGTAGCGCAGTGACGCCAAGGCGGGGGGTGCG	STX16;STX16;STX16;STX16	NM_001001433;NM_003763;NM_001134773;NM_001134772	Body;Body;Body;Body					20:56660777-56660880	20:57225494-57227526	Promoter_Associated	STX16;STX16	ENST00000371138.4;ENST00000496003.1	5'UTR;5'UTR	STX16;STX16;STX16;STX16;STX16;STX16;STX16;STX16;STX16;STX16	ENST00000458280.1;ENST00000312283.8;ENST00000412911.1;ENST00000460655.1;ENST00000476384.1;ENST00000483434.1;ENST00000496117.1;ENST00000490700.1;ENST00000496003.1;ENST00000468590.1	5'UTR;5'UTR;5'UTR;5'UTR;5'UTR;5'UTR;5'UTR;5'UTR;5'UTR;5'UTR	chr20:57226420-57227630	3
cg27083891	-1.69378	5.10479	-23.6988	4.01696e-09	1.68127e-05	11.4333	Ovarian	chr11	64658726	+	6714104	82617166	CCATAACAACACTCCCAAACCAAATAATAACAAATAATAAAAAACTATCA	CCGTAACGACGCTCCCAAACCAAATAATAACGAATAATAAAAAACTATCG	I	A	Red							chr11:64662462-64662880	N_Shelf	GAGAGCACTGGCTGTCAATTCATAGGTCAGAGCCCTGTGCACTCGGTCTCGGCAGCCCAC[CG]ACAGCCCTCCACTACCCGCCACCATCTGGCCTGGGAGCGTCGCCACGGTAGTCCTGGCTG	CCGTGGCGACGCTCCCAGGCCAGATGGTGGCGGGTAGTGGAGGGCTGTCG	MIR192	NR_029578	TSS200								MIR192	ENST00000384915.1	TSS200	MIR192	ENST00000384915.1	TSS200					chr11:64654732-64663631	6
cg27337397	-2.89597	-0.554542	-23.7079	4.00394e-09	1.68127e-05	10.9863	Ovarian	chr16	1151175	+	94627142	78769228	TTCTATCCCATCTCCCAAATAAAAAACACATTAACTTTCCACACAAAACA	TTCTATCCCGTCTCCCAAATAAAAAACACGTTAACTTTCCACACGAAACG	I	T	Red							chr16:1152412-1152700	N_Shore	ACGGGGGACTGAGACTCCAGCCCAGACGGACAGTGAGGGGAAGCCCCGCCCTGGCGCACA[CG]CCCCGTGTGGAAAGCTAACGTGCTCTTTATTTGGGAGACGGGACAGAAAACGCAGGACGG	CGCCCCGTGTGGAAAGCTAACGTGCTCTTTATTTGGGAGACGGGACAGAA								16:1091088-1091355	16:1151161-1151641	Unclassified_Cell_type_specific									chr16:1143258-1160296	6
cg19669931	1.80851	1.05257	23.6639	4.06746e-09	1.68309e-05	11.3569	Ovarian	chr9	35564160	+	19666191		TCCTTTAATAAAAACTCATAAAAAACACAATATCCACCTCTCAAACAAAC		II										OpenSea	GGTGAGGGAGCAGAAACCATTCGGGCCACTGAGCTCTGTCTCAGCGACTTCCTTCCTGAG[CG]CCTGCCTGAGAGGTGGACACTGTGTTCCTCATGAGTCTTCATCAAAGGAGATGGGGGACC	CGCCTGCCTGAGAGGTGGACACTGTGTTCCTCATGAGTCTTCATCAAAGG	FAM166B;FAM166B;FAM166B;FAM166B	NM_001164310;NM_001099951;NM_001287239;NM_001287238	TSS1500;TSS1500;TSS1500;TSS1500								FAM166B;FAM166B	ENST00000492890.1;ENST00000399742.2	TSS1500;TSS1500	FAM166B;FAM166B;FAM166B;FAM166B	ENST00000478246.1;ENST00000480287.1;ENST00000492890.1;ENST00000399742.2	TSS1500;TSS1500;TSS1500;TSS1500	chr9:35564040-35564315	3
cg13274254	2.01781	-4.24009	23.6252	4.12412e-09	1.69764e-05	11.3579	Ovarian	chr2	189157566	-	65673263		CACATAATTACCCTTCTACTACRCRAATCAAATAACTTCTTCTAAAAAAC		II									chr2:189156416-189157719	Island	GGGGCGGCGTCCACATGGTTACCCTTCTGCTGCGCGGGTCAAGTAGCTTCTTCTGGAGGG[CG]CAAGGCGCGGCGGGGGTGATGAGCCCTTGGGTTCTCGCTCCGACTGCTAAATTCGCTTGG	CGCCCTCCAGAAGAAGCTACTTGACCCGCGCAGCAGAAGGGTAACCATGT	GULP1;GULP1	NM_016315;NM_016315	5'UTR;1stExon					2:188864537-188865964			GULP1;GULP1;GULP1;GULP1;GULP1;GULP1;GULP1;GULP1;GULP1;GULP1;GULP1;GULP1	ENST00000409609.1;ENST00000359135.3;ENST00000409580.1;ENST00000409637.3;ENST00000409843.1;ENST00000409830.1;ENST00000410051.1;ENST00000479019.1;ENST00000409805.1;ENST00000359135.3;ENST00000409580.1;ENST00000409637.3	TSS1500;1stExon;1stExon;1stExon;5'UTR;5'UTR;5'UTR;5'UTR;5'UTR;5'UTR;5'UTR;5'UTR	GULP1;GULP1;GULP1;GULP1;GULP1;GULP1;GULP1;GULP1;GULP1;GULP1;GULP1;GULP1;GULP1;GULP1	ENST00000486445.1;ENST00000409609.1;ENST00000359135.3;ENST00000409580.1;ENST00000409637.3;ENST00000409843.1;ENST00000409830.1;ENST00000410051.1;ENST00000479019.1;ENST00000409927.1;ENST00000409805.1;ENST00000359135.3;ENST00000409580.1;ENST00000409637.3	5'UTR;TSS1500;1stExon;1stExon;1stExon;5'UTR;5'UTR;5'UTR;5'UTR;5'UTR;5'UTR;5'UTR;5'UTR;5'UTR	chr2:189156225-189157615	3
cg02584489	1.52873	-3.73502	23.601	4.16006e-09	1.6987e-05	11.4087	Ovarian	chr3	37493436	-	55704970	38617527	CTATAATAACAAAAAAAAACAACCTTATCTCCAAAAACCCAAACACCCCA	CTATAATAACGAAAAAAAACAACCTTATCTCCGAAAACCCGAACGCCCCG	I	T	Red	rs73826543	0.027447					chr3:37493418-37494538	Island	GGCCGGCAGAGCCTGTAGTGACGGAGGGGAGCAGCCTTATCTCCGGGAACCCGAGCGCCC[CG]TGCGCGGCGGGGAGGGGGCAGTTCGGGGCGCCCCGGCGGGTCCCAGGGGCTGACTCCCGC	CGGGGCGCTCGGGTTCCCGGAGATAAGGCTGCTCCCCTCCGTCACTACAG	ITGA9	NM_002207	TSS1500					3:37468165-37469464	3:37493307-37494047	Unclassified_Cell_type_specific	ITGA9;ITGA9	ENST00000422441.1;ENST00000264741.5	TSS200;TSS200	ITGA9;ITGA9	ENST00000422441.1;ENST00000264741.5	TSS200;TSS200	chr3:37492925-37494115	3
cg03633861	-2.61999	4.50331	-23.5873	4.18061e-09	1.6987e-05	11.4992	Ovarian	chr1	9131854	-	90725336	23675186	AAAAAAAACCAAACACAAAAACAAAAACATAACAAAAAACCATCATAACA	AAAAAAAACCGAACGCGAAAACGAAAACGTAACGAAAAACCGTCATAACG	I	C	Grn							chr1:9131602-9131909	Island	TGCTTCCGCCCTGGAGGGAGCCGAGCGCGGGGACGGGGGCGTGGCGGGAGGCCGTCATGA[CG]CCAGGCTGCGGGCCGCTCAGCCAGTCCCTCTGCCTGGCGGGCCTGCGGGCTCCGGGTGGG	GGAGGGAGCCGAGCGCGGGGACGGGGGCGTGGCGGGAGGCCGTCATGACG								1:9054190-9054784			SLC2A5;SLC2A5	ENST00000486632.1;ENST00000456780.2	3'UTR;5'UTR	SLC2A5;SLC2A5;SLC2A5;SLC2A5;SLC2A5;SLC2A5;SLC2A5	ENST00000484798.1;ENST00000474145.1;ENST00000479813.1;ENST00000486632.1;ENST00000487835.1;ENST00000464985.1;ENST00000456780.2	TSS200;3'UTR;3'UTR;3'UTR;3'UTR;3'UTR;5'UTR	chr1:9131605-9132095	3
cg04410757	-1.70277	4.28577	-23.5068	4.30336e-09	1.6987e-05	11.1918	Ovarian	chr4	126113206	+	34689292	63632232	CTACTAACCCAAATATTAAACCCCTCACTAACCAAACAATAAAACCAACA	CTACTAACCCAAATATTAAACCCCTCACTAACCGAACGATAAAACCAACG	I	A	Red	rs6829333	0.020501						OpenSea	GCGGGCCAGCGCGAGTTCCGGGTGGGCGTGGGCTCGACTGACCCCGCGCTCGGAGCGGCC[CG]CTGGCCCCACCGCCCGGCCAGTGAGGGGCTTAACACCTGGGCCAGCAGCTGCTGTGCTCA	CTGCTGGCCCAGGTGTTAAGCCCCTCACTGGCCGGGCGGTGGGGCCAGCG								4:126332563-126332673
cg12773295	-1.71572	4.49676	-23.4683	4.36346e-09	1.6987e-05	11.3758	Ovarian	chr4	82351016	-	23698208	13726215	TAATCATCAAAAAAACACTAAAAAAAACACACTAACAAATAAACACACCA	TAATCGTCGAAAAAACACTAAAAAAAACACGCTAACAAATAAACACACCG	I	A	Red								OpenSea	CTGAGGAGCGGCTGGTCGTCGAGAGGACACTGAGGGGAGCACGCTGGCAGATGGGCACAC[CG]ACATACGCCAGCACACTGGCAGGCCACTTACTGGCGGGACGAGGCGAAGTTTGGCAGGCG	CGGTGTGCCCATCTGCCAGCGTGCTCCCCTCAGTGTCCTCTCGACGACCA	RASGEF1B	NM_152545	Body					4:82569792-82570087
cg13499067	2.28534	-5.59087	23.4549	4.3846e-09	1.6987e-05	11.4791	Ovarian	chr11	10879629	-	51805120	78618160	ACTAACACAATCACCAATCTAAAAATAAATTTAACACTCTAAAACACCCA	ACTAACGCGATCGCCGATCTAAAAATAAATTTAACACTCTAAAACACCCG	I	A	Red							chr11:10879102-10880453	Island	ATCCGATTCGCGGCTGGCGCGGTCGCCGGTCTGAAGATAAATTTAGCACTCTAGAGCACC[CG]AACCCTACAATCTTCACGAGCGACTCTGCCGCCGCCCAATCAGCGCCAGATTTGCGTCCC	CGGGTGCTCTAGAGTGCTAAATTTATCTTCAGACCGGCGACCGCGCCAGC	ZBED5;ZBED5	NM_001143667;NM_021211	TSS200;TSS200	high-CpG:10836090-10836248				11:10835351-10837064	11:10879063-10880120	Promoter_Associated	ZBED5;CTD-2003C8.1;ZBED5	ENST00000413761.2;ENST00000501079.1;ENST00000432999.2	TSS200;TSS200;TSS200	ZBED5;ZBED5;ZBED5;ZBED5;CTD-2003C8.1;ZBED5;CTD-2003C8.1;ZBED5;ZBED5	ENST00000534690.1;ENST00000526020.1;ENST00000526852.1;ENST00000413761.2;ENST00000501079.1;ENST00000528289.1;ENST00000529014.1;ENST00000533925.1;ENST00000526020.1	TSS1500;1stExon;TSS1500;TSS200;TSS200;TSS200;TSS200;TSS200;5'UTR	chr11:10879520-10880855	3
cg15154255	-1.95769	4.27677	-23.4959	4.32023e-09	1.6987e-05	11.4683	Ovarian	chr7	92080385	+	15770826	27797575	TCCAAATCCTATCTCTATCCTTCTCATTCTTCAATACCATCACACTAACA	TCCAAATCCTATCTCTATCCTTCTCATTCTTCAATACCATCGCACTAACG	I	A	Red	rs2287179	0.113775					chr7:92076699-92077395	S_Shelf	GATTGTAGGAATTATTCTTAAAATGCTGATTGTATAGTGTGGAGCCATGGAAGACTGAGC[CG]TTAGTGCGATGGCATTGAAGAATGAGAAGGACAGAGACAGGATTTGGACTAGTAGAGGTT	TCCAAATCCTGTCTCTGTCCTTCTCATTCTTCAATGCCATCGCACTAACG	GATAD1	NM_021167	Body											GATAD1	ENST00000493878.1	5'UTR
cg16151671	-2.49585	4.16966	-23.5706	4.2057e-09	1.6987e-05	11.2893	Ovarian	chr2	864151	-	88654533	90721483	CCTACAAAATACATAAACTCAAAAACTCTAATATAAACACACTACCTACA	CCTACGAAATACGTAAACTCGAAAACTCTAATATAAACGCGCTACCTACG	I	A	Red							chr2:863930-865091	Island	GTAAACGCGCTGCCTGCGAGGTGCGTGGACTCGGGAGCTCTGATGTAAACGCGCTGCCTG[CG]AGGTGTGTGGACTCGGGAGCTCTCACGTAAACGCGCTGCCTGCGAGGTCGGTGGACTCGG	CGCAGGCAGCGCGTTTACATCAGAGCTCCCGAGTCCACGCACCTCGCAGG	LINC01115;LINC01115	NR_111963;NR_033880	TSS200;TSS200					2:853889-855091			AC113607.1;AC113607.1	ENST00000415700.1;ENST00000414556.1	TSS1500;TSS200	AC113607.1;AC113607.1	ENST00000415700.1;ENST00000414556.1	TSS1500;TSS200
cg18378662	-1.7984	3.26611	-23.5437	4.24664e-09	1.6987e-05	11.1121	Ovarian	chr19	618059	+	67774938	56698558	CTCAAAACTAAAACTCCCACAACAACATAAAAAACAACAAAAATAAAACA	CTCGAAACTAAAACTCCCACAACAACGTAAAAAACGACAAAAATAAAACG	I	A	Red	rs62132649	0.048033					chr19:615691-623505	Island	CCCCAAACATCCTGGGTTAGGTATCAGTACAGGGGGAGGAAATGTTCCCAGAAGCCTCCT[CG]CCCCACCCCTGCCGCCCCCCACGCTGCTGTGGGAGCCTCAGCTCCGAGGGCGGCTACGAG	CGCCCCACCCCTGCCGCCCCCCACGCTGCTGTGGGAGCCTCAGCTCCGAG	POLRMT	NM_005035	Body						19:617623-618087	Unclassified_Cell_type_specific							chr19:616885-618815	3
cg21248554	4.46715	0.672494	23.4752	4.35265e-09	1.6987e-05	11.3823	Ovarian	chr2	27665150	-	78606190	26783159	AATAAAAATCTACTTTTTACTAAAAACATCATATATTCACACCTTTCCCA	AATAAAAATCTACTTTTTACTAAAAACGTCGTATATTCGCGCCTTTCCCG	I	C	Grn							chr2:27664939-27665151	Island	AGTTGCTGCTGTAATAAAAGTCTACTTTTTGCTAAAAGCGTCGTGTGTTCGCGCCTTTCC[CG]CCAGGGGGAGCGGGCCCGGGGCGGAGGCGGGGCCCAGGTGGGAGGGGGACCCGGGACGGA	AATAAAAGTCTACTTTTTGCTAAAAGCGTCGTGTGTTCGCGCCTTTCCCG	KRTCAP3;KRTCAP3	NM_001168364;NM_173853	TSS200;TSS200					2:27518521-27519166	2:27664962-27665570	Promoter_Associated	KRTCAP3;KRTCAP3;KRTCAP3	ENST00000543753.1;ENST00000288873.3;ENST00000407293.1	TSS200;TSS200;TSS200	KRTCAP3;KRTCAP3;KRTCAP3;KRTCAP3;KRTCAP3;KRTCAP3;KRTCAP3	ENST00000464699.1;ENST00000494572.1;ENST00000452499.1;ENST00000543753.1;ENST00000288873.3;ENST00000453171.1;ENST00000407293.1	TSS1500;TSS1500;TSS1500;TSS200;TSS200;TSS200;TSS200	chr2:27664825-27666455	3
cg23774857	1.6379	-1.0972	23.5076	4.30215e-09	1.6987e-05	11.3347	Ovarian	chr3	120118430	-	73619241		CTTTAAATCTAAACACTAATCATAACAAAATACACACTTCCTTAAACCAC		II										OpenSea	GAGCTCACAGTCTTTGGGTCTGGACACTGGTCATGACAGGATACACACTTCCTTAAACCA[CG]CTCATTTGCAAACCACTTCCACCTCATTTGCAAATCACCACCTGCCTGATTTTGCCTTAT	TTTGGGTCTGGACACTGGTCATGACAGGATACACACTTCCTTAAACCACG	FSTL1	NM_007085	Body											FSTL1	ENST00000488318.1	3'UTR	chr3:120118280-120118575	3
cg24102622	2.03204	-3.73679	23.4658	4.36749e-09	1.6987e-05	11.4578	Ovarian	chr19	13124776	+	16658199		CAACAAAACTAATATTTTTCTCTAATTACAAACTTTACCRTAACAAACCC		II									chr19:13124569-13124788	Island	ATTTTAATAAAATTGTCTCATTTAGGAGCGAGCTTCTGCGCTGCCTCTGTCGTCGGAGCC[CG]GGTTTGCCACGGCAAAGTCTGTAATCAGAGAAAAATACCAGCTTTGTTGAGGGTTAGAAT	AACAAAGCTGGTATTTTTCTCTGATTACAGACTTTGCCGTGGCAAACCCG	NFIX	NM_002501	Body			CDMR			19:13123587-13125225	Unclassified_Cell_type_specific							chr19:13124700-13125855	3
cg27352156	1.57723	2.89209	23.5133	4.29327e-09	1.6987e-05	11.24	Ovarian	chr16	1416292	-	61627133		ACCACTACAAAAACTAACCCTTACAATAAAAACACTCAAATACRATAACC		II									chr16:1414417-1414851	S_Shore	CCGCTGAGGTCACCACTGCAGGGGCTGGCCCTTGCAGTAGGGGCACTCAGGTGCGGTGGC[CG]CACACGGCTCACAGAGGATGTGGTGCTGACAGGGCCGCAGGACAGCACCGTGGGCCCGCT	CGGCCACCGCACCTGAGTGCCCCTACTGCAAGGGCCAGCCCCTGCAGTGG	UNKL	NM_023076	Body					16:1355932-1356300						UNKL;UNKL	ENST00000562537.1;ENST00000511095.1	TSS200;3'UTR			chr16:1415870-1418279	6	chr16:1415886-1418177	6
cg05101809	-2.20299	2.20561	-23.4366	4.41366e-09	1.70018e-05	11.3911	Ovarian	chr7	5338832	+	94784976	18771273	CAATAACAAAACTAAAAAATAACAAACAAAAATCAAAAACAACACCCACA	CAATAACAAAACTAAAAAATAACGAACGAAAATCAAAAACAACGCCCACG	I	A	Red							chr7:5338674-5339002	Island	TCCTCTGCTGCCCTGGCTCTGGCACCCAGGCAGGGGGTGGGGGAGGCAGGCAGGGGTCCC[CG]TGGGCGCTGCCTCTGACCCCCGCCCGCCACCCTCCAGCCCTGTTACTGCACCGCTACGTG	CAGTAACAGGGCTGGAGGGTGGCGGGCGGGGGTCAGAGGCAGCGCCCACG	SLC29A4;SLC29A4	NM_153247;NM_001040661	Body;Body					7:5305216-5305511			SLC29A4	ENST00000439491.2	TSS200	SLC29A4	ENST00000439491.2	TSS200
cg26985666	1.94795	-6.0207	23.4255	4.43146e-09	1.70018e-05	11.3309	Ovarian	chr11	35441088	+	47684239	77650443	ACAATTAAAAAAATTACCCAAAACAACAACACAAATAATATCAACTCTCA	ACGATTAAAAAAATTACCCGAAACGACGACGCGAATAATATCAACTCTCG	I	A	Red							chr11:35440375-35441882	Island	ATTGCAAGGTTTAGCCCCGCCGGAGCTGGGGATTTGCAGGCGATCCCTCTCTATTTTCGT[CG]AGAGCTGACATCACCCGCGCCGCCGCCTCGGGCAACTCCTTTAACCGCCGCCCCCCGCCC	GCGGTTAAAGGAGTTGCCCGAGGCGGCGGCGCGGGTGATGTCAGCTCTCG	SLC1A2;SLC1A2	NM_004171;NM_004171	5'UTR;1stExon	high-CpG:35397480-35397683		DMR		11:35396952-35398718	11:35441073-35441336	Unclassified_Cell_type_specific	RP4-683L5.1;SLC1A2;SLC1A2;SLC1A2	ENST00000534165.1;ENST00000278379.3;ENST00000395750.1;ENST00000395753.1	5'UTR;TSS1500;5'UTR;5'UTR	RP4-683L5.1;SLC1A2;SLC1A2;SLC1A2	ENST00000534165.1;ENST00000278379.3;ENST00000395750.1;ENST00000395753.1	5'UTR;TSS1500;5'UTR;5'UTR	chr11:35440505-35441595	3
cg05248655	1.5471	-2.65474	23.271	4.68661e-09	1.75297e-05	11.426	Ovarian	chr10	1454265	+	92749417	6769400	CTTAACCACATCCTTCCCCAACACATACCCTAAAATCTAAAAATTTCTCA	CTTAACCACATCCTTCCCCAACGCATACCCTAAAATCTAAAAATTTCTCG	I	A	Red								OpenSea	TGTTCATTCCCTTCTTGCCCCGGTCAAGTTATCAGGAATTTGAGGAGAGTGCTTGTCTTC[CG]AGAAATTCTCAGACTTCAGGGCATGCGTTGGGGAAGGATGTGGTCAAGATGTCTGTGCCT	CTTGACCACATCCTTCCCCAACGCATGCCCTGAAGTCTGAGAATTTCTCG	ADARB2	NM_018702	Body					10:1444225-1444417									chr10:1454185-1454455	3
cg06440740	1.40136	2.33026	23.3079	4.6243e-09	1.75297e-05	11.444	Ovarian	chr2	239025275	+	73628129		CAAACACTACTTATAAAACAATACTAAACTAACAAACATCAAAATACCCC		II			rs11901818	0.197097						OpenSea	AAACATGGAAACTGGTTCTGCATTTGACACTTGGGCCATGGCAGCTGTGAGGGGTCTGGA[CG]GGGCACCCTGATGCCTGTCAGCTCAGCACTGCTTCATAAGCAGTGCCTGGTACTGTCTGG	CGGGGCACCCTGATGCCTGTCAGCTCAGCACTGCTTCATAAGCAGTGCCT	ESPNL	NM_194312	Body														chr2:239025025-239025295	3
cg06637517	1.51387	-3.39602	23.3264	4.59334e-09	1.75297e-05	11.3775	Ovarian	chr3	52407344	-	68805229	91672947	AATAAATATCTCAATCCCCAAATAACAATAATAACCACAAAAACACAACA	AATAAATATCTCAATCCCCAAATAACGATAATAACCGCGAAAACGCGACG	I	A	Red	rs142472916	0.027						OpenSea	GAAGCGAGAGCAAGTGAATGTCTCAGTCCCCAGGTGGCGGTGGTGGCCGCGGGGGCGCGA[CG]GCGGGGCGGGGGCGCTGCTGCTGCGGGGGCAGGAAGCGGCAAGGGCGGTGGCGGCCCGCT	AGTGAATGTCTCAGTCCCCAGGTGGCGGTGGTGGCCGCGGGGGCGCGACG	DNAH1	NM_015512	Body					3:52382256-52382457	3:52406671-52407450	Unclassified				DNAH1	ENST00000486752.1	5'UTR	chr3:52407185-52407435	3
cg08824649	1.58468	-6.03066	23.2861	4.66105e-09	1.75297e-05	11.2837	Ovarian	chr1	11866165	+	67809835	38710556	CTAAAACTAAAACCAAAAATAACTACAAACAAATAAAACAAAAACTCACA	CTAAAACTAAAACCAAAAATAACTACAAACGAATAAAACGAAAACTCGCG	I	T	Red	rs13306560	0.019143					chr1:11865462-11866566	Island	GCCCCCAACATGGCCGTGCCCACAGGTCTCGTTGGAGGCCGTGCCTTTATCGTCATGTGA[CG]CGAGTCCTCGCCCCACCCGTCTGCAGCCACTCCTGGTCTCAGTCCCAGAGCTCGAGAGGG	CGCGAGTCCTCGCCCCACCCGTCTGCAGCCACTCCTGGTCTCAGTCCCAG	CLCN6;CLCN6;CLCN6;CLCN6;MTHFR;CLCN6	NM_001286;NM_001256959;NM_001286;NM_001256959;NM_005957;NR_046428	5'UTR;5'UTR;1stExon;1stExon;TSS200;Body	high-CpG:11788550-11789018				1:11788050-11789071	1:11865598-11866625	Promoter_Associated	MTHFR;CLCN6;CLCN6;CLCN6;CLCN6;MTHFR;CLCN6;CLCN6	ENST00000376585.1;ENST00000312413.6;ENST00000346436.6;ENST00000376497.3;ENST00000376487.3;ENST00000376590.3;ENST00000376496.3;ENST00000376490.3	TSS1500;TSS200;TSS200;TSS200;TSS200;TSS200;TSS200;TSS200	MTHFR;MTHFR;MTHFR;MTHFR;MTHFR;CLCN6;CLCN6;CLCN6;CLCN6;MTHFR;CLCN6;CLCN6	ENST00000376486.2;ENST00000413656.1;ENST00000376585.1;ENST00000376486.2;ENST00000418034.1;ENST00000312413.6;ENST00000346436.6;ENST00000376497.3;ENST00000376487.3;ENST00000376590.3;ENST00000376496.3;ENST00000376490.3	5'UTR;TSS1500;TSS1500;1stExon;TSS200;TSS200;TSS200;TSS200;TSS200;TSS200;TSS200;TSS200	chr1:11865465-11866315	3
cg16775752	-2.22881	4.3074	-23.2965	4.64342e-09	1.75297e-05	11.0483	Ovarian	chr10	49674530	+	24638911	75708166	AAAAAAACTACATCTCCAAACCATAAAAACACTCAAAACTAAAACCAACA	AAAAAAACTACGTCTCCGAACCATAAAAACGCTCGAAACTAAAACCGACG	I	C	Grn	rs4082089	0.09863					chr10:49674243-49674776	Island	AACTCCCCCAGGCTCCCCGCCGACCCCCGCGAGACGCATGCGCGGCGCTCTCGCCCGCTG[CG]CCGGTCCCAGCTTCGAGCGCCTCTATGGCCCGGAGACGCAGCTTCTCTGGCGGGCCCGGG	CGCCGGTCCCAGCTTCGAGCGCCTCTATGGCCCGGAGACGCAGCTTCTCT	ARHGAP22	NM_021226	Body					10:49344257-49344910						ARHGAP22;ARHGAP22;ARHGAP22	ENST00000489984.1;ENST00000515523.1;ENST00000471013.1	3'UTR;3'UTR;3'UTR	chr10:49674285-49675055	3
cg19338222	-1.60982	4.07381	-23.2519	4.71942e-09	1.75297e-05	11.2198	Ovarian	chr19	39052032	+	44776121	25687272	CACTAAACACAATTAATCTCTAAAATCTCAAAATAAATACACTCAATACA	CACTAAACGCGATTAATCTCTAAAATCTCGAAATAAATACGCTCGATACG	I	A	Red							chr19:39051804-39052258	Island	AGCATCCTTGAGTACTTCCGCCCCTACCTGGGCCGCATCGAGATCATGGGCGCGTCACGC[CG]CATCGAGCGCATCTACTTCGAGATCTCAGAGACCAACCGCGCCCAGTGGGAGATGCCCCA	CACTGGGCGCGGTTGGTCTCTGAGATCTCGAAGTAGATGCGCTCGATGCG	RYR1;RYR1	NM_000540;NM_001042723	Body;Body					19:43743652-43744065									chr19:39051800-39052050	3
cg26805720	-1.74433	-0.677832	-23.249	4.72431e-09	1.75297e-05	11.3196	Ovarian	chr5	1725285	+	99608422	9754954	AAAAAAACTAATACATAAAAATATTTAACAACACAACCAACAAACACACA	GAAAAAACTAATACATAAAAATATTTAACAACACAACCGACGAACACGCG	I	A	Red							chr5:1725183-1725420	Island	ATCTGCTTACCTAACAGACCTCGGACGGCCTCAGGAGCCAGGGACACAGGCGCAGGCTCC[CG]CGTGCTCGCCGGCTGTGTTGTTAAACATCTTCATGCACCAGCCCTCCCGGCAGGCCCGGG	GGGAGGGCTGGTGCATGAAGATGTTTAACAACACAGCCGGCGAGCACGCG								5:1778161-1779546	5:1724871-1725963	Unclassified_Cell_type_specific	CTD-2587M23.1	ENST00000565428.1	5'UTR	CTD-2587M23.1	ENST00000565428.1	5'UTR	chr5:1725145-1726275	3
cg14105224	-1.68923	2.35627	-23.1864	4.83329e-09	1.78503e-05	11.2967	Ovarian	chr7	63226536	+	51725228		AACTTAACTTCAAAAAATTATAAACCAACCAAAACCACCRAAAATTAAAC		II			rs187006792	0.0105					chr7:63224102-63224690	S_Shore	TCCCGGCTGCGTCTCCAGGCCCGACTCCGGCCTCCCAACAACCTCTTTGGACTCAGCTCC[CG]CCCAACTCCCGGTGGCCCTGGTTGGCCCACAACTTCCTGAAGCCAAGCTCCCCAGGCCCA	CGCCCAACTCCCGGTGGCCCTGGTTGGCCCACAACTTCCTGAAGCCAAGC								7:62863883-62864311
cg13162615	1.5726	-3.36684	23.1194	4.95321e-09	1.79877e-05	11.2762	Ovarian	chr17	58469452	+	66614901	48656156	AAAATCACATAATCCAACATAAAAACAATAACAACAACCAAAAAAAACCA	AAAATCACGTAATCCGACATAAAAACGATAACGACGACCGAAAAAAACCG	I	C	Grn	rs116948275	0.023872					chr17:58468980-58469903	Island	GGTGTCGGCGTCCCCCGCCCCCACCTCCCCCCACACTAACAAGTGCGGCTTCTGCCCCGG[CG]GCTCCTCCCGGTCGCCGCCACCGCCTCCATGCCGGATCACGTGACTCTTCCGCCCCGCCC	AGAGTCACGTGATCCGGCATGGAGGCGGTGGCGGCGACCGGGAGGAGCCG	USP32;USP32	NM_032582;NM_032582	5'UTR;1stExon	high-CpG:55824085-55824507				17:55823713-55825057	17:58469230-58470048	Promoter_Associated	USP32;USP32;USP32	ENST00000300896.3;ENST00000300896.3;ENST00000393003.2	1stExon;5'UTR;TSS200	C17orf64;C17orf64;USP32;USP32;USP32	ENST00000461535.1;ENST00000428000.1;ENST00000300896.3;ENST00000300896.3;ENST00000393003.2	TSS1500;TSS1500;1stExon;5'UTR;TSS200	chr17:58469425-58469875	3
cg18354836	1.52444	1.54404	23.1523	4.89398e-09	1.79877e-05	11.2027	Ovarian	chr11	118559757	-	30710855		CRATAAAACTAAACACCRTAAAACRAAAACAATACTCCTTAAAAAAACTC		II					rs184845635	0.0114				OpenSea	CCTTGGGTGGTCGATGGGACTGGGCACCGTGGAGCGGGGGCAGTGCTCCTTGGGGAGGCT[CG]GGCTGCACAGGAGCCCAGGGAGGCGGGGGAAGGCTCAGGCATGGCGGGCTGCAGTCCCGA	GATGGGACTGGGCACCGTGGAGCGGGGGCAGTGCTCCTTGGGGAGGCTCG								11:118064852-118065268
cg19148731	3.60333	0.513173	23.1345	4.92586e-09	1.79877e-05	11.3644	Ovarian	chr2	74780229	-	23781199		AAATAATAAACAAAAAACTAAACACTCAATATAAAAAAACCAAACACACC		II									chr2:74781494-74782685	N_Shore	CAACGGATAGAAAGTGATAGGCAAAGAACTAAGCACTCAGTATAGGGGAACCAAGCACAC[CG]CGGGTGAGAAGGAGAGGGATTGACAAGAGCCAAGGGGCGGACGTGGGAGGGATCCAGATG	AGTGATAGGCAAAGAACTAAGCACTCAGTATAGGGGAACCAAGCACACCG	LOXL3	NM_032603	5'UTR			CDMR			2:74780118-74780829	Unclassified	DOK1;LOXL3;LOXL3;LOXL3;LOXL3;LOXL3;DOK1	ENST00000233668.5;ENST00000264094.3;ENST00000393937.2;ENST00000409986.1;ENST00000409249.1;ENST00000409549.1;ENST00000409429.1	TSS1500;5'UTR;5'UTR;5'UTR;TSS1500;TSS200;5'UTR	DOK1;LOXL3;LOXL3;LOXL3;LOXL3;DOK1;LOXL3;LOXL3;DOK1;DOK1	ENST00000233668.5;ENST00000264094.3;ENST00000393937.2;ENST00000409986.1;ENST00000413469.1;ENST00000488613.1;ENST00000409249.1;ENST00000409549.1;ENST00000409429.1;ENST00000485132.1	TSS1500;5'UTR;5'UTR;5'UTR;5'UTR;TSS1500;TSS1500;TSS200;5'UTR;5'UTR	chr2:74779445-74781710	3
cg22983460	2.27426	-1.97976	23.1148	4.96152e-09	1.79877e-05	10.6388	Ovarian	chrX	48554902	-	1751191		TACRACTAACTAATAACRTAATTAACTAACAATATAACAAACAAACCAAC		II									chrX:48554969-48555563	N_Shore	TGAGGAACCACTGCGACTGGCTGATAACGTGATTGGCTAGCAGTGTGACAGACAGACCAG[CG]CACGGGCAGGGCCTCTGGCAACTTTAGCTACCGCCGCTGTCGCTCCCGCTGCCGCCGCCG	GCGACTGGCTGATAACGTGATTGGCTAGCAGTGTGACAGACAGACCAGCG	SUV39H1	NM_003173	TSS1500					X:48439673-48440507	X:48554338-48555479	Promoter_Associated	SUV39H1;SUV39H1;SUV39H1	ENST00000448548.2;ENST00000453214.2;ENST00000376687.3	TSS1500;TSS1500;TSS200	SUV39H1;SUV39H1;SUV39H1	ENST00000448548.2;ENST00000453214.2;ENST00000376687.3	TSS1500;TSS1500;TSS200	chrX:48554740-48555190	3
cg27035411	1.67069	1.1863	23.0356	5.10763e-09	1.84328e-05	11.3076	Ovarian	chr19	33947385	-	55656220		TAAACACRCAAATAATATTTCCTAACTACTCTCATAATAAACTAAAACCC		II										OpenSea	CTCCTAGGGCTTGGACACGCAGATGGTGTTTCCTGACTGCTCTCATGATAGGCTGGGGCC[CG]TCTCCAACAGCCAAGCAAGTGCTAGCAGCAAACCTACTCCAAGCCACCTGAGGCAAAGAG	CGGGCCCCAGCCTATCATGAGAGCAGTCAGGAAACACCATCTGCGTGTCC	PEPD;PEPD;PEPD	NM_001166057;NM_001166056;NM_000285	Body;Body;Body														chr19:33947305-33947735	3
cg13150021	-1.78521	5.18235	-23.0148	5.14684e-09	1.84899e-05	11.2179	Ovarian	chr20	60781224	+	47783142	69677597	ACAAACAAAATCTCTATTCTCCAAAAACTTAAAACAAAAAAACAACAACA	ACAAACGAAATCTCTATTCTCCAAAAACTTAAAACGAAAAAACGACGACG	I	A	Red							chr20:60781192-60781493	Island	GCTCTGCACAGTTGGGCCCACCACCCTCTCGTGCACGCACTTTCCACACTTCACGTTAGC[CG]CCGTCGCCCCCCCGCCCTAAGCTCCTGGAGAACAGAGACCTCGTTTGTCTGTATGCAGTG	CGCCGTCGCCCCCCCGCCCTAAGCTCCTGGAGAACAGAGACCTCGTTTGT								20:60214612-60215008											chr20:60781178-60781619	4
cg00757207	1.58353	-4.05496	22.8461	5.47725e-09	1.85615e-05	11.3011	Ovarian	chr17	7456223	+	31684838		TCTAACTATACCACTAAAACCACCCTCTTTAAAATCAACAAAACTTTCAC		II									chr17:7452150-7452645	S_Shelf	TGAATGCAGCTGAGAGATCACATGAAATGAGAACAGAGAAATGATGGCTGGGTTTGGTAA[CG]TGAAAGTCCTGCTGACCTTAAAGAGGGTGGTTTCAGTGGCATAGTTAGAACAGGAAGGCA	CGTGAAAGTCCTGCTGACCTTAAAGAGGGTGGTTTCAGTGGCATAGTTAG	TNFSF12;TNFSF12-TNFSF13	NM_003809;NM_172089	Body;Body		chr17:7456067-7456067				17:7456119-7456387	Unclassified	TNFSF12	ENST00000462811.1	5'UTR	TNFSF12;TNFSF12	ENST00000462619.1;ENST00000462811.1	5'UTR;5'UTR	chr17:7456100-7456335	3
cg02279891	1.52832	1.624	22.8486	5.47217e-09	1.85615e-05	11.133	Ovarian	chr1	55489304	+	60731907	55620271	TTAAAATACAAAAATAAACAATTAAAAAATCCTTACCCCCTAAAAAAACA	TTAAAATACGAAAATAAACGATTAAAAAATCCTTACCCCCTAAAAAAACG	I	A	Red								OpenSea	CAAGGGTGTCAGACCACGCAGGGACGCCTGCCTTGGTCCTTCACCCTTAGCGGCAAGTCC[CG]CTTTCCTAGGGGGCAAGGACCCCCCAATCGCTTATTTCCGCACCCCAACCTCTTATCTCT	TTGGGGTGCGGAAATAAGCGATTGGGGGGTCCTTGCCCCCTAGGAAAGCG								1:55261747-55261933
cg09352908	-2.47037	3.46571	-22.8921	5.38493e-09	1.85615e-05	11.2364	Ovarian	chr3	37017749	-	92725409	99639951	TTCAAAACAACTATCAAACTAAAATTCAACAAACAACACACAACTAAACA	TTCAAAACAACTATCAAACTAAAATTCGACGAACGACACGCGACTAAACG	I	A	Red								OpenSea	CCAGTCAAATAATTCAAGGCAGCTGTCAGGCTAAAGTTCGGCGAGCGACACGCGGCTGGG[CG]GCGGGAGGAAACGCGGGGCCGGGCCGGGCGCTGGAGATGGTCCCCGGCGCCGCGGGCTGG	TTCAAGGCAGCTGTCAGGCTAAAGTTCGGCGAGCGACACGCGGCTGGGCG								3:36992731-36993126									chr3:37017705-37018375	3
cg11064034	1.45265	-2.6888	22.9105	5.34841e-09	1.85615e-05	11.3397	Ovarian	chr12	114877421	+	42787828	19653599	ACAAATTATAAATTTCCAAACTAACTCCCAACCAAACACTCACCAATACA	ACGAATTATAAATTTCCAAACTAACTCCCAACCGAACGCTCGCCAATACG	I	C	Grn							chr12:114878143-114879155	N_Shore	CTTAGCGCCCCGGCGCCCCGGCTTCCCAAGCCTGGGGACTGAGCCCGCAGACGCCCATGG[CG]CATTGGCGAGCGCCCGGCTGGGAGTCAGCTTGGAAACCCACAACTCGCCTTTCTTGAGCG	GCGAGTTGTGGGTTTCCAAGCTGACTCCCAGCCGGGCGCTCGCCAATGCG							TRUE	12:113361526-113361852									chr12:114877020-114877615	3
cg14494620	1.83192	-3.72108	22.9216	5.32657e-09	1.85615e-05	11.0143	Ovarian	chr15	96904912	+	23638895		CCRAACTTAATCACCAAATTTAAAATTTACCAAATAACAAAATTATCTTC		II									chr15:96904722-96905050	Island	CTTCCCTGTCTTCGCTCTCCACCCCCGCTCCCCCTCAACACACACATAATATAACAGACG[CG]AAGATAATCCTGCCATCTGGCAAATCCCAAATTTGGTGACCAAGCTCGGAAAGCAACAGC	CGAGCTTGGTCACCAAATTTGGGATTTGCCAGATGGCAGGATTATCTTCG								15:94705378-94706174			RP11-522B15.3;RP11-522B15.3	ENST00000558382.1;ENST00000558499.1	5'UTR;5'UTR	RP11-522B15.3;RP11-522B15.3	ENST00000558382.1;ENST00000558499.1	5'UTR;5'UTR	chr15:96904825-96905235	3
cg15918170	2.06811	-6.16686	22.9606	5.25061e-09	1.85615e-05	11.2631	Ovarian	chr10	111682910	+	32687867	82787976	TCCAAAAAATCAATAAACACAAAACAACCCAAATCTAATTCCTAAACACA	TCCGAAAAATCGATAAACACGAAACGACCCGAATCTAATTCCTAAACGCG	I	T	Red	rs752584	0.198355					chr10:111682775-111683483	Island	GGCCAGGAACTGTGACGGCCGCCGCCCCCTCAGGCCGAGTGCAGCAGTTCCGCGGGCATA[CG]CGTCCAGGAACCAGACTCGGGCCGCCCCGTGCCCACCGACCCTCCGGAAACGAACCGGAT	CGCGTCCAGGAACCAGACTCGGGCCGCCCCGTGCCCACCGACCCTCCGGA	XPNPEP1;XPNPEP1;XPNPEP1	NR_030724;NM_001167604;NM_020383	Body;Body;Body					10:111672766-111673504	10:111682572-111683960	Promoter_Associated	XPNPEP1;XPNPEP1;XPNPEP1	ENST00000502895.1;ENST00000369683.1;ENST00000369680.4	TSS200;5'UTR;5'UTR	XPNPEP1;XPNPEP1;XPNPEP1;XPNPEP1;XPNPEP1;XPNPEP1;XPNPEP1;XPNPEP1;XPNPEP1;XPNPEP1	ENST00000502895.1;ENST00000460523.1;ENST00000430337.1;ENST00000443078.1;ENST00000506777.1;ENST00000490740.2;ENST00000451592.1;ENST00000369683.1;ENST00000403138.2;ENST00000369680.4	TSS200;3'UTR;3'UTR;3'UTR;3'UTR;3'UTR;3'UTR;5'UTR;5'UTR;5'UTR	chr10:111682720-111682955	3
cg17839368	1.52161	1.13481	22.8934	5.3824e-09	1.85615e-05	11.1323	Ovarian	chrX	109662303	+	54699167		TTACACAAAATAAACRCTCCATATATTATAAAATTCACAATCAATAAAAC		II										OpenSea	CTGATTCCTAGTTGTGGTGGGAAATCTCAGTCCGATTTGGAAGGCAAAGGGCCTCAGCCC[CG]CCCTACTGACTGTGAATTCTACAACATATGGAGCGCCTACCTTGTGCAAGGCATTGTGGG	TGCACAAGGTAGGCGCTCCATATGTTGTAGAATTCACAGTCAGTAGGGCG	AMMECR1;RGAG1;RGAG1	NM_001171689;NM_020769;NM_020769	5'UTR;1stExon;5'UTR								RGAG1;RGAG1;AMMECR1	ENST00000465301.2;ENST00000465301.2;ENST00000372057.1	1stExon;5'UTR;5'UTR	RGAG1;RGAG1;RGAG1;AMMECR1	ENST00000465301.2;ENST00000520821.1;ENST00000465301.2;ENST00000372057.1	1stExon;5'UTR;5'UTR;5'UTR	chrX:109662060-109662470	3
cg18446441	-1.76261	0.369831	-22.8966	5.37596e-09	1.85615e-05	10.7822	Ovarian	chr13	32480222	-	68701581		TCTATTCTCCTCCTACTCAAATTTAACAACTCTACATAACTATCAATCAC		II					rs9532803	0.172797	rs9532803	0.172797		OpenSea	GAATTCTCATCTCTGTTCTCCTCCTGCTCAAATTTGGCAGCTCTGCATGACTGTCAGTCA[CG]GCGGTTGGGAATGTTGCTCCCCTCCCTCAGCACTGAAAACGGTGAATAGATGTATTATTG	CTGTTCTCCTCCTGCTCAAATTTGGCAGCTCTGCATGACTGTCAGTCACG	EEF1DP3	NR_027062	Body				TRUE				EEF1DP3	ENST00000428783.1	5'UTR	EEF1DP3	ENST00000428783.1	5'UTR
cg18710053	1.64728	-3.09737	22.8619	5.44548e-09	1.85615e-05	11.0297	Ovarian	chr5	126409061	-	67716544	7691248	AATTAAATTCCATATAACAACTATCCAAATAAACAACACACAACACAACA	AATTAAATTCCGTATAACGACTATCCAAATAAACAACACGCGACACAACG	I	A	Red							chr5:126409006-126409327	Island	GGCTCCCGGTTTAATTAAATTCCGTATAACGACTATCCAAATGGGCAGCACGCGGCACAG[CG]AACCCCCGCCAGCCTGCGCGTCAGCTCAGAGGCGGAGACCCGCGAGCGCTCACCCTCGGC	CGCTGTGCCGCGTGCTGCCCATTTGGATAGTCGTTATACGGAATTTAATT	FLJ44606;FLJ44606	NM_001164478;NM_001164479	5'UTR;5'UTR			RDMR		5:126436929-126437226	5:126408222-126409580	Promoter_Associated	AC004507.1;C5orf63	ENST00000508527.1;ENST00000535381.1	3'UTR;5'UTR	AC004507.1;AC004507.1;AC004507.1;C5orf63	ENST00000515558.1;ENST00000508527.1;ENST00000515558.1;ENST00000535381.1	1stExon;3'UTR;3'UTR;5'UTR	chr5:126408525-126409355	3
cg21636168	-1.8447	3.44379	-22.8405	5.48868e-09	1.85615e-05	11.2542	Ovarian	chr11	61914232	-	65778259	11661119	CAAAAACAACTACAAAAAACAACCAAAACTAAACAACTAACAAAACAACA	CAAAAACGACTACGAAAAACGACCGAAACTAAACGACTAACAAAACAACG	I	A	Red								OpenSea	AAGGAAGAGGAGCAGGAGCGGCTGCGGAAGGCGGCCGAGGCTAAGCGGCTGGCAGAGCAG[CG]GGAGCAGGAGCGGCGGGAGCAGGAGCGGCGCGAGCAGGAGCGGCGCGAGCAGGAGCGGCG	CAGGAGCGGCTGCGGAAGGCGGCCGAGGCTAAGCGGCTGGCAGAGCAGCG	INCENP;INCENP	NM_020238;NM_001040694	Body;Body					11:61670766-61670923
cg21830459	-1.68529	4.92411	-22.9006	5.36805e-09	1.85615e-05	11.1443	Ovarian	chr22	17680563	-	59758107	7696938	CACCATTTAAAATAAACATAACTATTAAAACACTCAAAAAACCCAACACA	CGCCATTTAAAATAAACGTAACTATTAAAACGCTCAAAAAACCCAACGCG	I	A	Red	rs17807317	0.299072						OpenSea	GCTCTCTGGGATCGCCATTTGAGGTGGGCGTGGCTATTAGGACGCTCAGAGAGCCCAGCG[CG]GTGAGGAAAGCGACGAACTTAGGAGCCCTGGTCTGGGTCCAGCCACCCCTTACTACCTAT	CGCGCTGGGCTCTCTGAGCGTCCTAATAGCCACGCCCACCTCAAATGGCG	CECR1;CECR1	NM_177405;NM_017424	TSS200;Body								CECR1;CECR1;CECR1	ENST00000480276.1;ENST00000330232.4;ENST00000330232.4	TSS1500;1stExon;5'UTR	CECR1;CECR1;CECR1	ENST00000480276.1;ENST00000330232.4;ENST00000330232.4	TSS1500;1stExon;5'UTR	chr22:17679885-17680615	3
cg21964058	-2.0819	5.62406	-22.9748	5.2231e-09	1.85615e-05	11.319	Ovarian	chr8	12030155	+	5616981	91676402	AAAAAACAAAACAAAAAACACACTCTATACAATAACTCCAAAACTCCCCA	AAAAAACAAAACAAAAAACACACTCTATACGATAACTCCGAAACTCCCCG	I	A	Red								OpenSea	GAGTCCCTGCATCTGCTCCCTGCCTGGCCTGGGCTCCCACATCCACAGAAGCGCCACAGC[CG]GGGAGCTTCGGAGTCACCGCACAGAGTGTGCTCTCTGCTCTGCTCTCCTCAGTCCCACAG	CGGGGAGCTTCGGAGTCACCGCACAGAGTGTGCTCTCTGCTCTGCTCTCC								8:12067214-12069372
cg23078928	1.58605	-3.76087	22.9624	5.24703e-09	1.85615e-05	11.1924	Ovarian	chr2	38763130	-	6801240		CAAATTAATTCCCACTTAATCAAAAATAAAACTACRAACTCCRAAAAAAC		II									chr2:38763114-38763564	Island	CACCCCTTTCTCAAGTTAATTCCCACTTGATCAAAGGTGGAGCTGCGGGCTCCGAGGAGG[CG]CGGTCAGGGTGGCAGGCCTGGGCTGCGCGGACCGCGAGCGAGCCTCCTGGGTCTCCCTCC	AAGTTAATTCCCACTTGATCAAAGGTGGAGCTGCGGGCTCCGAGGAGGCG								2:38616619-38617068	2:38762441-38763940	Promoter_Associated							chr2:38763025-38763515	3
cg23718026	1.77363	-5.30894	22.8371	5.49556e-09	1.85615e-05	11.2729	Ovarian	chr3	16555379	+	97708248	34601266	TAAAACTACCAAAATCACTTACAACTCAACCACATAAAAATAACCAAACA	TAAAACTACCAAAATCGCTTACAACTCGACCGCGTAAAAATAACCGAACG	I	A	Red							chr3:16554327-16555413	Island	CTGACAGCAGCCGCTGGAGCGGTGGGCCCGCCCAGCTCTCCCCGCGCCCCCTCGGAGTTC[CG]CCCGGTCACCTCCACGCGGCCGAGCTGCAAGCGACCCTGGCAGCCTCAGAACCCAGGGGT	CGCCCGGTCACCTCCACGCGGCCGAGCTGCAAGCGACCCTGGCAGCCTCA	RFTN1	NM_015150	TSS200			DMR		3:16529171-16530402			RFTN1	ENST00000334133.4	TSS200	RFTN1;RFTN1;RFTN1;RFTN1;RFTN1;RFTN1;RFTN1	ENST00000449415.1;ENST00000441460.1;ENST00000451036.1;ENST00000334133.4;ENST00000453536.1;ENST00000431547.1;ENST00000431547.1	TSS1500;TSS1500;TSS1500;TSS200;TSS1500;1stExon;5'UTR	chr3:16553940-16555855	3
cg07102913	1.56993	-1.60269	22.7299	5.71878e-09	1.87644e-05	11.1098	Ovarian	chr5	140593443	-	48706260		AAAATATTACATCCATTATCATTCCACAAAATATAAAATCCTATAAAAAC		II									chr5:140595008-140595880	N_Shore	AGGCAGAGTTGGGAATATTACATCCATTATCATTCCACAAAATGTAAGATCCTGTGAGGA[CG]CGTGGTGGCGCTGCAGGATAAGAAGGCACAAACCAGAACCGCAGCTGCAGCTCCATTAAC	GAATATTACATCCATTATCATTCCACAAAATGTAAGATCCTGTGAGGACG	PCDHB13	NM_018933	TSS200								PCDHB13;PCDHB13;PCDHB13	ENST00000419217.1;ENST00000341948.4;ENST00000430318.2	TSS1500;TSS200;TSS200	PCDHB13;PCDHB13;PCDHB13	ENST00000419217.1;ENST00000341948.4;ENST00000430318.2	TSS1500;TSS200;TSS200	chr5:140593300-140593975	3
cg08792823	1.60965	-4.41532	22.7876	5.59742e-09	1.87644e-05	11.0543	Ovarian	chr12	122120139	+	1654416		AAAAAAATAATCTATAACTCRCTCTAAACACCTAACAACCCCTAAAAAAC		II			rs117706262	0.010417						OpenSea	CGTCTCAAAAAAAAAAAAAGAAAAAAGAAAAAAAAGAAAAAGTCTCTCATGCAGAATGAG[CG]CCCTCTAGGGGCTGTCAGGTGTCCAGAGCGAGTCACAGACCACTTTTTTTTTTTTTTTGA	CGCCCTCTAGGGGCTGTCAGGTGTCCAGAGCGAGTCACAGACCACTTTTT									12:122120031-122121018	Unclassified							chr12:122120000-122120270	3
cg10282899	-1.50462	1.85143	-22.7315	5.71526e-09	1.87644e-05	11.0682	Ovarian	chr15	25468349	-	21697906	18799131	CCCTTCCTAACACCCTAATCTCCTAAACTAAACTATAATAAACACATCCA	CCCTTCCTAACGCCCTAATCTCCTAAACTAAACTATAATAAACACATCCG	I	A	Red								OpenSea	CTGAAGCTCCAGCCCTTCCTGGCGCCCTGGTCTCCTGAACTGAGCTGTGGTGAGCACATC[CG]GGTTTCACTGGATGTTTGTGCGGGGAGGGGGTTCTCTGGGTTGGGTCAATGATGAGAACC	CCCTTCCTGGCGCCCTGGTCTCCTGAACTGAGCTGTGGTGAGCACATCCG	SNORD115-11;SNORD115-43;SNORD115-29;SNORD115-36;SNORD115-21;SNORD115-15	NR_003303;NR_003358;NR_003344;NR_003351;NR_003313;NR_003307	TSS200;TSS200;TSS200;TSS200;Body;Body								SNORD115-29	ENST00000362834.1	TSS200	SNORD115-29;SNHG14	ENST00000362834.1;ENST00000453082.1	TSS200;5'UTR			chr15:25464968-25475906	6
cg21272994	1.88457	2.01841	22.7284	5.72184e-09	1.87644e-05	10.9308	Ovarian	chr5	31030327	-	12729545		CATTTTAAAACTCCAAAACTCCAAACTCCCAAATCACATTCTATTATTTC		II										OpenSea	AGTGCAACAGCCATTTTGAGGCTCCAAGACTCCAAACTCCCAGGTCACATTCTATTGTTT[CG]TTGAACTTCACTTTTAAAACACAGAGTCAAAGATACAATTATTAAGAACTTCAAGACTGT	ATTTTGAGGCTCCAAGACTCCAAACTCCCAGGTCACATTCTATTGTTTCG																			chr5:31030023-31030343	6	chr5:31029838-31030474	6
cg22324523	2.02854	0.242139	22.7805	5.61216e-09	1.87644e-05	11.1107	Ovarian	chr11	8038453	+	46618541		AAACRTTTAACAATATAAAAACATAACCACAAAATCTTTCCATTCCTCTC		II			rs76394635	0.018679					chr11:8040409-8041558	N_Shore	ACCTCAGAAGTTACATAGCATCCAGATTAAAGGGGAGGTAACATAGAACTTGTTTCTCAA[CG]AGAGGAATGGAAAGATTTTGTGGCCATGCTTTCATATTGCCAAACGTCCTCCTCCTACAG	CGAGAGGAATGGAAAGATTTTGTGGCCATGCTTTCATATTGCCAAACGTC	CASC23	NR_125366	TSS1500				TRUE				RP11-236J17.3	ENST00000534076.1	TSS1500	RP11-236J17.3	ENST00000534076.1	TSS1500
cg23835646	1.48555	-2.16629	22.7698	5.63447e-09	1.87644e-05	11.1535	Ovarian	chr22	37976063	-	98800838		CCCTCAAAATCCTAAATAAAAACTTTACCCCTTCTACCTTATATCTCCCC		II										OpenSea	ACACATTAACTCCCTCAAGGTCCTAGGTGAGGACTTTGCCCCTTCTACCTTGTGTCTCCC[CG]CCTGCATCTCCCAGTACCCAGCACAAACAGGCAGAAGACTCCTCAGCCAGCTCCACCCCA	CGGGGAGACACAAGGTAGAAGGGGCAAAGTCCTCACCTAGGACCTTGAGG	LGALS2	NM_006498	TSS200								LGALS2;LGALS2	ENST00000215886.4;ENST00000215886.4	1stExon;5'UTR	LGALS2;LGALS2;LGALS2	ENST00000215886.4;ENST00000215886.4;ENST00000416480.1	1stExon;5'UTR;5'UTR	chr22:37975945-37976295	3
cg26094278	1.62768	-5.78204	22.7553	5.66494e-09	1.87644e-05	11.2722	Ovarian	chr19	1275760	+	1714425	16766112	ATAAAACACAATCAAACCACAAAAACCCAAAATCACATAAAAAAAACACA	ATAAAACGCGATCAAACCGCAAAAACCCAAAATCACGTAAAAAAAACGCG	I	T	Red							chr19:1274469-1276358	Island	CGGGCGCGCCACACAACAGCACGCACACGCGTCCGCCGGGGGCGTCGGGCTCGGCGCTGA[CG]CGCTCCTTCTACGTGATCCTGGGCTTCTGCGGCCTGACCGCGCTCTACTTCCTGATCCGG	CGCGCTCCTTCTACGTGATCCTGGGCTTCTGCGGCCTGACCGCGCTCTAC	C19orf24	NM_017914	1stExon	high-CpG:1226374-1226837			TRUE	19:1225113-1227305	19:1275237-1276154	Promoter_Associated	AC004258.1;C19orf24;C19orf24	ENST00000416408.2;ENST00000409293.3;ENST00000469144.1	TSS1500;1stExon;TSS200	AC004258.1;C19orf24;C19orf24;C19orf24	ENST00000416408.2;ENST00000485191.1;ENST00000409293.3;ENST00000469144.1	TSS1500;TSS1500;1stExon;TSS200	chr19:1275740-1276035	3
cg23692589	-1.82729	4.99644	-22.7167	5.74683e-09	1.87685e-05	11.1868	Ovarian	chr11	67256716	+	22642105	65736991	TAACCACCAACAAATACAAAACCACATACTACAAAAAAACAAAAACACCA	TAACCACCAACGAATACAAAACCACATACTACGAAAAAACAAAAACGCCG	I	A	Red							chr11:67260413-67262715	N_Shelf	GGGGAAGGGGGCTGGGCCTTGTGGACCCGGTGACCAGCCAGCCCACGGTGACAGAGCCCC[CG]GCGCCCTTGCCTTCCCGCAGCATGTGGTCCTGTACCCGCTGGTGGCCAAGAGTCTCCGCA	CGGCGCCCTTGCCTTCCCGCAGCATGTGGTCCTGTACCCGCTGGTGGCCA	AIP	NM_003977	Body								AIP	ENST00000525341.1	TSS200	AIP	ENST00000525341.1	TSS200					chr11:67256256-67260796	6
cg20947082	1.59837	-5.90876	22.7011	5.78038e-09	1.88004e-05	11.1808	Ovarian	chr1	233749643	+	64629114	47810838	AAAAACCCAAATAATATAACACTAACATAATTACCAACTCAAATAACCCA	AAAAACCCAAATAATATAACGCTAACGTAATTACCGACTCAAATAACCCG	I	A	Red							chr1:233749373-233750314	Island	GGCCCCGGCAGCCCAGCCCAGGCGCTCTGGCCAAGTTTGCGCGCGGTCTCCGCTGACTCT[CG]GGTTACCTGAGCCGGCAACCACGTCAGCGCCACATCATCTGGGCTTTTTATATTGCAAGG	CGGGTTACCTGAGCCGGCAACCACGTCAGCGCCACATCATCTGGGCTTTT	KCNK1	NM_002245	TSS200					1:231815997-231817712			KCNK1	ENST00000366621.3	TSS200	KCNK1	ENST00000366621.3	TSS200	chr1:233749440-233750275	3
cg05182646	1.34989	2.16177	22.6507	5.89001e-09	1.89728e-05	11.1954	Ovarian	chr3	44466298	-	5642528		ATTAATACTAATAACCTTAAACCTTCCCAAAAACTACTACAAACCTATCC		II										OpenSea	AGCCTTTCCCCATTGGTGCTAGTAGCCTTGGGCCTTCCCAGAGACTGCTGCAGGCCTGTC[CG]TAGCATGAGGCCATTGCTAAGGTGAAGGAGAAGCCTCTGTCCCCTCTTCCCTCCCTGGCT	CGGACAGGCCTGCAGCAGTCTCTGGGAAGGCCCAAGGCTACTAGCACCAA											RP11-101C21.1	ENST00000416124.1	TSS1500	RP11-101C21.1	ENST00000416124.1	TSS1500	chr3:44466285-44466735	3
cg16622958	-2.08286	2.14499	-22.6437	5.90542e-09	1.89728e-05	11.1154	Ovarian	chr16	87397796	+	19713548		TAAAACRTCTTATAAAATAAACTCCATAACCTAATAAAATCCCTATTACC		II			rs9923583	0.022589						OpenSea	CACCGGAGTCCAGATATTTCTGTCAAGTCAGCCAACCAGGAAGGGGCTGCAGACAAAGTG[CG]GCAACAGGGACTCCACCAGGCCATGGAGCTCATCCCACAAGACGCCTCACCGCACAGGAG	CGGCAACAGGGACTCCACCAGGCCATGGAGCTCATCCCACAAGACGCCTC	FBXO31;FBXO31	NM_024735;NM_001282683	Body;5'UTR				TRUE							FBXO31;FBXO31	ENST00000563113.1;ENST00000561664.1	5'UTR;3'UTR	chr16:87397460-87398035	3
cg19815006	-1.43793	2.81011	-22.6579	5.87411e-09	1.89728e-05	11.1319	Ovarian	chrX	69283824	+	90629109	86710448	TTTTTTAAAACAAAATCTCACTATCTTCCACACTAAAATACAAAAACACA	TTTTTTAAAACGAAATCTCACTATCTTCCACGCTAAAATACAAAAACACG	I	A	Red							chrX:69282384-69283285	S_Shore	TCGGGAGGCTAAGGCAGGAGAATCGCTTGACGGGAAGCGGAGGTTGCAGTGAGCCGAGAT[CG]TGCCTTTGCACTCCAGCGTGGAAGACAGTGAGACTCCGTCTCAAAAAAATGAAAAATTAG	CGTGCCTTTGCACTCCAGCGTGGAAGACAGTGAGACTCCGTCTCAAAAAA	OTUD6A;OTUD6A	NM_207320;NM_207320	1stExon;3'UTR								OTUD6A;OTUD6A	ENST00000338352.2;ENST00000338352.2	1stExon;3'UTR	OTUD6A;OTUD6A	ENST00000338352.2;ENST00000338352.2	1stExon;3'UTR
cg02662003	1.44319	-2.73164	22.6166	5.96546e-09	1.90232e-05	11.1974	Ovarian	chr5	19988018	-	27680544		TAAACTCTATAACAACATTCCTACATAAAAAAATTCAAATATATACCAAC		II										OpenSea	CTCGCATTCGATAGGCTCTATGGCAGCATTCCTGCATAAGAAAATTCAAATGTATACCAG[CG]ATAAGGCAGCCTGCATTAGCTACAACTTTCCCCTCAGCCCTCGATCCTGTGAAACCCATC	CGCTGGTATACATTTGAATTTTCTTATGCAGGAATGCTGCCATAGAGCCT	CDH18;CDH18	NM_001167667;NM_004934	5'UTR;5'UTR				TRUE				CDH18;CDH18;CDH18;CDH18	ENST00000502796.1;ENST00000511273.1;ENST00000382275.1;ENST00000507958.1	5'UTR;5'UTR;5'UTR;5'UTR	CDH18;CDH18;CDH18;CDH18;CDH18;CDH18;CDH18	ENST00000511423.1;ENST00000502796.1;ENST00000511273.1;ENST00000382275.1;ENST00000507958.1;ENST00000507632.2;ENST00000503132.1	3'UTR;5'UTR;5'UTR;5'UTR;5'UTR;3'UTR;3'UTR	chr5:19987825-19988535	3
cg09614261	-2.07904	1.07389	-22.6075	5.98586e-09	1.90232e-05	11.2208	Ovarian	chr13	90339547	-	48651202		TATCTTCTCAAACCTTCCTTATATTCTTACRCAATCRAAAAACAACAAAC		II										OpenSea	AGGATTAAAAATATCTTCTCAAGCCTTCCTTATATTCTTACGCAATCGAAAAGCAACAAA[CG]CCATCAGGAAGTCCTACTAAGACTATTTTCACATTCTCTATGTCTGAGCATTGAATAAAG	ATCTTCTCAAGCCTTCCTTATATTCTTACGCAATCGAAAAGCAACAAACG																	chr13:90339480-90339750	3
cg17903067	1.50185	-3.58006	22.6042	5.9933e-09	1.90232e-05	11.1546	Ovarian	chr3	158362295	+	26734153	13751195	ATCACACCAACAACCAATATTATAAAAACACTTCCAAAACAAAAAACACA	ATCACGCCGACAACCAATATTATAAAAACACTTCCGAAACAAAAAACGCG	I	A	Red							chr3:158362180-158362478	Island	AGGCACTGCTCCGCCTCCAATCCAGTTGCTCTTCTTTCTTTTCCTCACTCTCTTTTTCCT[CG]CGTCCTTTGCCCCGGAAGTGCTCTTACAACATTGGCTGCCGGCGTGACTTTGACCGCTTC	CGCGTCCTTTGCCCCGGAAGTGCTCTTACAACATTGGCTGCCGGCGTGAC	GFM1	NM_024996	TSS200					3:159844875-159845346	3:158361822-158362871	Promoter_Associated	GFM1;GFM1;GFM1;GFM1	ENST00000486715.1;ENST00000486715.1;ENST00000478576.1;ENST00000264263.5	5'UTR;1stExon;TSS200;TSS200	GFM1;GFM1;GFM1;GFM1;GFM1	ENST00000486715.1;ENST00000486715.1;ENST00000478576.1;ENST00000264263.5;ENST00000464732.1	5'UTR;1stExon;TSS200;TSS200;TSS200	chr3:158362105-158362435	3
cg20564913	2.00939	-5.33452	22.583	6.04093e-09	1.90977e-05	11.0463	Ovarian	chr4	1006270	+	56726133	7715843	ACAACAACAACAACAACAAAAACAACAACAAAAAACTCAACATCATCTCA	ACAACAACGACGACAACAAAAACAACAACAAAAAACTCGACGTCATCTCG	I	A	Red							chr4:1005930-1006282	Island	GTATCTCCCAGTTCCACGTGTTAGTGACGGCGCCCCCAATGTCCCCAGGTCCGGACAGGC[CG]AGATGACGCCGAGCCCCCTGTTGCTGCTCCTGCTGCCGCCGCTGCTGCTGGGGGCCTTCC	GCAGCAGCGGCGGCAGCAGGAGCAGCAACAGGGGGCTCGGCGTCATCTCG	FGFRL1;FGFRL1;FGFRL1;FGFRL1	NM_001004358;NM_021923;NM_021923;NM_001004356	5'UTR;1stExon;5'UTR;5'UTR					4:993057-996478			FGFRL1;FGFRL1;FGFRL1;FGFRL1;FGFRL1;FGFRL1;FGFRL1	ENST00000398484.2;ENST00000510644.1;ENST00000504138.1;ENST00000398484.2;ENST00000264748.6;ENST00000264748.6;ENST00000542622.1	5'UTR;5'UTR;5'UTR;ExonBnd;5'UTR;1stExon;5'UTR	FGFRL1;FGFRL1;FGFRL1;FGFRL1;FGFRL1;FGFRL1;FGFRL1;FGFRL1;FGFRL1;FGFRL1	ENST00000398484.2;ENST00000510644.1;ENST00000504138.1;ENST00000512174.1;ENST00000512174.1;ENST00000507339.1;ENST00000398484.2;ENST00000264748.6;ENST00000264748.6;ENST00000542622.1	5'UTR;5'UTR;5'UTR;5'UTR;1stExon;5'UTR;ExonBnd;5'UTR;1stExon;5'UTR	chr4:1005765-1006715	3
cg01916660	1.81992	-3.87851	22.5558	6.1028e-09	1.92122e-05	11.1389	Ovarian	chr12	66275542	-	7604946		CTCACTAACTCCRCACACATTCCCTCCCAATAATTACTAATAAAAAACCC		II										OpenSea	GGAGAGCTTCACTCACTGACTCCGCACACATTCCCTCCCAGTGGTTGCTAATGAAGAGCC[CG]TGCTGGTGAAGGAAGCCTGCTGATCCCGGAACTGGCCTTGCGCGCAAGTGGTGGGATGAC	CGGGCTCTTCATTAGCAACCACTGGGAGGGAATGTGTGCGGAGTCAGTGA	LOC100129940;LOC100129940;LOC100129940;HMGA2;HMGA2;HMGA2;HMGA2	NR_120478;NM_001292024;NM_001292023;NM_001300919;NM_003484;NM_001300918;NM_003483	TSS200;1stExon;1stExon;Body;Body;Body;Body						12:66275447-66276196	Unclassified	RP11-366L20.2;RP11-366L20.2;RP11-366L20.2	ENST00000504038.2;ENST00000356215.2;ENST00000439236.2	TSS200;1stExon;1stExon	RP11-366L20.2;RP11-366L20.2;RP11-366L20.2;HMGA2	ENST00000536648.1;ENST00000356215.2;ENST00000439236.2;ENST00000537429.1	TSS200;1stExon;1stExon;3'UTR	chr12:66275060-66276195	3
cg08098438	2.20697	-1.01861	22.5458	6.1258e-09	1.92122e-05	10.5858	Ovarian	chr19	35577163	+	17726208		AACCAAAACAAAAATCCCTAACCTCATAAAACAAATATTCTAAAACAAAC		II					rs4806077	0.226385	rs4806077	0.226385		OpenSea	TGTAGGCTGTGCCAAAACAGGTGGAGGGCCAGATTTGGGCCCAAGGGTGAAGCTTGTCAA[CG]TCTGCCCTAGAACATCTGTTTTATGAGGTCAGGGATCTCTGTCTTGGTCATTGCTGTGTC	CGTCTGCCCTAGAACATCTGTTTTATGAGGTCAGGGATCTCTGTCTTGGT	HPN-AS1;HPN-AS1	NR_024562;NR_024561	Body;Body						19:35577072-35577269	Unclassified_Cell_type_specific							chr19:35576960-35577235	3
cg21660452	-1.46742	4.68748	-22.5219	6.181e-09	1.93087e-05	11.2004	Ovarian	chr11	64397807	+	53646287	90600484	ACAAAAAAAACACAATAACAAAACAAATAACAACCTCTAATAAAAATACA	GCGAAAAAAACGCGATAACGAAACGAATAACGACCTCTAATAAAAATACG	I	A	Red							chr11:64397644-64398016	Island	GCCCCGCCCCAGAGCCGCTTAGCCCCGCCCCAGAGCCGCTTAGCCCCGCCCCGGTGCGGC[CG]CACTCCTATCAGAGGCCGCCACCCGCCCCGCCACCGCGCCTCCTCCGCGGGCCCGCGCCG	GCGGAGGAGGCGCGGTGGCGGGGCGGGTGGCGGCCTCTGATAGGAGTGCG	NRXN2;NRXN2;NRXN2	NM_138734;NM_138732;NM_015080	Body;Body;Body					11:64154227-64154592									chr11:64397545-64397875	3
cg23849781	1.37813	-4.85659	22.4971	6.23872e-09	1.94124e-05	11.1013	Ovarian	chr15	70389252	+	4791324	34776169	ACCCAACTCTAAAATTTCACTACAAAAACAAACTAAAAAAACCAAAAACA	GCCCGACTCTAAAATTTCGCTACGAAAACGAACTAAAAAAACCGAAAACG	I	A	Red							chr15:70387929-70393206	Island	GGAGGTGCGGGGGAGGGGGGAGCCGAGCCCGAGCGGGGGGCGGCCGGGAAACCGAGAGCT[CG]CCCCCGGCCCCCCCAGCTCGTTCTCGCAGCGAAATCCCAGAGTCGGGCGCCCGCCCCAAG	CGCCCCCGGCCCCCCCAGCTCGTTCTCGCAGCGAAATCCCAGAGTCGGGC	TLE3;TLE3;TLE3;TLE3;TLE3;TLE3;TLE3;TLE3;TLE3;TLE3;TLE3	NM_001282981;NM_005078;NM_001105192;NM_001282980;NM_001282979;NM_020908;NM_005078;NM_001105192;NM_001282980;NM_001282979;NM_020908	TSS200;1stExon;1stExon;1stExon;1stExon;1stExon;5'UTR;5'UTR;5'UTR;5'UTR;5'UTR					15:68174909-68177482			TLE3;TLE3;TLE3;TLE3;TLE3;TLE3;TLE3;TLE3;TLE3;TLE3;TLE3;TLE3;TLE3;TLE3;TLE3;TLE3;TLE3	ENST00000560589.1;ENST00000558201.1;ENST00000440567.3;ENST00000557997.1;ENST00000317509.8;ENST00000442299.2;ENST00000558939.1;ENST00000557907.1;ENST00000557997.1;ENST00000317509.8;ENST00000442299.2;ENST00000558939.1;ENST00000559048.1;ENST00000451782.2;ENST00000559929.1;ENST00000560939.1;ENST00000559191.1	TSS1500;TSS1500;TSS200;1stExon;1stExon;1stExon;1stExon;TSS200;5'UTR;5'UTR;5'UTR;5'UTR;TSS1500;TSS200;TSS200;TSS1500;5'UTR	TLE3;TLE3;TLE3;TLE3;TLE3;TLE3;TLE3;TLE3;TLE3;TLE3;TLE3;TLE3;TLE3;TLE3;TLE3;TLE3;TLE3;TLE3;TLE3;TLE3;TLE3;TLE3	ENST00000557984.1;ENST00000560589.1;ENST00000560996.1;ENST00000558201.1;ENST00000440567.3;ENST00000560525.1;ENST00000557919.1;ENST00000557997.1;ENST00000317509.8;ENST00000442299.2;ENST00000558939.1;ENST00000557907.1;ENST00000557919.1;ENST00000557997.1;ENST00000317509.8;ENST00000442299.2;ENST00000558939.1;ENST00000559048.1;ENST00000451782.2;ENST00000559929.1;ENST00000560939.1;ENST00000559191.1	TSS1500;TSS1500;TSS1500;TSS1500;TSS200;1stExon;1stExon;1stExon;1stExon;1stExon;1stExon;TSS200;5'UTR;5'UTR;5'UTR;5'UTR;5'UTR;TSS1500;TSS200;TSS200;TSS1500;5'UTR	chr15:70388260-70389495	3
cg01644741	1.83802	-1.92235	22.4638	6.3174e-09	1.94706e-05	11.14	Ovarian	chr20	47896888	-	75735912		TCACTCAAAAACTTCCTACTAACATATATAATAACTTAACTTTTTTCCCC		II									chr20:47894197-47895199	S_Shore	AATCTTACTCCTCACTCAAGAACTTCCTGCTGGCATATATGATGACTTAGCTTTTTTCCC[CG]ACAGATCGACTATGTTGATCTAACTTTTCTAAGCCAGTTTCTGTCTGATATGCCAGCTTG	CGGGGAAAAAAGCTAAGTCATCATATATGCCAGCAGGAAGTTCTTGAGTG	MIR1259;SNORD12B;C20orf199;C20orf199;SNORD12;C20orf199	NR_031660;NR_003695;NR_003605;NR_003606;NR_003030;NR_003604	Body;Body;Body;Body;TSS1500;Body			RDMR					ZNFX1-AS1;SNORD12;SNORD12B	ENST00000450535.1;ENST00000391002.1;ENST00000410433.1	5'UTR;TSS1500;5'UTR	ZNFX1-AS1;ZNFX1-AS1;ZNFX1-AS1;SNORD12;SNORD12B	ENST00000371743.3;ENST00000458653.1;ENST00000326677.5;ENST00000391002.1;ENST00000410433.1	5'UTR;5'UTR;5'UTR;TSS1500;5'UTR	chr20:47896220-47896970	3
cg18400845	1.67895	-4.81269	22.473	6.29569e-09	1.94706e-05	11.154	Ovarian	chr11	31837960	+	79627151	80773227	AACAAAAAAACACAATAACATAATTACCTCTAACCAAAATCCTCACTCCA	GACGAAAAAACGCGATAACATAATTACCTCTAACCAAAATCCTCGCTCCG	I	C	Grn							chr11:31831620-31839038	Island	GATCACGAAGGGCACGGGCATGAGAAGGCGACAGAGGAGGTCCTCGGCTCGCCCTGGGCG[CG]GAGCGAGGACTCTGGTCAGAGGTAATTATGTCACCGCGTTTTCTCGCCGTGACAGCCGAA	GGCGAGAAAACGCGGTGACATAATTACCTCTGACCAGAGTCCTCGCTCCG	PAX6	NM_001127612	5'UTR			DMR	TRUE	11:31794464-31796643	11:31837822-31838111	Unclassified_Cell_type_specific	RCN1;RCN1;RCN1;PAX6;PAX6	ENST00000506388.2;ENST00000532942.1;ENST00000532942.1;ENST00000464174.1;ENST00000419022.1	TSS200;5'UTR;1stExon;5'UTR;5'UTR	RCN1;RCN1;RCN1;PAX6;PAX6;PAX6;PAX6;RCN1	ENST00000506388.2;ENST00000532942.1;ENST00000532942.1;ENST00000464174.1;ENST00000532175.1;ENST00000423822.1;ENST00000419022.1;ENST00000530348.1	TSS200;5'UTR;1stExon;5'UTR;3'UTR;5'UTR;5'UTR;5'UTR	chr11:31833885-31838315	3
cg26854277	1.71108	-4.73093	22.458	6.33135e-09	1.94706e-05	10.9741	Ovarian	chr5	129239993	-	65754228	20683209	AAAAAAAACCAACTCTAAACTAAAACACAAACAAAAAACATCCAAAAACA	AAAAAAAACCGACTCTAAACTAAAACGCGAACGAAAAACGTCCAAAAACG	I	A	Red							chr5:129239553-129241612	Island	GTTTCCTTCCGGAGAGGAGGCCGGCTCTGGACTGAGGCGCGGACGGGGGGCGTCCAAGGG[CG]GGTGACGGGGAAATACCGCGGCCCGCGCTTCTCTCCGGCTGGCAGCGGTGCCGCCTGCGG	CGCCCTTGGACGCCCCCCGTCCGCGCCTCAGTCCAGAGCCGGCCTCCTCT	CHSY3	NM_175856	TSS1500					5:129267470-129269900	5:129239837-129240707	Unclassified_Cell_type_specific	CHSY3;CTC-575N7.1;CTC-575N7.1	ENST00000305031.4;ENST00000515569.1;ENST00000503616.1	TSS200;3'UTR;3'UTR	CHSY3;CTC-575N7.1;CTC-575N7.1	ENST00000305031.4;ENST00000515569.1;ENST00000503616.1	TSS200;3'UTR;3'UTR	chr5:129239605-129241115	3
cg08162473	2.46166	-5.41264	22.4269	6.40579e-09	1.95474e-05	10.9725	Ovarian	chr11	2160721	+	20684141	48626275	ACTCTTAACTCAAATTACAAAAACAAACCAAAAACAAAACAAAAACTCCA	GCTCTTAACTCGAATTACGAAAACGAACCGAAAACGAAACGAAAACTCCG	I	C	Grn	rs186022264	0.0417			rs186022264	0.0417	chr11:2158951-2162484	Island	CCCGCGGCCCAGGGCCCGCGCGGGCCTCGCTGGCCTCGCGCCCGCGCCAATGGGCGCCCG[CG]GAGCCCTCGCCCCGCCCCCGGCCCGCCCCCGCAACCCGAGCCAAGAGCGGGGCGGGGGGT	GCTCTTGGCTCGGGTTGCGGGGGCGGGCCGGGGGCGGGGCGAGGGCTCCG	INS-IGF2;IGF2AS;IGF2;IGF2;IGF2AS;IGF2	NR_003512;NR_028044;NM_001127598;NM_001007139;NR_028043;NM_000612	Body;TSS1500;Body;5'UTR;TSS1500;TSS1500					11:2115471-2118076			IGF2;IGF2-AS1;IGF2;IGF2;IGF2;IGF2;IGF2	ENST00000381389.1;ENST00000381363.4;ENST00000381406.4;ENST00000416167.2;ENST00000337883.6;ENST00000300632.5;ENST00000381319.4	5'UTR;TSS1500;TSS1500;TSS200;5'UTR;5'UTR;5'UTR	IGF2;IGF2-AS1;IGF2-AS1;IGF2-AS1;IGF2;IGF2;INS-IGF2;IGF2;IGF2;IGF2	ENST00000381389.1;ENST00000445504.2;ENST00000381361.3;ENST00000381363.4;ENST00000381406.4;ENST00000416167.2;ENST00000356578.4;ENST00000337883.6;ENST00000300632.5;ENST00000381319.4	5'UTR;TSS1500;TSS1500;TSS1500;TSS1500;TSS200;3'UTR;5'UTR;5'UTR;5'UTR	chr11:2158460-2161590	3
cg11859607	1.71973	-3.49842	22.431	6.39583e-09	1.95474e-05	10.9195	Ovarian	chr18	909154	-	47788112		RAAAACAATTTAACRCAAACACACRAAAAATCRAATCTCAAAAAAACAAC		II			rs113902236	0.011894					chr18:904578-909574	Island	AGAGGAACAGCGAGGACAATTTAGCGCAAACACACGAAGGGTCGGATCTCAAGGGGGCAG[CG]CTGGGAGAAAGGTTAGGCTTGAAGCGCGCGTCGCCTGCCCGGATCTTATCCCGGGCCCCC	CGCTGCCCCCTTGAGATCCGACCCTTCGTGTGTTTGCGCTAAATTGTCCT	ADCYAP1;ADCYAP1	NM_001099733;NM_001117	Body;Body					18:899018-899574									chr18:908505-909775	3
cg04147593	1.93237	-2.33002	22.3999	6.47138e-09	1.96716e-05	11.1544	Ovarian	chr17	80196719	-	80723443		AACTTCTTCTACATTAAAAAAAAACCCAAAAAACCACAACCTAAAATAAC		II									chr17:80194424-80194777	S_Shore	TGCTGCTGGGCAACTTCTTCTGCATTAGGAAGAAGCCCAAAGAGCCACAGCCTGAGGTGG[CG]GCCGCGGAGGAGGAGAAGCTCCACAAGCCTCCTGCAGACTCGGGGGTGGACTTGCGGGAG	ACTTCTTCTGCATTAGGAAGAAGCCCAAAGAGCCACAGCCTGAGGTGGCG	SLC16A3;SLC16A3;SLC16A3	NM_004207;NM_001042423;NM_001042422	Body;Body;Body				TRUE	17:77789810-77790512	17:80196037-80197268	Promoter_Associated_Cell_type_specific							chr17:80196180-80196930	3
cg11573197	-1.53431	2.84987	-22.3874	6.50193e-09	1.96887e-05	11.0805	Ovarian	chr7	2017025	+	39756270	34783241	TAAATAAACATAAACTTAACAAACCCCACACTCCAAACAACTAACCAACA	TAAATAAACGTAAACTTAACGAACCCCACACTCCGAACAACTAACCAACG	I	T	Red	rs6964314	0.138308					chr7:2019763-2020100	N_Shelf	AGTGCACCCTCCGCAGCTGCTGGCCCAGGTGCTAAGCCCCTCACTGCCCGGGGCCGGCAA[CG]CTGGCCAGCTGCTCGGAGTGTGGGGCCCGCCAAGCCCACGCCCACCCAGAACTCGCACTG	CGCTGGCCAGCTGCTCGGAGTGTGGGGCCCGCCAAGCCCACGCCCACCCA	MAD1L1;MAD1L1;MAD1L1	NM_003550;NM_001013837;NM_001013836	Body;Body;Body					7:1983186-1983703
cg02146841	1.48011	-2.87933	22.2831	6.76365e-09	2.03255e-05	11.0654	Ovarian	chr13	41345640	+	7744850		CRCATTTTAAAAACRTAATAAACRCTATAAACCCTTCCCCTCCAAACATC		II			rs75055303	0.0114					chr13:41345062-41345570	S_Shore	GTGCAAAAACTACAGATGGTGCCAGTGAGATCAGTCTCTTCTTTAACAGACAATATTTTG[CG]ATGTTTGGAGGGGAAGGGTCTACAGCGTTCACCACGTTCTCAAAATGCGCCATGGCCACC	GCATTTTGAGAACGTGGTGAACGCTGTAGACCCTTCCCCTCCAAACATCG	MRPS31	NM_005830	TSS1500						13:41344812-41345794	Promoter_Associated	MRPS31	ENST00000323563.6	TSS1500	MRPS31;MRPS31	ENST00000435009.2;ENST00000323563.6	TSS1500;TSS1500			chr13:41344561-41345780	6	chr13:41343956-41346114	6
cg13157793	-1.34162	3.13364	-22.2852	6.75826e-09	2.03255e-05	11.0497	Ovarian	chr15	24920450	+	43611914	42729875	ATAACACCAAAATCACCAACCAAACCATAAAAATTTCCAAAAAAAAAACA	ATAACGCCAAAATCACCAACCAAACCGTAAAAATTTCCGAAAAAAAAACG	I	T	Red	rs116401581	0.011729					chr15:24920613-24921252	N_Shore	GGCCCTGCCTGCCAGGAAGAGATGTGGTAGGGCGTAGCATCTAGTCAGGACAAGGCACCA[CG]TCCCCTCCTCGGAAACCCTCACGGCCTGGCTGGTGACCCTGGCGCCACAGAGACGGCACA	CGTCCCCTCCTCGGAAACCCTCACGGCCTGGCTGGTGACCCTGGCGCCAC	C15orf2	NM_018958	TSS200								C15orf2	ENST00000329468.2	TSS200	C15orf2	ENST00000329468.2	TSS200
cg15771369	2.06618	0.342061	22.2466	6.85814e-09	2.05314e-05	10.896	Ovarian	chr2	8464901	-	6752423		CACATTTACTCCTTCACTCTCCCTTCTATATAAACATAAAAATACAATTC		II			rs55856432	0.138152						OpenSea	CAGCTGTTGCCCACATTTGCTCCTTCACTCTCCCTTCTATGTAAACATAAAGATGCAGTT[CG]CGTCTGTGGAGCACCCTCTATCCTCTCACTATCCAGTGGCTTTGTTTTCACTCTCTCCTG	ACATTTGCTCCTTCACTCTCCCTTCTATGTAAACATAAAGATGCAGTTCG	LINC00299	NR_034135	Body				TRUE				LINC00299;LINC00299;LINC00299	ENST00000430192.1;ENST00000444688.1;ENST00000442956.1	TSS200;3'UTR;3'UTR	LINC00299;LINC00299;LINC00299	ENST00000430192.1;ENST00000444688.1;ENST00000442956.1	TSS200;3'UTR;3'UTR	chr2:8464620-8464950	3
cg02105002	1.66978	-4.7373	22.2062	6.9642e-09	2.06016e-05	10.9173	Ovarian	chr10	106028928	-	9793331	84603412	AACACCAAAACTAATTAACAAATAAAATCACATACAAAAAACAAACCCCA	AACGCCGAAACTAATTAACGAATAAAATCACGTACGAAAAACAAACCCCG	I	T	Red							chr10:106028542-106029047	Island	GCTGATGCTCTGGGCGCCGGGGCTAGTTGGCGGGTAGGATCACGTGCGAGGGGCAGGCCC[CG]TCTAGGCCCCGCCTCCTTGCTGCTGCTGCCGCCGCCAATCCTGGTCCGGTTGCCCGAGTT	CGGGGCCTGCCCCTCGCACGTGATCCTACCCGCCAACTAGCCCCGGCGCC	GSTO2;GSTO2	NM_183239;NM_183239	5'UTR;1stExon	high-CpG:106018915-106018947				10:106018470-106019100	10:106027989-106029477	Promoter_Associated	GSTO2;GSTO2	ENST00000450629.2;ENST00000450629.2	1stExon;5'UTR	GSTO2;GSTO2	ENST00000338595.1;ENST00000338595.1	1stExon;5'UTR	chr10:106028685-106029015	3
cg10096351	-1.52791	-0.505369	-22.183	7.02611e-09	2.06016e-05	10.9321	Ovarian	chr13	67197133	+	28630270	17741174	TAAATTCACAATCTCACAAACTTCAAAAATAAAACTACAAACCTTCACCA	TAAATTCGCGATCTCGCGAACTTCAAAAATAAAACTACAAACCTTCACCG	I	T	Red	rs182819984	0.2125						OpenSea	CGAACGCACCGGGAGGAACGAACAACTCCAGACGGGCCCCCTTAAGAGCTGTAACACTCA[CG]GTGAAGGTCTGCAGCTTCACTCCTGAAGCCCGCGAGACCGCGAACCCACCAGAAGGAAGA	CGGTGAAGGTCTGCAGCTTCACTCCTGAAGCCCGCGAGACCGCGAACCCA	PCDH9;PCDH9	NM_203487;NM_020403	Body;Body					13:66095066-66095281
cg10154010	-1.47206	4.22088	-22.1729	7.05307e-09	2.06016e-05	11.0646	Ovarian	chr16	2326080	+	38647113	26629171	TAAAAACTCTACTCCTTAAAACATAATAATCACCACAAAACCAAACACCA	TAAAAACTCTACTCCTTAAAACATAATAATCACCGCGAAACCGAACACCG	I	T	Red								OpenSea	CTGCTTCGAGCCTGGCCACCTTCCCTCCTGTGCCGGCTGCTTCTAGGAGATGCTGTGGGA[CG]GTGCCCGGCTTCGCGGTGACTACCATGCCCTAAGGAGCAGAGCCTCCAGGATGCCCCCGG	CGGTGCCCGGCTTCGCGGTGACTACCATGCCCTAAGGAGCAGAGCCTCCA	ABCA3	NM_001089	3'UTR					16:2265832-2266155	16:2325932-2326195	Unclassified_Cell_type_specific	ABCA3	ENST00000301732.5	3'UTR	ABCA3;ABCA3	ENST00000563816.1;ENST00000301732.5	3'UTR;3'UTR			chr16:2325883-2327167	6
cg17376114	-4.03807	0.36946	-22.1817	7.02943e-09	2.06016e-05	10.9151	Ovarian	chr12	66486876	+	6601927		AAAAATACACTCACATTCCCTAACCTCATTTTTATCCACTTACCTCTAAC		II										OpenSea	CTGAGTGCTCTTTTATTACAGGAAGTGAAGTAAATCAGTGGGGAGGCTGATTAGAATCCC[CG]TTAGAGGCAAGTGGATAAAAATGAGGTTAGGGAATGTGAGTGCATCTCTAAATCACTGCA	GAGATGCACTCACATTCCCTAACCTCATTTTTATCCACTTGCCTCTAACG																	chr12:66486345-66487075	3
cg18902565	1.80831	-2.48778	22.2062	6.96415e-09	2.06016e-05	11.0445	Ovarian	chr22	49854638	-	49759535		TCTCTACAAAAACAATCCTATTTTTATTTCAACCCTTCTAAATTCTAACC		II										OpenSea	ATCCTCACTTGTCTCTACAAGGGCAATCCTGTTTTTATTTCAACCCTTCTGAATTCTAAC[CG]TGCTACCAAAACAAGGAGGGAGAGGGGAGAGAGGAAGAAAGAAAAAATAACCTCTCTCTA	CGGTTAGAATTCAGAAGGGTTGAAATAAAAACAGGATTGCCCTTGTAGAG	C22orf34;C22orf34	NR_110523;NR_110522	Body;Body														chr22:49854285-49854810	3
cg23659333	1.60031	-4.30216	22.1833	7.02524e-09	2.06016e-05	11.0149	Ovarian	chr19	12833292	-	29712168	49649255	CACAAACCAAAACCAAAAAAATCAAACTCTAAATAAAACCCACTTACCCA	CGCAAACCGAAACCAAAAAAATCGAACTCTAAATAAAACCCACTTACCCG	I	A	Red							chr19:12833104-12833574	Island	GGCGGGGGTCGACGCAAGCCGGGGCCAAGAGGGTCGGGCTCTGAGTGAGGCCCACTTACC[CG]GCCCCGGGCAGCAGCGGCGGCAACTCGCGCTGCGGCTTCTCCAGAGACTCGCGCGGAAGG	CGCAAGCCGGGGCCAAGAGGGTCGGGCTCTGAGTGAGGCCCACTTACCCG	TNPO2;TNPO2;TNPO2;TNPO2	NM_001136196;NM_001136196;NM_001136195;NM_013433	5'UTR;1stExon;5'UTR;TSS200	high-CpG:12693923-12694505				19:12693612-12694348	19:12832505-12834056	Promoter_Associated	TNPO2;TNPO2;TNPO2;TNPO2;TNPO2	ENST00000450764.1;ENST00000425528.1;ENST00000536114.1;ENST00000356861.4;ENST00000450764.1	5'UTR;5'UTR;TSS1500;TSS200;1stExon	TNPO2;TNPO2;TNPO2;TNPO2;TNPO2	ENST00000450764.1;ENST00000441499.1;ENST00000536114.1;ENST00000356861.4;ENST00000450764.1	5'UTR;5'UTR;TSS1500;TSS200;1stExon			chr19:12831536-12835250	6	chr19:12831107-12835309	6
cg26919580	-1.78413	1.00351	-22.1688	7.06407e-09	2.06016e-05	10.4982	Ovarian	chr20	55208532	+	95677169		ATAAAAACAATCRCCTCTATACTTCAACCACTATCACTTTATATTTAAAC		II									chr20:55200279-55206789	S_Shore	TAATGAACCCCACTGAGGTCTTCTGCTCAGTCCCTGGAAGATTGTCGCTCCTCAGCTCTA[CG]TCTAAATACAAAGTGACAGTGGCTGAAGTACAGAGGCGACTGTCCCCACCTGAATGCTTA	CGTCTAAATACAAAGTGACAGTGGCTGAAGTACAGAGGCGACTGTCCCCA	TFAP2C	NM_003222	Body														chr20:55208245-55208830	3
cg00395990	-1.68093	1.57963	-22.0976	7.2588e-09	2.06365e-05	11.0603	Ovarian	chr11	119054921	+	49801924		CCTCCTTTATAAATTACTTACCCTATCTTAAATATATCTTTATTAACAAC		II										OpenSea	CCCATGAACAAGATATTGGCATGGGGGTTGGCCATGCTGGGCTGTATTAGTCCAGTCTCA[CG]CTGCTAATAAAGACATACCCAAGACAGGGTAAGTAATTTATAAAGGAGGCTGGGCATGGT	CGCTGCTAATAAAGACATACCCAAGACAGGGTAAGTAATTTATAAAGGAG	PDZD3;PDZD3	NM_024791;NM_001168468	TSS1500;TSS1500								PDZD3;PDZD3;PDZD3	ENST00000525131.1;ENST00000355547.5;ENST00000322712.4	TSS1500;TSS1500;TSS1500	PDZD3;PDZD3;PDZD3;PDZD3;PDZD3;PDZD3	ENST00000527308.1;ENST00000526279.1;ENST00000533688.1;ENST00000526836.1;ENST00000528730.1;ENST00000529573.1	TSS1500;TSS1500;TSS1500;TSS1500;TSS1500;TSS1500
cg03064080	1.46935	-2.17487	22.1027	7.24461e-09	2.06365e-05	10.8484	Ovarian	chr19	14800596	+	3704364	67794288	ATAAAAATAAAACTTAAATCCCAAAACAAAAATAAAACAAAACCTATACA	ATAAAAATAAAACTTAAATCCCGAAACAAAAATAAAACGAAACCTATACG	I	C	Grn							chr19:14800835-14801167	N_Shore	TGGGGTGCAAGCCCCGCCCATCAGCCATCGGAGGGCAAGCCACACTCCACCCCGCCCCCG[CG]CACAGGCCCCGCCCCACTTTTGCCCCGGGACCTAAGCCCCACCCCTATCCCTGTCTCTCG	ATAGGGGTGGGGCTTAGGTCCCGGGGCAAAAGTGGGGCGGGGCCTGTGCG	ZNF333	NM_032433	TSS1500					19:14661408-14662167	19:14800129-14801543	Promoter_Associated	ZNF333;ZNF333;ZNF333;ZNF333	ENST00000540689.1;ENST00000292530.5;ENST00000392987.2;ENST00000536363.1	TSS1500;TSS1500;TSS200;TSS200	ZNF333;ZNF333;ZNF333;ZNF333	ENST00000540689.1;ENST00000292530.5;ENST00000392987.2;ENST00000536363.1	TSS1500;TSS1500;TSS200;TSS200	chr19:14800440-14801030	3
cg05153735	1.68773	-4.39215	22.1249	7.18358e-09	2.06365e-05	11.0119	Ovarian	chr13	32889515	-	12796135		TATTCRATCAAATACTAACRATTAAAATACCTAACAAAAAATTTCCTTTC		II									chr13:32889533-32889900	N_Shore	AGCTCCCGCTTTATTCGGTCAGATACTGACGGTTGGGATGCCTGACAAGGAATTTCCTTT[CG]CCACACTGAGAAATACCCGCAGCGGCCCACCCAGGCCTGACTTCCGGGTGGTGCGTGTGC	ATTCGGTCAGATACTGACGGTTGGGATGCCTGACAAGGAATTTCCTTTCG	BRCA2	NM_000059	TSS200					13:31787213-31788092	13:32888966-32890545	Promoter_Associated	BRCA2;BRCA2	ENST00000380152.3;ENST00000544455.1	TSS200;TSS200	BRCA2;BRCA2;BRCA2;ZAR1L	ENST00000380152.3;ENST00000544455.1;ENST00000530893.1;ENST00000533490.1	TSS200;TSS200;TSS200;TSS200	chr13:32889425-32889715	3
cg12743359	1.44865	2.67253	22.1227	7.18958e-09	2.06365e-05	10.9351	Ovarian	chr6	31980043	-	98747380		CTATAACRAATACTAAACTCCAAACCTAAAATAAAAATCTTACTCTAATC		II			rs180736155	0.119						OpenSea	AGAGGAGGAACCTGTAGCGGGTGCTGGGCTCCAGGCCTGAGATGAGGATCTTGCTCTGGT[CG]CCGTCCACGAGCAAGGCCTGGGGCTGCCCATTCGTGTCCTCATACTGGACCACGAAGGAA	TGTAGCGGGTGCTGGGCTCCAGGCCTGAGATGAGGATCTTGCTCTGGTCG	TNXB;STK19;TNXA;STK19	NM_032470;NM_004197;NR_001284;NM_032454	1stExon;TSS1500;Body;TSS1500					6:32087822-32088162											chr6:31974110-31985180	6
cg13432900	1.74804	-4.3562	22.1246	7.18433e-09	2.06365e-05	11.017	Ovarian	chr19	49999314	+	5777439	33743903	TTTAAATACCACATAACTCTATTCATTCAACCTTCAAACCAAATAAAACA	TTTAAATACCGCGTAACTCTATTCGTTCAACCTTCAAACCGAATAAAACG	I	A	Red	rs10403394	0.244538					chr19:49999252-49999839	Island	GACGCCGCCACACATGCTCCTAGCACTCCCCGGCCGCCCACCCTTCAAAAAGATGGCAGC[CG]CCTCATCCGGTTTGAAGGCTGAACGAACAGAGCCACGCGGTATCCAAATCCCACGGGAGC	TTTGGATACCGCGTGGCTCTGTTCGTTCAGCCTTCAAACCGGATGAGGCG	RPS11	NM_001015	TSS1500					19:54691065-54691738	19:49999122-49999833	Promoter_Associated	RPS11	ENST00000270625.1	TSS1500	RPS11	ENST00000270625.1	TSS1500	chr19:49999205-49999695	3
cg14934253	1.54317	-2.18996	22.1141	7.21315e-09	2.06365e-05	11.0101	Ovarian	chr6	108436768	-	1744180		TTCTAATAAAAAATAACRACCAAATATTCTCAACAACCCCTAACCCTCAC		II									chr6:108437998-108441208	N_Shore	TTCGTACATGATTCTAATGAGAGATGACGGCCAGGTGTTCTCAGCAGCCCCTGGCCCTCA[CG]GGGCGACCTGAAAGTTCCCACTCTACCCGAGACGAAACTCAGAGCCGAGGTGGGGGCGAA	TCTAATGAGAGATGACGGCCAGGTGTTCTCAGCAGCCCCTGGCCCTCACG								6:108543428-108543576						OSTM1	ENST00000440575.2	5'UTR	chr6:108436040-108437295	3
cg15031253	1.46823	2.1174	22.1108	7.22233e-09	2.06365e-05	10.9551	Ovarian	chr19	55476665	+	51769147		AAATAAAAACTACAAATTAAAAAAACTCTATTAAAACTTCTTTCTCRACC		II										OpenSea	TCCGGTGGATACAGGAAGTGCTCAGCAACGATTACGCCCCGAGGGCCAATCACAGGGCTG[CG]GCCGAGAAAGAAGCCTTAATAGAGCTTTCTCAACCTGCAGCCCTCATCTCCGCCGGCGAG	CGGCCGAGAAAGAAGCCTTAATAGAGCTTTCTCAACCTGCAGCCCTCATC	NLRP2	NM_017852	TSS1500					19:60168176-60168536			NLRP2;NLRP2;NLRP2;NLRP2;NLRP2;NLRP2;NLRP2;NLRP7;NLRP2	ENST00000427260.2;ENST00000538819.1;ENST00000263437.6;ENST00000391721.4;ENST00000339757.7;ENST00000543010.1;ENST00000543010.1;ENST00000446217.1;ENST00000448584.2	TSS1500;TSS1500;TSS1500;TSS200;TSS200;1stExon;5'UTR;5'UTR;TSS1500	NLRP2;NLRP2;NLRP2;NLRP2;NLRP2;NLRP2;NLRP2;NLRP2;NLRP2;NLRP2;NLRP7;NLRP2;NLRP2	ENST00000427260.2;ENST00000538819.1;ENST00000263437.6;ENST00000433772.2;ENST00000391721.4;ENST00000339757.7;ENST00000539848.1;ENST00000543010.1;ENST00000543010.1;ENST00000540597.1;ENST00000446217.1;ENST00000448584.2;ENST00000540597.1	TSS1500;TSS1500;TSS1500;5'UTR;TSS200;TSS200;TSS200;1stExon;5'UTR;1stExon;5'UTR;TSS1500;5'UTR	chr19:55476465-55476755	3
cg02336443	1.5218	-4.30693	22.0641	7.35258e-09	2.06802e-05	10.9822	Ovarian	chr12	56224715	+	5763900		TCAAAAACACCCCCAAAATCACTCTATTACTACCTAAACTCTTTCAAATC		II			rs17118032	0.107098					chr12:56223786-56224312	S_Shore	GCCCTGTCCCCTTTCTCCACCCTGCAAGCTAGTTGCATTTAGCTCACAGAGCCTGGGCTG[CG]ACTTGAAAGAGTTTAGGCAGCAACAGAGTGACCCTGGGGGTGCTCTTGACCGACAGCCGC	CAAGAGCACCCCCAGGGTCACTCTGTTGCTGCCTAAACTCTTTCAAGTCG	DNAJC14;TMEM198B;TMEM198B;TMEM198B;TMEM198B	NM_032364;NR_036479;NR_036478;NR_036477;NR_036476	TSS1500;Body;Body;Body;Body						12:56223109-56224845	Promoter_Associated	DNAJC14;DNAJC14;DNAJC14;TMEM198B	ENST00000317269.3;ENST00000317287.5;ENST00000357606.3;ENST00000478241.1	TSS1500;TSS1500;TSS200;5'UTR	DNAJC14;DNAJC14;DNAJC14;DNAJC14;DNAJC14;TMEM198B;TMEM198B;TMEM198B;TMEM198B;TMEM198B;TMEM198B;TMEM198B	ENST00000546957.1;ENST00000317269.3;ENST00000317287.5;ENST00000357606.3;ENST00000547445.1;ENST00000471276.1;ENST00000482378.1;ENST00000508246.1;ENST00000478241.1;ENST00000471276.1;ENST00000482378.1;ENST00000508246.1	TSS1500;TSS1500;TSS1500;TSS200;TSS200;1stExon;1stExon;1stExon;5'UTR;5'UTR;5'UTR;5'UTR	chr12:56223685-56225615	3
cg16783349	-1.78517	3.47184	-22.0817	7.30313e-09	2.06802e-05	10.8864	Ovarian	chr10	130854343	+	57733896	87655242	ACACATACAATAAAAAACTTCAAAAACAAATACCTTCCACAAAACTCACA	ACACGTACAATAAAAAACTTCAAAAACAAATACCTTCCGCGAAACTCGCG	I	T	Red								OpenSea	CCAAGAGGCTGCAGCCTGCCTGTTTGGAGCTGGACGGAAGGGCCTGCTCTGCCCGCCCCA[CG]CGAGCTCCGCGGAAGGCACCTGTTTCTGAAGCCTCTCACTGCACGTGCTCCGCTGGAGCG	CGCGAGCTCCGCGGAAGGCACCTGTTTCTGAAGCCTCTCACTGCACGTGC								10:130744326-130744561									chr10:130854125-130854555	3
cg25691026	-1.30622	3.83774	-22.064	7.35267e-09	2.06802e-05	11.0226	Ovarian	chr19	8670586	-	1736173	6634429	ACATAAAACCCAACCCCAAAACAAAAACCCAACAAAAAATCTAACAAACA	ACATAAAACCCAACCCCAAAACGAAAACCCAACGAAAAATCTAACAAACG	I	A	Red							chr19:8669958-8670209	S_Shore	GCGTGACCTCGAACATGAGGCCCAGCCCCAGGGCGAGGGCCCAGCGGAGGATCTGGCAGG[CG]GGAGCCATAGAGGCCACGTGTCCACATGTCTCTCCCCAGCCCCGGCTGCCGGCAGCCCCC	CGCCTGCCAGATCCTCCGCTGGGCCCTCGCCCTGGGGCTGGGCCTCATGT	ADAMTS10	NM_030957	Body								ADAMTS10	ENST00000393912.1	5'UTR	ADAMTS10	ENST00000393912.1	5'UTR			chr19:8669808-8670984	6
cg09910271	-1.53561	0.856818	-22.0348	7.43562e-09	2.06926e-05	10.9411	Ovarian	chr16	88995416	+	56736201	9744150	ACCCATTAAAAACCAATCACAACTCTCCAAAAACAAAACCAAAATCCTCA	ACCCATTAAAAACCAATCACAACTCTCCAAAAACGAAACCGAAATCCTCG	I	T	Red	rs539636	0.081438					chr16:88994137-88994442	S_Shore	CAAGGCGGAGCAGAGTGGGTGGTGGAAGGGAGGGGAGTTTGTGTGGTCTTGGAGGCCCCA[CG]AGGACCTCGGCTCCGTTCCTGGAGAGCTGTGACTGGCCTTTAATGGGTTCCATCTGGCTG	ACCCATTAAAGGCCAGTCACAGCTCTCCAGGAACGGAGCCGAGGTCCTCG	CBFA2T3;CBFA2T3	NM_175931;NM_005187	5'UTR;Body					16:87521663-87524385	16:88995243-88995476	Unclassified_Cell_type_specific	CBFA2T3;CBFA2T3	ENST00000327483.5;ENST00000360302.2	5'UTR;5'UTR	CBFA2T3;CBFA2T3;CBFA2T3;CBFA2T3;CBFA2T3;CBFA2T3	ENST00000327483.5;ENST00000564416.1;ENST00000569464.1;ENST00000569443.1;ENST00000570046.1;ENST00000360302.2	5'UTR;5'UTR;5'UTR;5'UTR;5'UTR;5'UTR	chr16:88995145-88995775	3
cg12811157	2.76534	-4.8526	22.0353	7.43402e-09	2.06926e-05	10.936	Ovarian	chr11	368902	-	20620869	62642900	AAACAAAATCCCAATAAAAAACACAACACTATCACCTACCTCAAACCACA	AAACAAAATCCCGATAAAAAACACGACACTATCACCTACCTCAAACCGCG	I	C	Grn								OpenSea	GGGCACGAAGTGGGACAAGGTCCCGGTGAGAGGCACGACACTGTCACCTGCCTCAGGCCG[CG]CTCGGTGGGGCGGGGGCCACCAGCTGAGGCCCCTCCTGCCGCCCAGACAGCTCGGCCCCC	CGCGGCCTGAGGCAGGTGACAGTGTCGTGCCTCTCACCGGGACCTTGTCC	B4GALNT4	NM_178537	TSS1500					11:358865-360362			B4GALNT4	ENST00000329962.6	TSS1500	B4GALNT4;B4GALNT4	ENST00000530717.1;ENST00000329962.6	TSS1500;TSS1500	chr11:368065-369255	3
cg14186816	2.16303	-3.81676	22.0387	7.42428e-09	2.06926e-05	10.9397	Ovarian	chr18	55862763	+	59671570		ATAAAAAATACCRTACTAAAAAAACACCRCRTAAACAAAACTCTACAACC		II									chr18:55862653-55862873	Island	GCTTAAGCCGCGCGAGGGTGCCCGGGTGGGTGGCTGCGCAGGGCCCTACCTGGGCGGGAG[CG]GCTGCAGAGCCCTGTCCACGCGGTGCCTCCCCAGCACGGCACCTCCCACTCCAGGCTGTT	CGGCTGCAGAGCCCTGTCCACGCGGTGCCTCCCCAGCACGGCACCTCCCA	NEDD4L;NEDD4L;NEDD4L;NEDD4L;NEDD4L;NEDD4L;NEDD4L;NEDD4L;NEDD4L	NM_001144964;NM_015277;NM_001144971;NM_001144965;NM_001144968;NM_001144970;NM_001144967;NM_001144969;NM_001144970	5'UTR;Body;5'UTR;5'UTR;Body;1stExon;Body;Body;5'UTR	low-CpG:54013575-54013937				18:54013674-54013871	18:55862435-55862801	Unclassified_Cell_type_specific	NEDD4L;NEDD4L;NEDD4L;NEDD4L;NEDD4L	ENST00000456173.1;ENST00000256832.7;ENST00000456986.1;ENST00000435432.1;ENST00000456173.1	1stExon;5'UTR;5'UTR;5'UTR;5'UTR	NEDD4L;NEDD4L;NEDD4L;NEDD4L;NEDD4L	ENST00000456173.1;ENST00000256832.7;ENST00000456986.1;ENST00000435432.1;ENST00000456173.1	1stExon;5'UTR;5'UTR;5'UTR;5'UTR	chr18:55862460-55863030	3
cg22805216	-1.64249	-0.670531	-22.0112	7.50326e-09	2.08076e-05	10.8491	Ovarian	chr11	43381704	+	44702591		ATTTACAATTACATTACACRACAAATCTAAATCTAAACCTCACCTTAAAC		II									chr11:43380241-43381040	S_Shore	GTGGGAAATTACTGGTCCTTTGGATTGTGTGTAATGAATCATGATAGGAACACATTCCAA[CG]TTTAAGGTGAGGTTTAGATTTAGATTTGCCGTGTAATGTAATTGCAAATTCTATCTCAAG	TTTGCAATTACATTACACGGCAAATCTAAATCTAAACCTCACCTTAAACG	TTC17;TTC17	NM_001307943;NM_018259	Body;Body								RP11-484D2.2	ENST00000526220.1	TSS1500	RP11-484D2.2	ENST00000526220.1	TSS1500					chr11:43379200-43383346	6
cg00266322	1.96639	-5.40535	21.9621	7.64598e-09	2.09825e-05	10.8798	Ovarian	chr17	72889549	+	11686934	96651201	ACTAATACAAAACATAATAAAAACAAACTCCTAATAAAAACACCACAACA	ACTAATACAAAACGTAATAAAAACGAACTCCTAATAAAAACGCCACGACG	I	T	Red			rs188462151	0.011			chr17:72889349-72890060	Island	CCCCGCGTTCCTCACCTGCCGGCAAGGCGAAGAGGCTGAGCGCGAGGATGGCGCAGTCCA[CG]CCGTGGCGCTCCCACCAGGAGCTCGTCCTCACCACGTCCTGCACCAGCACCTCCAGCTCC	CGCCGTGGCGCTCCCACCAGGAGCTCGTCCTCACCACGTCCTGCACCAGC	FADS6	NM_178128	1stExon			DMR	TRUE	17:70400963-70401805	17:72889220-72889968	Unclassified_Cell_type_specific	FADS6	ENST00000310226.5	1stExon	FADS6	ENST00000310226.5	1stExon	chr17:72889520-72889975	3
cg18810244	-2.29862	2.83859	-21.9645	7.63886e-09	2.09825e-05	10.9627	Ovarian	chr1	48459856	+	79726978		AACAACTAAAAACRCAAAAAACCCRTCTAAATAATACTCATAATAAACTC		II									chr1:48459812-48460061	Island	CTGGGCCAGGTAGAGGTCGAGCACGGGCACACCACGGAAGCGCACGTCCCTCTCTGTGAG[CG]AGTTTACCATGAGCATCACCCAGACGGGCCTCTTGCGCTCCCAGTTGCCCGCGATGGCAT	GCAACTGGGAGCGCAAGAGGCCCGTCTGGGTGATGCTCATGGTAAACTCG								1:48232417-48232785			RP11-543D5.3;RP11-543D5.3	ENST00000435576.2;ENST00000435576.2	1stExon;3'UTR	RP11-543D5.3;RP11-543D5.3	ENST00000435576.2;ENST00000435576.2	1stExon;3'UTR	chr1:48459525-48460315	3
cg27474149	-1.59273	3.12354	-21.9759	7.60557e-09	2.09825e-05	11.0088	Ovarian	chr6	29572333	+	95600385	41659161	ATCAAAAACACAAAACACCATAAAAACAAAATCATCAACCAACAACAACA	ATCGAAAACGCAAAACACCATAAAAACAAAATCATCGACCAACAACAACG	I	A	Red								OpenSea	CAGCAATGATCTTTTCCAGTTCACGGTTCTCCTTCTCCAACAGCCGGGACTTCTCCTCCT[CG]TTGTTGTTGGTCGATGACCCTGTCTTCATGGTGTCCTGCGCCTCCGACTGCCATTCCCCT	GTCGGAGGCGCAGGACACCATGAAGACAGGGTCATCGACCAACAACAACG	GABBR1;GABBR1;GABBR1	NM_021904;NM_021903;NM_001470	Body;Body;Body								GABBR1	ENST00000376977.3	3'UTR	GABBR1;GABBR1;GABBR1;GABBR1	ENST00000478931.1;ENST00000472823.1;ENST00000376977.3;ENST00000491829.1	3'UTR;3'UTR;3'UTR;3'UTR					chr6:29571707-29577321	3
cg10509323	1.27482	-2.59578	21.9528	7.67346e-09	2.0985e-05	10.9842	Ovarian	chr1	170631431	+	6645352		CCTTAAAACAAACAAAAACACTCCCAAAAACAAAAATTAAAAAAACTTCC		II			rs78076188	0.013032					chr1:170633274-170634178	N_Shore	GGGTTCCTCCGCCCCTCTCTGTCCTCCTGCCACCACAGCCAGGCTGGACGCAGAACCGCA[CG]GAAGCCTCCCCAACTCCTGCCTCTGGGAGTGCTCCTGCCTGCTTCAAGGAATCTGGGCAG	CGGAAGCCTCCCCAACTCCTGCCTCTGGGAGTGCTCCTGCCTGCTTCAAG						DMR		1:168897955-168898143	1:170631234-170631680	Unclassified_Cell_type_specific	PRRX1	ENST00000367760.3	TSS1500	PRRX1;PRRX1	ENST00000553786.1;ENST00000367760.3	TSS1500;TSS1500	chr1:170630245-170632575	3
cg26107100	-1.52821	3.78752	-21.9418	7.706e-09	2.10014e-05	10.802	Ovarian	chr11	64112546	-	48695201	31768111	AAACATAAAAAATCCAAACTACAAACCCAATCAAAAACCACCAAAAAACA	AAACGTAAAAAATCCAAACTACGAACCCAATCGAAAACCGCCGAAAAACG	I	A	Red							chr11:64112327-64112607	Island	CGGAGGCAGTGGGAGCGTGAGGGGTCCAGGCTGCGGGCCCAGTCGGAGGCCGCCGAGGAA[CG]GATGCAGGTGCTGGAGAGCGAGGGCCGCCAGCACTTGGAGGAGGCTGAGAGGGAGCGCCG	GAGCGTGAGGGGTCCAGGCTGCGGGCCCAGTCGGAGGCCGCCGAGGAACG	CCDC88B	NM_032251	Body					11:63869009-63869123			CCDC88B;CCDC88B;CCDC88B	ENST00000301897.4;ENST00000301897.4;ENST00000463837.1	1stExon;5'UTR;5'UTR	CCDC88B;CCDC88B;CCDC88B;CCDC88B;CCDC88B;CCDC88B	ENST00000492980.1;ENST00000301897.4;ENST00000301897.4;ENST00000463837.1;ENST00000494080.1;ENST00000494566.1	5'UTR;1stExon;5'UTR;5'UTR;5'UTR;5'UTR
cg01277331	-1.48903	-2.8272	-21.8863	7.8726e-09	2.11131e-05	10.9635	Ovarian	chr2	219748759	-	89658136		CCCTCRAATACCCCATAAAAACTCCRTAACCCTAACTTTAATTTCTACCC		II									chr2:219748276-219748805	Island	TCCCTTCGGGGCCCTCGGGTACCCCATGAGGACTCCGTAGCCCTGGCTTTGGTTTCTGCC[CG]CCGGGGACTGGGATAGGCGCGGAGGTTCTCACTTCTGCCGCTTCGGGTGAGGCAAGGCAA	CCTCGGGTACCCCATGAGGACTCCGTAGCCCTGGCTTTGGTTTCTGCCCG	WNT10A	NM_025216	Body					2:219456510-219457152			WNT10A;WNT10A	ENST00000483911.1;ENST00000483911.1	1stExon;5'UTR	WNT10A;WNT10A	ENST00000483911.1;ENST00000483911.1	1stExon;5'UTR	chr2:219748485-219749435	3
cg02795540	2.27106	-3.82396	21.8942	7.84853e-09	2.11131e-05	10.9247	Ovarian	chr20	34078980	-	39640268		TCCCATTTACTAAAAAAACCCTAAAACAACTAAAATATACTTATAACCTC		II										OpenSea	CCTCAGCCCCTTCCCATTTGCTAGGAGAGCCCTAGGGCAGCTGGGATGTGCTTGTGGCCT[CG]TTGGTGAGCATGGTAATCCTGAGCCCACAAGCTGTTACCCCCCTACCCCTCCACAGATGC	CGAGGCCACAAGCACATCCCAGCTGCCCTAGGGCTCTCCTAGCAAATGGG	CEP250	NM_007186	Body						20:34078501-34079233	Promoter_Associated	RP3-477O4.14;RP3-477O4.14;RP3-477O4.14	ENST00000453914.1;ENST00000444933.1;ENST00000416260.1	TSS200;TSS1500;TSS1500	RP3-477O4.14;RP3-477O4.14;RP3-477O4.14	ENST00000453914.1;ENST00000444933.1;ENST00000416260.1	TSS200;TSS1500;TSS1500	chr20:34078500-34079115	3
cg08174387	1.77853	-1.9109	21.9005	7.82974e-09	2.11131e-05	10.6492	Ovarian	chr15	22449510	-	79787407		CTATACACCTACTCTTAAACTACAAATCTATACTACRAAAAAACCCRAAC		II					rs4779191	0.380336	rs4779191	0.380336		OpenSea	TCCCCAGCCTCCTGTGCACCTGCTCTTGGGCTGCAAGTCTGTGCTGCGGGGAGGCCCGAG[CG]CTCCCTGCCACCCACACCTTGCACTGCAGGGAGCTTCCTGTTGGGTCTCACAGAGCATTT	CGCTCGGGCCTCCCCGCAGCACAGACTTGCAGCCCAAGAGCAGGTGCACA					chr15:22449488-22449488				15:22449355-22449663	Unclassified_Cell_type_specific							chr15:22449400-22449655	3
cg10188284	-1.68134	4.683	-21.8837	7.88058e-09	2.11131e-05	10.8334	Ovarian	chr14	64505421	-	23740595	54724856	ACACAACAAAACCCAATCTCCATCAAAAAAATACAAAAACCAATCAAACA	ACACAACGAAACCCGATCTCCATCAAAAAAATACGAAAACCAATCAAACG	I	T	Red								OpenSea	CCAGCCCGGCCAACACAGCGAAACCCGGTCTCCATCAAAAAAATACGAAAACCAGTCAGG[CG]TGGCGGCGGGCGCCTGCAATCGCAGGCATTCAGCAGGCTGAGGCAGGAGAATCAGGCAGG	CGCCTGACTGGTTTTCGTATTTTTTTGATGGAGACCGGGTTTCGCTGTGT	SYNE2;SYNE2	NM_182914;NM_015180	Body;Body					14:63574176-63575183			SYNE2	ENST00000357395.3	5'UTR	SYNE2;SYNE2	ENST00000357395.3;ENST00000557005.1	5'UTR;5'UTR
cg14410991	1.46046	1.26981	21.8914	7.85699e-09	2.11131e-05	10.9068	Ovarian	chr15	91360017	+	56682194		CTTCTAACCAAAAAAATAACCTCTAAAAATATCAAATCCRAAACRCATCC		II									chr15:91362445-91362658	N_Shelf	TCCGTGTTTAATGGGGGGGACTGGCCAGGCGAGTTTGCTGAGGGCTGAGTGCCATTAGCA[CG]GATGCGTTCCGGATCTGACATTTTCAGAGGTCATCCTTCTGGCCAGAAGAACCTTCTCTG	CGGATGCGTTCCGGATCTGACATTTTCAGAGGTCATCCTTCTGGCCAGAA																			chr15:91359697-91364437	6
cg06246312	-1.37982	-1.63301	-21.8518	7.97808e-09	2.13021e-05	10.8604	Ovarian	chr4	86965186	+	92637358		AATCRCCTTTTTCCCTACTATTCTCTATTACTTTATTTACCTAATAAAAC		II										OpenSea	GCATTTTTCCACCCCAGGCTTATAGTTCCTACTAATTCAACCTATTGAAATATATTTTAA[CG]TTTTATTAGGCAAACAAAGCAACAGAGAACAGCAGGGAAAAAGGCGACTTTATCTCTAGC	CGTTTTATTAGGCAAACAAAGCAACAGAGAACAGCAGGGAAAAAGGCGAC	MAPK10;MAPK10;MAPK10;MAPK10	NM_138981;NM_138980;NM_138982;NM_002753	Body;Body;Body;Body											MAPK10;MAPK10	ENST00000310816.4;ENST00000508262.1	3'UTR;3'UTR	chr4:86965180-86965495	3
cg03486485	1.69835	-4.62933	21.8122	8.10139e-09	2.14333e-05	10.8646	Ovarian	chr11	14927004	+	12756530	82803558	CAAACACTCAAATCCAATACTAACCAACTCACCCATACCTATAAAATTCA	CAAACACTCGAATCCAATACTAACCAACTCACCCATACCTATAAAATTCG	I	A	Red							chr11:14926471-14927770	Island	CACGAGTTAGCGAGAAGATGGCTGGGAGGCGGCGAGCCCCCGCTCCCGGGGCGCGCATTT[CG]AACTCCATAGGTATGGGTGAGTTGGTTAGCATTGGATTCGAGTGCTTGTTCTTATCTGAG	CGAACTCCATAGGTATGGGTGAGTTGGTTAGCATTGGATTCGAGTGCTTG							TRUE	11:14883048-14884346	11:14925932-14927586	Promoter_Associated	CALCB;CALCB	ENST00000523376.1;ENST00000523376.1	1stExon;5'UTR	CALCB;CALCB	ENST00000523376.1;ENST00000523376.1	1stExon;5'UTR	chr11:14926185-14927495	3
cg06074123	-1.85934	3.97561	-21.8099	8.10858e-09	2.14333e-05	10.6397	Ovarian	chr4	56660460	+	99796463	65738248	TCTCTCAATAAAAAAATTTAACCCAAACAAAAATCTACAATCCTCCTTCA	TCTCTCGATAAAAAAATTTAACCCGAACGAAAATCTACGATCCTCCTTCG	I	C	Grn							chr4:56659626-56660144	S_Shore	TCTGGGTCTAGGACACGCCTTCTAGCTGCGATCCACGTTGACCCCGCACAAGCCGAGGTG[CG]AAGGAGGATCGCAGACCTTCGCCCGGGTTAAACTCCTTTACCGAGAGACCGTGTAACCTG	TCTCTCGGTAAAGGAGTTTAACCCGGGCGAAGGTCTGCGATCCTCCTTCG								4:56355058-56355261									chr4:56660425-56660815	3
cg14011416	1.34187	2.38424	21.8117	8.1029e-09	2.14333e-05	10.9634	Ovarian	chr6	29394997	-	78747326		ATCTACCACAAATCCAAAAAACCAAATTATAACCACCAACCCCATATACC		II										OpenSea	ACAACCAGTCCATCTACCACAAATCCAGAGAGCCAGGTTGTGACCACCAGCCCCATGTAC[CG]TCTGGGCCCCATCAGGAGTGGGTAGTGGAGTGGGTAGCAAATTGCCAGGTAGCGGTCATA	CGGTACATGGGGCTGGTGGTCACAACCTGGCTCTCTGGATTTGTGGTAGA	OR11A1	NM_013937	1stExon								OR11A1;OR5V1;OR12D3	ENST00000377147.2;ENST00000377154.1;ENST00000377143.1	1stExon;5'UTR;5'UTR	OR11A1;OR5V1;OR12D3	ENST00000377147.2;ENST00000377154.1;ENST00000377143.1	1stExon;5'UTR;5'UTR
cg08976060	1.38144	-3.71678	21.7914	8.16706e-09	2.14445e-05	10.9218	Ovarian	chr12	6832943	+	92793331		CRTCTCTAATAAATCCCTAATCCCRACCCATTCTATATCTATTCTAAACC		II									chr12:6833058-6833491	N_Shore	CCGTTACAGCTTTTCTCTTGCCTCAGGTACCCAGTGCAGTCCTGATCTCCAGCTCTCCAG[CG]GCTTAGAACAGACACAGAATGGGCCGGGACCAGGGACCCACCAGAGACGTCTGTAGTTAA	CGGCTTAGAACAGACACAGAATGGGCCGGGACCAGGGACCCACCAGAGAC	COPS7A;COPS7A;COPS7A;COPS7A	NM_001164094;NM_016319;NM_001164095;NM_001164093	TSS1500;TSS1500;TSS1500;TSS1500						12:6832664-6833920	Promoter_Associated	COPS7A;COPS7A;COPS7A;COPS7A;COPS7A;COPS7A;COPS7A;COPS7A;COPS7A	ENST00000543155.1;ENST00000543155.1;ENST00000442593.2;ENST00000229251.3;ENST00000539735.1;ENST00000538410.1;ENST00000534947.1;ENST00000536872.1;ENST00000534877.1	1stExon;5'UTR;TSS1500;TSS1500;TSS1500;TSS1500;TSS1500;TSS1500;TSS1500	COPS7A;COPS7A;COPS7A;COPS7A;COPS7A;COPS7A;COPS7A;COPS7A;COPS7A;COPS7A;COPS7A;COPS7A;COPS7A;COPS7A;COPS7A;COPS7A;COPS7A;COPS7A;COPS7A;COPS7A;COPS7A;COPS7A;COPS7A	ENST00000543155.1;ENST00000543155.1;ENST00000442593.2;ENST00000455113.2;ENST00000542150.1;ENST00000536924.1;ENST00000229251.3;ENST00000539735.1;ENST00000543170.1;ENST00000538410.1;ENST00000540408.1;ENST00000537022.1;ENST00000543939.1;ENST00000538375.1;ENST00000544725.1;ENST00000534947.1;ENST00000537816.1;ENST00000536872.1;ENST00000546229.1;ENST00000541866.1;ENST00000534877.1;ENST00000538753.1;ENS…	1stExon;5'UTR;TSS1500;TSS1500;TSS1500;TSS1500;TSS1500;TSS1500;TSS1500;TSS1500;TSS1500;TSS1500;TSS1500;TSS1500;TSS1500;TSS1500;TSS1500;TSS1500;TSS1500;TSS1500;TSS1500;TSS1500;TSS1500			chr12:6832532-6834322	6	chr12:6832607-6834229	6
cg17876735	1.62679	-3.92485	21.7962	8.1517e-09	2.14445e-05	10.6099	Ovarian	chr10	73648810	-	66804966	45644242	TCTAATTTCAAATTCCTCCAAAATATAACAAAAACACAAAATTAAAAACA	TCTAATTTCAAATTCCTCCGAAATATAACGAAAACGCGAAATTAAAAACG	I	C	Grn							chr10:73648628-73648956	Island	TTCACATCTGAATCTGATTTCAGATTCCTCCGGAATATAGCGGAAGCGCGGGGTTGAGGG[CG]CAGACCGGGGCAGAGGAGAGGCGCGCAGGTCTGCTGGGACGCAGCGCGGGGCGAGCAGTG	CGCCCTCAACCCCGCGCTTCCGCTATATTCCGGAGGAATCTGAAATCAGA							TRUE	10:73318433-73318962	10:73648345-73649096	Promoter_Associated							chr10:73648365-73649015	3
cg12090014	1.81174	2.41482	21.7798	8.20366e-09	2.14573e-05	10.8538	Ovarian	chr1	182462043	+	75662456	31729583	TACTTTTATTAAAAATATTACCTTTAAAATACTAAACACAATAACTCACA	TACTTTTATTAAAAATATTACCTTTAAAATACTAAACGCAATAACTCACG	I	T	Red								OpenSea	CTCAATCTCCTGACTTTGTGATCCACCCATCTCAGCCTCCCAAAGTGCTGGGATTACAAA[CG]TGAGCCACTGCGCCCAGCATTTTAAAGGCAATACCTTCAACAAAAGTATATGAATCTTTG	CGTGAGCCACTGCGCCCAGCATTTTAAAGGCAATACCTTCAACAAAAGTA	RGSL1	NM_001137669	Body											RGSL1	ENST00000436031.1	TSS200
cg16740640	-1.48611	5.75416	-21.7727	8.22624e-09	2.14573e-05	10.8244	Ovarian	chr10	134735452	-	22772924	38605883	ACTTAACTAACATATACACAAAAAACCATCACTAAACTTTACCAAACCCA	ACTTAACTAACGTATACACAAAAAACCGTCGCTAAACTTTACCAAACCCG	I	A	Red			rs59771432	0.05032			chr10:134735972-134736254	N_Shore	ACAGGGCACCCGACTTGACTGGCGTGTGCACAGAAGACCGTCGCTGGGCTTTGCCAGACC[CG]GCGGGCCGAGATCGAAGGACACTGCCGGTGCAAGGTCCTTGTGCATCCAGGGGGCGGTGG	ACTTGACTGGCGTGTGCACAGAAGACCGTCGCTGGGCTTTGCCAGACCCG								10:134585355-134585499									chr10:134735405-134735615	3
cg00369811	2.03571	-3.88991	21.6949	8.47885e-09	2.16825e-05	10.582	Ovarian	chr6	37673597	+	61739566	86728555	CTAAACCATCCACAACATAACCTACAAAAATAAAAACCAAAACAAAAACA	CTAAACCATCCGCAACGTAACCTACAAAAATAAAAACCAAAACAAAAACG	I	A	Red	rs73415451	0.020586					chr6:37673308-37673774	Island	TCCCAACCCACCCCCAAGCCCCCGCCGCCAACTCCTGTCTTGGCCCCTCACCCTCCAGGT[CG]CTCTTGTTCTGGCCCCCACTCCTGCAGGCCACGCTGCGGATGGTTCAGAGAGAGACGGGG	CGCTCTTGTTCTGGCCCCCACTCCTGCAGGCCACGCTGCGGATGGTTCAG							TRUE	6:37781268-37781711	6:37672921-37674018	Unclassified							chr6:37673540-37673775	3
cg00408776	-2.34008	3.88153	-21.6871	8.50464e-09	2.16825e-05	10.8051	Ovarian	chr5	1337571	+	15660979	68600209	AAACTAATCCTACACAAACAACCAAAAAAACAAATAACAACCCTTCCTCA	AAACTAATCCTACACAAACGACCAAAAAAACGAATAACAACCCTTCCTCG	I	A	Red	rs116764753	0.013889					chr5:1339662-1340082	N_Shelf	GCCACTTCTATTCGCAAAGGCCTTCCGCCTTGCCAGGGGCCACCCCGGGGGCTCCAGCTC[CG]AGGAAGGGCTGTCACCCGCTCCTCTGGCCGCCTGTGCAGGACCAGCCCTGGTGGGGAAAG	GGGCTGGTCCTGCACAGGCGGCCAGAGGAGCGGGTGACAGCCCTTCCTCG	CLPTM1L	NM_030782	Body					5:1390536-1391052						CLPTM1L	ENST00000511786.1	3'UTR					chr5:1334779-1339852	6
cg06219046	-1.61144	2.83292	-21.7071	8.43858e-09	2.16825e-05	10.9371	Ovarian	chrX	48382288	-	15772974		CCACCTAACATATACTAACTAACCTCTTCTCTATCACAAAAATCTTAATC		II									chrX:48379897-48380637	S_Shore	TAATGACCGCCCCACCTGGCATATACTGGCTGGCCTCTTCTCTGTCACAGGGGTCTTAGT[CG]TGACCACATGGCTGTTGTCAGGTCGTGCTGCGGTTGTCCCATTGGGGACTTGGCGGCGAC	CACCTGGCATATACTGGCTGGCCTCTTCTCTGTCACAGGGGTCTTAGTCG	EBP	NM_006579	Body								EBP	ENST00000276096.6	5'UTR	EBP;EBP	ENST00000276096.6;ENST00000498425.1	5'UTR;5'UTR
cg06779964	1.36427	1.88445	21.6974	8.47047e-09	2.16825e-05	10.9297	Ovarian	chr22	40037729	+	16782287		ATATAAACTAACAATCAATACAATAAAACCACRCAACAAACCCTTTACAC		II										OpenSea	CGCCTTGTCACCCAGTGCACATAATGCACACAGGTTCACAAAGCAGCACTAGCCTCATGG[CG]TGCAAAGGGCTTGTTGCGTGGCCCCACTGCACTGACTGTCAGCCTATACTCTGCAGAGGA	TATAGGCTGACAGTCAGTGCAGTGGGGCCACGCAACAAGCCCTTTGCACG	CACNA1I;CACNA1I	NM_021096;NM_001003406	Body;Body								CACNA1I	ENST00000471970.1	TSS1500	CACNA1I	ENST00000471970.1	TSS1500			chr22:40037320-40040583	6
cg14839808	1.23885	-4.09868	21.7367	8.34198e-09	2.16825e-05	10.9186	Ovarian	chr12	28343774	-	80666453	82698296	AAAAATCAAAAAACATAACCAACCTCCTACAAAAACAAAACCAACTCCCA	AAAAATCAAAAAACGTAACCAACCTCCTACGAAAACGAAACCAACTCCCG	I	A	Red							chr12:28343289-28343907	Island	GTCGCAGCGACCAGGAGTCAGGGGGCGTGACCAACCTCCTGCGGGAACGGAGCCAGCTCC[CG]GGGGTGGGAGTGCCCACTCGTTCCTGCGCTCGCCGGTGGGTACCGGTATCTGCACGTCCC	AGGAGTCAGGGGGCGTGACCAACCTCCTGCGGGAACGGAGCCAGCTCCCG								12:28234562-28235441	12:28343336-28343833	Promoter_Associated	CCDC91;CCDC91;RP11-967K21.1	ENST00000539107.1;ENST00000545336.1;ENST00000473753.2	5'UTR;5'UTR;TSS1500	CCDC91;CCDC91;CCDC91;CCDC91;CCDC91;CCDC91;RP11-967K21.1;CCDC91;CCDC91;CCDC91	ENST00000543534.1;ENST00000535520.1;ENST00000539107.1;ENST00000536442.1;ENST00000545336.1;ENST00000544780.1;ENST00000473753.2;ENST00000544649.1;ENST00000538586.1;ENST00000536154.1	TSS1500;5'UTR;5'UTR;5'UTR;5'UTR;5'UTR;TSS1500;5'UTR;5'UTR;5'UTR	chr12:28342760-28344435	3
cg22224040	-2.27763	-0.316663	-21.7142	8.41533e-09	2.16825e-05	10.7753	Ovarian	chr17	77706870	-	8687211		CACRTATTTCCTATACAAAAATAAATTCAAAAAATCTCCTAAAACTCCAC		II									chr17:77708869-77709214	N_Shore	AGTACCATGTGCACGTGTTTCCTGTACAAAAATAAATTCAAAAAATCTCCTGGAGCTCCA[CG]TAGTTCACTGAAATTCCTGCCTGGGATCTCGTCTGATGGCTGGGCCATCATTTATTTAAT	CGTGGAGCTCCAGGAGATTTTTTGAATTTATTTTTGTACAGGAAACACGT	ENPP7	NM_178543	Body						17:77706505-77707700	Unclassified									chr17:77706104-77708248	6	chr17:77706039-77707916	6
cg22678739	-2.49508	-2.09576	-21.6885	8.50001e-09	2.16825e-05	10.2147	Ovarian	chr6	1555080	-	50724138		TTAATAACRACTTACTAAAAACTCTAAAACCATTAATCRATTTCAAAACC		II									chr6:1555262-1555581	N_Shore	ACCCGGACACTTTGGTAACGGCTTACTGGGGGCTCTAAGACCATTAATCGGTTTCAGAAC[CG]GAGTCCCTGTGCCTCCCTTGGGAAGCACTTTTCACATAAAGTAAAAAGTTCGGTGACCTT	TGGTAACGGCTTACTGGGGGCTCTAAGACCATTAATCGGTTTCAGAACCG								6:1500022-1500572	6:1554396-1555867	Unclassified							chr6:1554425-1555835	3
cg06533570	1.41213	-3.84816	21.6405	8.66055e-09	2.19385e-05	10.9001	Ovarian	chr14	24037124	+	14771889		TATACRAAAAAACCTCTTAAAAAACTCCAAACCTATCATACTATCTCTCC		II									chr14:24036399-24037076	S_Shore	CCCTCCTGGGCCGACTGCAGAGCCTTCCTGAATCCTCTGACCTCGGGCCTCAGGCTTTAG[CG]GAGAGACAGCATGATAGGCCTGGAGTTCTTCAAGAGGCCTCCTCGCACATCCTTACCACC	CGGAGAGACAGCATGATAGGCCTGGAGTTCTTCAAGAGGCCTCCTCGCAC	AP1G2;AP1G2;AP1G2;LOC102724814	NM_001282475;NM_003917;NM_001282474;NR_110555	TSS1500;TSS200;TSS200;Body						14:24035629-24038473	Promoter_Associated	AP1G2;AP1G2;AP1G2;AP1G2;AP1G2;AP1G2;RP11-66N24.3	ENST00000308724.5;ENST00000308724.5;ENST00000535852.1;ENST00000545295.1;ENST00000397120.3;ENST00000556277.1;ENST00000555968.1	1stExon;5'UTR;TSS1500;TSS1500;TSS200;TSS200;5'UTR	AP1G2;AP1G2;AP1G2;AP1G2;AP1G2;AP1G2;AP1G2;AP1G2;AP1G2;AP1G2;AP1G2;AP1G2;AP1G2;AP1G2;AP1G2;AP1G2;AP1G2;AP1G2;RP11-66N24.3	ENST00000554312.1;ENST00000308724.5;ENST00000308724.5;ENST00000465445.2;ENST00000555258.1;ENST00000554069.1;ENST00000545295.1;ENST00000555896.1;ENST00000557482.1;ENST00000556843.1;ENST00000556743.1;ENST00000557619.1;ENST00000556943.1;ENST00000553629.1;ENST00000460049.2;ENST00000397120.3;ENST00000557189.1;ENST00000556277.1;ENST00000555968.1	TSS1500;1stExon;5'UTR;TSS1500;TSS1500;TSS1500;TSS1500;TSS1500;TSS1500;TSS200;TSS200;TSS200;TSS200;TSS200;TSS200;TSS200;TSS200;TSS200;5'UTR	chr14:24036645-24037210	3
cg22174408	1.52439	-5.2488	21.6431	8.65183e-09	2.19385e-05	10.8904	Ovarian	chr6	126661136	+	93776383	95613829	ACCCACAATAAACAAATCCCAAAAATACCTAACATCATTAAAAACCTACA	GCCCACGATAAACGAATCCCGAAAATACCTAACGTCATTAAAAACCTACG	I	T	Red	rs9388486	0.458538					chr6:126661135-126661387	Island	ACCTAGCAGAAACACTTCCACAGAGCAAAAGTTATAATACAGAAAGTGATGAAAGGAGGA[CG]CAGGCTCTCAATGACGTCAGGTATTCCCGGGACCCGCCCACCGTGGGCGTTTTCCACCTA	CGCAGGCTCTCAATGACGTCAGGTATTCCCGGGACCCGCCCACCGTGGGC	C6orf173	NM_001012507	TSS200						6:126660868-126661590	Promoter_Associated	CENPW;RP11-73O6.4	ENST00000368326.1;ENST00000563385.1	TSS200;5'UTR	CENPW;RP11-73O6.4	ENST00000368325.1;ENST00000563385.1	TSS200;5'UTR	chr6:126661085-126661555	3
cg21615765	1.28561	-4.35607	21.6287	8.70064e-09	2.19696e-05	10.9067	Ovarian	chr19	10362629	-	84765923		TAAATTAAACCAAAAAAATCTCATTAACTAAATTCCTACACCRACTCRTC		II									chr19:10362771-10363384	N_Shore	CAGTCATTGGCTGAATTGGGCCAGAGAGGTCTCATTGGCTGAATTCCTGCACCGGCTCGT[CG]GAGGCGGGACCCAAAGTAGGCTAGGCCTACGGAAGCTGGGTCTTCTTGCTGTGAGGTCGC	GAATTGGGCCAGAGAGGTCTCATTGGCTGAATTCCTGCACCGGCTCGTCG	MRPL4;MRPL4;MRPL4	NM_146388;NM_146387;NM_015956	TSS200;TSS200;TSS200	high-CpG:10223598-10223963				19:10223444-10224384	19:10362293-10363456	Promoter_Associated	MRPL4	ENST00000253099.5	TSS200	MRPL4	ENST00000253099.5	TSS200	chr19:10362460-10362975	3
cg04094846	-1.56449	3.43195	-21.6117	8.75859e-09	2.20455e-05	10.8376	Ovarian	chr2	691952	-	90630343	78627866	ACCAATATCAACAATCTCAACCACACTCAAAAACCAATCAAAAAAAAACA	ACCAATATCAACGATCTCAACCGCACTCAAAAACCAATCGAAAAAAAACG	I	A	Red								OpenSea	GCAACGCCAGACACCAGTGTCAGCGGTCTCAGCCGCACTCAGAAGCCAGTCGGGAGAGGA[CG]GCTGCCCTGGCCTTTTCCACGCCCCGCATCTCTCTCCAGCTCAGTTCCAAGATCAGGACG	ACCAGTGTCAGCGGTCTCAGCCGCACTCAGAAGCCAGTCGGGAGAGGACG								2:681838-682049						AC092159.2	ENST00000435573.1	5'UTR	chr2:691945-692315	3
cg06234584	-1.44629	-1.3688	-21.5985	8.80376e-09	2.20889e-05	10.7456	Ovarian	chr3	28389645	+	83715362		AAATAATAAATATCRACCCCCTACACTTAATCRAAAACTAACAAATATTC		II									chr3:28389975-28390855	N_Shore	TCAACAAACAGCCGAAGGCTGGAATGAATACCGTATACAGGTTAGACATTGGAGAAACGA[CG]AATACCTGTTAGCCCTCGATCAAGTGCAGGGGGTCGATATTCACCACTCAGATGCCCCAG	AGTGGTGAATATCGACCCCCTGCACTTGATCGAGGGCTAACAGGTATTCG	AZI2;AZI2;AZI2	NM_022461;NM_001134432;NM_001134433	5'UTR;5'UTR;5'UTR					3:28364646-28364719	3:28389449-28391197	Promoter_Associated	AZI2;AZI2;AZI2;AZI2;ZCWPW2;AZI2	ENST00000334100.6;ENST00000457172.1;ENST00000420543.2;ENST00000479665.1;ENST00000383768.2;ENST00000295748.3	5'UTR;5'UTR;5'UTR;5'UTR;TSS1500;3'UTR	AZI2;AZI2;AZI2;AZI2;AZI2;AZI2;ZCWPW2;ZCWPW2;AZI2;AZI2	ENST00000415852.1;ENST00000334100.6;ENST00000457172.1;ENST00000414162.1;ENST00000420543.2;ENST00000479665.1;ENST00000420223.1;ENST00000383768.2;ENST00000295748.3;ENST00000463512.1	5'UTR;5'UTR;5'UTR;5'UTR;5'UTR;5'UTR;TSS1500;TSS1500;3'UTR;3'UTR			chr3:28388906-28391429	6	chr3:28387842-28396034	6
cg23037113	1.61409	1.25989	21.577	8.87798e-09	2.22046e-05	10.7386	Ovarian	chr22	42700600	+	77743931		TTACTATAAAAATTAAATATTCATCAAAATACCTACCTAACACAACAAAC		II										OpenSea	GTGCACTGCCGCGCAGAGATCCCCTTGCCTGGTCCTGGGAGGTACAGGGTAGCAAGTCTA[CG]TCTGTTGTGCCAGGCAGGCACTCTGATGAACATCTAACTCTCACAGCAACCCTATGAGGT	CGTCTGTTGTGCCAGGCAGGCACTCTGATGAACATCTAACTCTCACAGCA														TCF20	ENST00000515426.1	5'UTR			chr22:42699292-42700735	6	chr22:42699252-42700750	6
cg03171924	-1.52855	3.08581	-21.5575	8.94609e-09	2.22342e-05	10.6011	Ovarian	chr1	25258332	+	75609222		CAACTACCAAACRCAAACTCTCTTAAAAAATTCAATAAAAAACCTTTACC		II									chr1:25255527-25259005	Island	CTGGCCCCTACCCACCTCGGGACCTCACAGCACGCCCTCAGGCCGTGTCGAAAGGAAGGA[CG]GCAAAGGTCCCTTACTGAACCTTTTAAGAGAGCCTGCGCCTGGCAGTTGTCGATTGCGGA	CGGCAAAGGTCCCTTACTGAACCTTTTAAGAGAGCCTGCGCCTGGCAGTT	RUNX3	NM_001031680	Body					1:25127743-25131723						RUNX3	ENST00000479341.1	3'UTR	chr1:25257585-25258775	3
cg20093476	1.56267	-4.82039	21.565	8.92004e-09	2.22342e-05	10.6396	Ovarian	chr2	29033286	-	79652842		CTACAAATTCACAATTACAATAAAATAACCCCTTCTCACAAAAAACCACC		II									chr2:29033351-29034011	N_Shore	AAAGATTACTGCTGCAGATTCACAGTTACAATAGAATGGCCCCTTCTCACAAGAAGCCAC[CG]TATTCACACGTTGTGCTTTTCTCAGTTCAAGCGGCCTCTTCCTTTTGAGTAACCAGGGTA	CGGTGGCTTCTTGTGAGAAGGGGCCATTCTATTGTAACTGTGAATCTGCA	SPDYA;SPDYA	NM_001142634;NM_182756	TSS1500;TSS1500				TRUE		2:29033093-29034127	Promoter_Associated	SPDYA;SPDYA;SPDYA	ENST00000462832.1;ENST00000379579.4;ENST00000334056.5	5'UTR;TSS1500;TSS1500	SPDYA;SPDYA;SPDYA;SPDYA;SPDYA	ENST00000462832.1;ENST00000379579.4;ENST00000491044.1;ENST00000334056.5;ENST00000449210.1	5'UTR;TSS1500;TSS1500;TSS1500;TSS1500	chr2:29033120-29033775	3
cg12352359	1.49046	-4.6812	21.5287	9.0476e-09	2.2357e-05	10.7452	Ovarian	chr11	14542136	-	88706428	65724145	CCTAACTAAAAATACCAACAACTAAAAACTACAAAACAACCCCTATCACA	CCTAACTAAAAATACCGACGACTAAAAACTACGAAACAACCCCTATCACG	I	T	Red							chr11:14541600-14542225	Island	CTGGCGGGAAAACCTGGCTGGGAGTGCCGGCGGCTGAGAGCTGCGGGGCAGCCCCTGTCA[CG]TAGCCCTTCTAGGTTCCTGTGTATGGCGGATTCCCTCCAGTTTCTCCCGCTGGCGGGCTG	CGTGACAGGGGCTGCCCCGCAGCTCTCAGCCGCCGGCACTCCCAGCCAGG	PSMA1;PSMA1;PSMA1	NM_001143937;NM_148976;NM_002786	TSS200;Body;TSS200					11:14497960-14498833	11:14541399-14542402	Promoter_Associated	PSMA1;PSMA1;PSMA1;RP11-140L24.4;PSMA1	ENST00000396393.1;ENST00000396394.2;ENST00000396394.2;ENST00000555531.1;ENST00000530457.1	TSS1500;1stExon;5'UTR;TSS1500;TSS1500	PSMA1;PSMA1;PSMA1;PSMA1;PSMA1;PSMA1;RP11-140L24.4;PSMA1;PSMA1;PSMA1;PSMA1	ENST00000396393.1;ENST00000526443.1;ENST00000396394.2;ENST00000396394.2;ENST00000533068.1;ENST00000531156.1;ENST00000555531.1;ENST00000528307.1;ENST00000530457.1;ENST00000533331.1;ENST00000532256.1	TSS1500;TSS1500;1stExon;5'UTR;TSS200;TSS1500;TSS1500;TSS1500;TSS1500;TSS1500;TSS1500	chr11:14541860-14542195	3
cg23391164	1.436	-5.3643	21.5275	9.05208e-09	2.2357e-05	10.7733	Ovarian	chr16	85833066	+	14673897	52641593	AATCTAAAACTACAACTTCCCAAAAACACAAATCACTTTTCCAAAAACCA	AATCTAAAACTACGACTTCCCAAAAACGCGAATCGCTTTTCCAAAAACCG	I	A	Red							chr16:85832420-85833842	Island	GATTGATGGCGCGGCCGCGGGCTGGCGGGGGACCCTTCAGGCCCGGCCCCGTTTGGGCCT[CG]GCTCCTGGAAAAGCGACTCGCGCCTCTGGGAAGCCGCAGCCCCAGACTCCAGTCGCGCTT	CGGCTCCTGGAAAAGCGACTCGCGCCTCTGGGAAGCCGCAGCCCCAGACT	EMC8;EMC8;EMC8;EMC8;COX4I1	NM_001142288;NM_006067;NM_001142288;NM_006067;NM_001861	1stExon;1stExon;5'UTR;5'UTR;TSS200	high-CpG:84390291-84390857				16:84389962-84391463	16:85832931-85833879	Promoter_Associated	COX4I1;COX4I1;COX4I1;COX4I1;COX4NB;COX4NB;COX4NB;COX4NB	ENST00000568794.1;ENST00000253452.2;ENST00000562336.1;ENST00000561569.1;ENST00000253457.3;ENST00000435200.1;ENST00000253457.3;ENST00000435200.1	TSS1500;TSS1500;TSS1500;TSS1500;1stExon;1stExon;5'UTR;5'UTR	COX4I1;COX4I1;COX4I1;COX4I1;COX4I1;COX4I1;COX4I1;COX4I1;COX4I1;COX4NB;COX4NB;COX4NB;COX4NB;COX4I1;COX4I1;COX4I1;COX4I1	ENST00000568794.1;ENST00000253452.2;ENST00000562336.1;ENST00000563774.1;ENST00000567266.1;ENST00000566405.1;ENST00000564544.1;ENST00000566617.1;ENST00000565078.1;ENST00000253457.3;ENST00000435200.1;ENST00000253457.3;ENST00000435200.1;ENST00000570123.1;ENST00000568339.1;ENST00000566115.1;ENST00000567241.1	TSS1500;TSS1500;TSS1500;TSS1500;TSS1500;TSS1500;TSS1500;TSS1500;5'UTR;1stExon;1stExon;5'UTR;5'UTR;TSS200;TSS200;TSS200;TSS200			chr16:85832022-85834244	6	chr16:85831971-85837959	6
cg02560310	-2.67321	3.5485	-21.4929	9.17574e-09	2.24611e-05	10.7988	Ovarian	chr20	60578131	-	25806275	13756956	AAACAAAAACCTTAAAACCCCAACCACCAAAACCACATAAAAAAAACCCA	AAACAAAAACCTTAAAACCCCGACCGCCAAAACCACGTAAAAAAAACCCG	I	T	Red							chr20:60581508-60581862	N_Shelf	AAAGTGAGCGTGAAGCAGGAGCCTTGGAGCCCCGGCCGCCAGGGCCACGTGGGAAAGACC[CG]TGGGCGGGAATGGAGCAGCACGGACTCTGGACTCTTCTCCGCTCTGGCCACGCTTCTCCA	CGGGTCTTTCCCACGTGGCCCTGGCGGCCGGGGCTCCAAGGCTCCTGCTT	TAF4	NM_003185	Body					20:60011474-60011617			TAF4	ENST00000488539.1	3'UTR	TAF4;TAF4	ENST00000488539.1;ENST00000479744.1	3'UTR;3'UTR	chr20:60578040-60578435	3
cg05054998	-2.08714	4.66566	-21.4919	9.17944e-09	2.24611e-05	10.3808	Ovarian	chr21	46378625	+	11649844	56654915	ACTTAAAATACTACAACTAAAACAAAAACCACCTAAAACTACTAACAACA	ACTTAAAATACTACAACTAAAACAAAAACCGCCTAAAACTACTAACGACG	I	A	Red	rs139422360	0.0156					chr21:46378278-46378645	Island	GAGCACTTCAGCAAGGGCGCCTTGGGCCCGGAAAGCGGCGGGAGCTGGGGGTCGTGGGGC[CG]CCGCCAGCAGTTCCAGGCGGCCTCTGCTCCAGCTGCAGCATTCCAAGCCCTCTCCTCCTG	GCTTGGAATGCTGCAGCTGGAGCAGAGGCCGCCTGGAACTGCTGGCGGCG	C21orf70	NM_058190	Body				TRUE	21:45202318-45203057			FAM207A	ENST00000479127.1	5'UTR	FAM207A	ENST00000479127.1	5'UTR	chr21:46378545-46379075	3
cg23369909	-2.25129	2.70857	-21.4926	9.17687e-09	2.24611e-05	10.6743	Ovarian	chr11	134582508	-	21690218	45642530	ACACCTCAAAAAAAAATCATCCTTCAAACACACTAAACCTAAACTACCCA	ACACCTCGAAAAAAAATCATCCTTCAAACACGCTAAACCTAAACTACCCG	I	C	Grn	rs28440152	0.168344					chr11:134582296-134582581	Island	CCTCCTCCACAGACACCTCGGGGAGGGGTCATCCTTCAGACACGCTGAGCCTAGGCTGCC[CG]CCCTTCCGCAGCCCCGCCCTGGCCGGCTCCTCGCGGCCCACTAGGCCGGTTCTTCCCCAC	CGGGCAGCCTAGGCTCAGCGTGTCTGAAGGATGACCCCTCCCCGAGGTGT								11:134087455-134087791									chr11:134582225-134582555	3
cg06770731	-1.41787	4.95615	-21.4044	9.50101e-09	2.31761e-05	10.6447	Ovarian	chr16	87863812	-	35683947	79628590	ACAAAAAATATCCAACCTAATCAACCAACATCACAATAAATAACCCTACA	ACAAAAAATATCCAACCTAATCGACCGACGTCACAATAAATAACCCTACG	I	T	Red								OpenSea	CGTCATTACTCGGCAGAGGGTGTCCAGCCTGGTCGGCCGACGTCACAGTGGATGGCCCTG[CG]TGGCTGGGACACAGACAGGGAGCAGGCATGGCACCTGCGCCACGCAGAGCAGCAAGGCTG	CGCAGGGCCATCCACTGTGACGTCGGCCGACCAGGCTGGACACCCTCTGC	SLC7A5	NM_003486	3'UTR				TRUE	16:86421253-86421358			SLC7A5	ENST00000565644.1	3'UTR	SLC7A5	ENST00000565644.1	3'UTR			chr16:87861660-87867422	6	chr16:87859991-87893573	6
cg11791526	2.33509	-3.14295	21.3955	9.53414e-09	2.31854e-05	10.4102	Ovarian	chr11	67177042	-	45692524		AAACCCAAACCATCTTTAAAACCCAACAACTAACAAAAATACRACRAAAC		II									chr11:67176945-67177169	Island	CCGCCTCGCCGGGGCCCAAGCCATCTTTGAGGCCCAGCAGCTGGCAGGAGTGCGACGAGG[CG]CCAAGCCTGAGGTGCCTCGGATTGTGGTGCAGCCCCCGGAGGAGCCCAGACCACCGCGGC	CGCCTCGTCGCACTCCTGCCAGCTGCTGGGCCTCAAAGATGGCTTGGGCC	TBC1D10C	NM_198517	Body				TRUE	11:66933522-66933697	11:67176451-67177441	Promoter_Associated	TBC1D10C	ENST00000526387.1	3'UTR	TBC1D10C;TBC1D10C;TBC1D10C;TBC1D10C	ENST00000524662.1;ENST00000526387.1;ENST00000526474.1;ENST00000529635.1	5'UTR;3'UTR;5'UTR;3'UTR	chr11:67176725-67177515	3
cg06050539	1.51852	1.75901	21.3759	9.60828e-09	2.32228e-05	10.7019	Ovarian	chr1	202563136	-	72617535		AACCTACCCAACAATAAATATTTAACATAATACCCTATAATTTAAACTAC		II										OpenSea	CCCCAGAAATAAACCTGCCCAGCAGTGAGTGTTTGGCATGATGCCCTGTGGTTTAAGCTA[CG]TCAGCCCTCAGGTATGGAAAACACACAAGCAGAAGCATGTTCCCACCAAGCCCATGGACC	ACCTGCCCAGCAGTGAGTGTTTGGCATGATGCCCTGTGGTTTAAGCTACG	SYT2;SYT2	NM_177402;NM_001136504	3'UTR;3'UTR								SYT2	ENST00000367267.1	3'UTR	SYT2	ENST00000367267.1	3'UTR	chr1:202562985-202563335	3
cg09133511	2.5851	-2.34742	21.3826	9.5829e-09	2.32228e-05	9.14915	Ovarian	chr2	113384907	+	35722870		AAAATCAAACCCTATCTTAAACCCTCTCTAAACCTTTATTTACCCATCTC		II			rs114444130	0.01086						OpenSea	CTGAGTTGGGACATGAGTTGGCTGCCAGTTTCCTCCCTGTCCAGTTCACCCCTTAACCTT[CG]AGATGGGCAAACAAAGGTCCAGAGAGGGCCCAAGATAGGGCCTGATTCCCTTCTCACCAG	CGAGATGGGCAAACAAAGGTCCAGAGAGGGCCCAAGATAGGGCCTGATTC							TRUE		2:113383544-113385083	Unclassified							chr2:113384160-113384975	3
cg25114580	1.37285	-4.86242	21.3506	9.70479e-09	2.33134e-05	10.7763	Ovarian	chr2	198364757	+	22622977	91623368	TAAAAAATTCTAAAACCAAACAAAACCCAAAAACTAAACTAAACCAACCA	TAAAAAATTCTAAAACCGAACGAAACCCGAAAACTAAACTAAACCGACCG	I	A	Red							chr2:198363689-198365405	Island	TGCGCGCGAGCCCCGCCCCTCCCTACCCGCGCAGGGTGTGCTAGCGCGCTCAGCCCTCTC[CG]GCCGGCTTAGTCTAGTTCCCGGGCCTCGCTCGGTTCCAGAACTTTCCAGAAAATGCCGCG	CGGCCGGCTTAGTCTAGTTCCCGGGCCTCGCTCGGTTCCAGAACTTTCCA	HSPE1;HSPE1;HSPD1;HSPD1	NM_002157;NM_002157;NM_199440;NM_002156	1stExon;5'UTR;5'UTR;TSS200					2:198071708-198073650	2:198363542-198365504	Promoter_Associated	HSPD1;HSPD1;HSPD1;HSPE1;HSPE1;HSPD1;HSPD1;HSPE1;HSPE1;HSPE1;HSPD1	ENST00000388968.3;ENST00000544407.1;ENST00000345042.2;ENST00000409468.1;ENST00000465573.1;ENST00000388968.3;ENST00000536745.1;ENST00000409729.1;ENST00000233893.5;ENST00000233893.5;ENST00000544407.1	5'UTR;5'UTR;5'UTR;TSS1500;TSS1500;1stExon;TSS200;TSS200;5'UTR;1stExon;1stExon	HSPD1;HSPD1;HSPE1;HSPD1;HSPD1;HSPD1;HSPE1;HSPE1;HSPE1;HSPE1;HSPD1;HSPD1;HSPD1;HSPD1;HSPD1;HSPE1;HSPE1;HSPE1;HSPD1;HSPD1;HSPD1;HSPD1	ENST00000388968.3;ENST00000544407.1;ENST00000473395.1;ENST00000430176.1;ENST00000452200.1;ENST00000345042.2;ENST00000409468.1;ENST00000495200.1;ENST00000465573.1;ENST00000463841.1;ENST00000388968.3;ENST00000536745.1;ENST00000418022.1;ENST00000428204.1;ENST00000476746.1;ENST00000409729.1;ENST00000233893.5;ENST00000233893.5;ENST00000544407.1;ENST00000452200.1;ENST00000461097.1;ENST00000440114.1	5'UTR;5'UTR;TSS1500;5'UTR;5'UTR;5'UTR;TSS1500;TSS1500;TSS1500;TSS1500;1stExon;TSS200;TSS200;TSS200;TSS200;TSS200;5'UTR;1stExon;1stExon;1stExon;TSS1500;TSS1500	chr2:198364525-198365155	3
cg26577523	2.0748	-2.77806	21.3575	9.6784e-09	2.33134e-05	10.657	Ovarian	chr2	70270826	-	88652871		AACCACAAAAAAAATACCCTACCCTTATTACCACTAATAACCTCTTTTAC		II										OpenSea	CCGTGACCACCAGCCACAAAGGAAATGCCCTGCCCTTGTTGCCACTGGTGGCCTCTTTTG[CG]CCACCATTTTGCATCATTTCTTGGAAGCTGTGCCTCCCCCTTCTAAGATCTGTGACAGTC	GCCACAAAGGAAATGCCCTGCCCTTGTTGCCACTGGTGGCCTCTTTTGCG	PCBP1-AS1	NR_033872	Body		chr2:70270545-70270545				2:70270680-70271034	Unclassified_Cell_type_specific	PCBP1-AS1	ENST00000416395.1	3'UTR	PCBP1-AS1;PCBP1-AS1;PCBP1-AS1;PCBP1-AS1;PCBP1-AS1;PCBP1-AS1;PCBP1-AS1;PCBP1-AS1;PCBP1-AS1;PCBP1-AS1;PCBP1-AS1;PCBP1-AS1;PCBP1-AS1;PCBP1-AS1;PCBP1-AS1;PCBP1-AS1;PCBP1-AS1;PCBP1-AS1;PCBP1-AS1;PCBP1-AS1;PCBP1-AS1;PCBP1-AS1;PCBP1-AS1;PCBP1-AS1;PCBP1-AS1;PCBP1-AS1;PCBP1-AS1	ENST00000416395.1;ENST00000366234.3;ENST00000425333.1;ENST00000425601.1;ENST00000449178.1;ENST00000458686.1;ENST00000421843.1;ENST00000432604.1;ENST00000421255.1;ENST00000422515.1;ENST00000413069.1;ENST00000444410.1;ENST00000435880.2;ENST00000457076.1;ENST00000413436.1;ENST00000418564.1;ENST00000415222.1;ENST00000456161.1;ENST00000419963.1;ENST00000418308.1;ENST00000452431.1;ENST00000423402.1;ENS…	3'UTR;3'UTR;3'UTR;3'UTR;3'UTR;3'UTR;3'UTR;3'UTR;3'UTR;3'UTR;3'UTR;3'UTR;3'UTR;3'UTR;3'UTR;3'UTR;3'UTR;3'UTR;3'UTR;3'UTR;3'UTR;3'UTR;3'UTR;3'UTR;3'UTR;3'UTR;3'UTR	chr2:70270725-70271055	3
cg00668291	1.87788	-5.01535	21.2666	1.00332e-08	2.33417e-05	10.5681	Ovarian	chr7	64126742	+	74681833	96776927	AAACCAAACTACACCAAAAAAAACTTAAAACCACAAACTTTAAAAACCCA	AAACCGAACTACGCCAAAAAAAACTTAAAACCGCGAACTTTAAAAACCCG	I	A	Red	rs28896860	0.13653					chr7:64126715-64126994	Island	ACATCCCGAGAGAGGGGGAGGGGCTGGTTGGAACCGATCGGAAGTGGCTGTGGCTGGACT[CG]GGCCTCCAAAGTCCGCGGCCCCAAGTTCTCCTTGGCGCAGCTCGGCCCTCAGTCCCCCGC	CGGGCCTCCAAAGTCCGCGGCCCCAAGTTCTCCTTGGCGCAGCTCGGCCC	ZNF107;ZNF107	NM_001013746;NM_016220	5'UTR;5'UTR					7:63764115-63764399	7:64126132-64127651	NonGene_Associated_Cell_type_specific	ZNF107;ZNF107	ENST00000541526.1;ENST00000344930.3	5'UTR;5'UTR	ZNF107;ZNF107;ZNF107	ENST00000541526.1;ENST00000360117.3;ENST00000344930.3	5'UTR;5'UTR;5'UTR	chr7:64126625-64127095	3
cg01801101	1.51418	-3.60448	21.2689	1.00238e-08	2.33417e-05	10.6543	Ovarian	chr7	2738925	-	73735185		RACTCTCAAACRTATTCCTAAATATAAAATTACCTAACTACTACTACTCC		II			rs77129018	0.012163					chr7:2739968-2740417	N_Shore	TGTGCGGTGACGACTCTCAGGCGTGTTCCTAAGTGTGGGGTTGCCTAGCTGCTGCTGCTC[CG]GTCAGAGCATCTGTTTTGCAGGGCGGCTTTGTCACGGTTCTGCCAGCTCCACACCCCCCA	CGGAGCAGCAGCAGCTAGGCAACCCCACACTTAGGAACACGCCTGAGAGT	AMZ1	NM_133463	5'UTR		chr7:2738537-2738537			7:2705381-2705535	7:2738401-2739835	Unclassified	AMZ1;AMZ1	ENST00000312371.4;ENST00000407112.1	5'UTR;5'UTR	AMZ1;AMZ1	ENST00000312371.4;ENST00000407112.1	5'UTR;5'UTR	chr7:2738485-2739115	3
cg04237338	-1.57216	4.20004	-21.301	9.89716e-09	2.33417e-05	10.7566	Ovarian	chr17	56739120	+	27724255	38614527	AATTTAACAAAAACCCAAAATAAAACAACAATTCAAACCCAACACAACCA	AATTTAACGAAAACCCGAAATAAAACAACGATTCAAACCCGACACAACCG	I	A	Red							chr17:56738847-56739097	S_Shore	ACGGCAGGGCAGTCAGGGAGGCGGTGGCGTTGGGGGCGGCATAGGGGAAGGCAACGGAGT[CG]GTTGTGCCGGGTCTGAATCGCTGCTCCACTCCGGGTCTTCGTCAAACTTTGTCTCTCTGT	CGGTTGTGCCGGGTCTGAATCGCTGCTCCACTCCGGGTCTTCGTCAAACT	TEX14;TEX14	NM_198393;NM_031272	5'UTR;5'UTR					17:54093542-54094140			TEX14	ENST00000240361.7	5'UTR	TEX14	ENST00000240361.7	5'UTR					chr17:56734504-56740135	6
cg05617413	1.80624	-5.55632	21.2523	1.00904e-08	2.33417e-05	10.3096	Ovarian	chr12	133065912	+	60653111	47659244	AACACAATATAAAAAACAACACAAACAAAAAACACACAAAAACAACTACA	AACGCAATATAAAAAACGACGCGAACAAAAAACGCACGAAAACGACTACG	I	A	Red							chr12:133065843-133066393	Island	TCCGAGCTCGGCCTGTCCTGGGGGTGGAGGAGGAAGTTCGCCCCGCGCCTGCCTCGCAAC[CG]CAGCCGCCTCCGTGCGCTTCCTGCCCGCGCCGCCCTCCACACTGCGCTCCGTGTCTGGCA	CGCAGCCGCCTCCGTGCGCTTCCTGCCCGCGCCGCCCTCCACACTGCGCT	FBRSL1	NM_001142641	TSS1500					12:131575847-131577808			FBRSL1;FBRSL1	ENST00000434748.2;ENST00000261673.6	TSS1500;TSS1500	FBRSL1;FBRSL1	ENST00000434748.2;ENST00000261673.6	TSS1500;TSS1500	chr12:133065705-133066835	3
cg06098283	1.38927	-2.82928	21.3387	9.75071e-09	2.33417e-05	10.6703	Ovarian	chr2	198669129	+	62651917		ATAAAATATATTCTACAACTAAAAACCRACCCAACRAAACTAATATACTC		II									chr2:198669079-198670154	Island	TAAAATATACACGGAGCGCCTCCGGGTTTGCACACGCGCGCGCGCGGGTACACCCTGGCT[CG]AGTACATTAGCCCCGCTGGGCCGGCTCCCAGTTGCAGAACACATTCCATTCTTCGCGCTC	TGGAATGTGTTCTGCAACTGGGAGCCGGCCCAGCGGGGCTAATGTACTCG	PLCL1	NM_006226	TSS1500					2:198377330-198378541			PLCL1	ENST00000428675.1	TSS1500	PLCL1	ENST00000428675.1	TSS1500	chr2:198669120-198669335	3
cg08498597	-1.42904	4.41929	-21.2751	9.99942e-09	2.33417e-05	10.5941	Ovarian	chr11	67163067	+	85758136	45743938	ATAAAAATAACACATACACACACACAAATATACACAAACCTAACACACCA	ATAAAAATAACACATACACACGCACGAATATACGCAAACCTAACGCACCG	I	T	Red	rs17885026	0.014735					chr11:67166292-67166522	N_Shelf	CAGGTTTGAGCAACCACTGCAACCAGTCCCCTCCCTGCCACCTTCTCTGGGCCTCATCCA[CG]GTGCGCTAGGCCTGCGCACATCCGTGCGTGTGCATGTGTCACCCCCACCTCAGGTCCTCC	CGGTGCGCTAGGCCTGCGCACATCCGTGCGTGTGCATGTGTCACCCCCAC	RAD9A	NM_004584	Body								RAD9A;U6	ENST00000535644.1;ENST00000517215.1	TSS200;TSS1500	RAD9A;RAD9A;RAD9A;RAD9A;RAD9A;RAD9A;U6	ENST00000543808.1;ENST00000538013.1;ENST00000530934.1;ENST00000529100.1;ENST00000542139.1;ENST00000535644.1;ENST00000517215.1	5'UTR;3'UTR;5'UTR;5'UTR;3'UTR;TSS200;TSS1500			chr11:67162795-67163700	4	chr11:67162853-67167382	6
cg08844974	-1.56514	2.10239	-21.2424	1.013e-08	2.33417e-05	10.4053	Ovarian	chr10	129796922	+	95786225	78698384	TTTTAAATCTTTCAAAAAAAACAAAAACATAAACACACCAACACAACACA	TTTTAAATCTTTCAAAAAAAACAAAAACGTAAACGCACCAACGCAACACG	I	T	Red			rs59812451	0.069533				OpenSea	GTGAGTGCCTGGCGCTGCACATAAGAAAAGACGTGGCAGCAAACCATCCTCCCGACATGA[CG]TGCTGCGTTGGTGCGTTTACGTCCCTGTTCCTTCTGAAAGACTCAAAATTGTGTTGGAGC	CGTGCTGCGTTGGTGCGTTTACGTCCCTGTTCCTTCTGAAAGACTCAAAA	PTPRE	NM_006504	5'UTR					10:129686883-129687012			PTPRE;PTPRE;PTPRE	ENST00000419012.2;ENST00000430713.2;ENST00000254667.3	5'UTR;5'UTR;5'UTR	PTPRE;PTPRE;PTPRE;PTPRE;PTPRE;PTPRE;PTPRE	ENST00000455661.1;ENST00000419012.2;ENST00000430713.2;ENST00000471218.1;ENST00000455661.1;ENST00000254667.3;ENST00000442830.1	1stExon;5'UTR;5'UTR;5'UTR;5'UTR;5'UTR;5'UTR
cg09004821	1.57804	-3.98138	21.2888	9.94519e-09	2.33417e-05	10.5608	Ovarian	chr2	74710583	-	19768588		AAAAATAAAAACRACCCTCAATTTCCCCCAATCCTACTCATTTTAATCAC		II									chr2:74709164-74710110	S_Shore	GATTACGGCGAAGAGGTAAAAGCGACCCTCAGTTTCCCCCAGTCCTGCTCATTTTGGTCA[CG]CCTCTTTGAAGTCAGCTGTGCAGAAACCCGCGACGGATGGGCGCCAGACGGGGCTCTGGA	GAGGTAAAAGCGACCCTCAGTTTCCCCCAGTCCTGCTCATTTTGGTCACG	TTC31;TTC31;CCDC142	NR_027749;NM_022492;NM_032779	Body;Body;TSS1500					2:74562696-74564127	2:74709408-74710785	Promoter_Associated	TTC31;TTC31;TTC31;CCDC142;CCDC142;CCDC142	ENST00000545977.1;ENST00000442235.2;ENST00000463189.1;ENST00000290418.4;ENST00000393965.3;ENST00000471713.1	5'UTR;5'UTR;5'UTR;TSS1500;TSS1500;TSS1500	CCDC142;TTC31;TTC31;CCDC142;CCDC142;TTC31;TTC31;TTC31;TTC31;TTC31;TTC31;CCDC142;CCDC142;CCDC142	ENST00000472962.1;ENST00000545977.1;ENST00000463704.1;ENST00000474681.1;ENST00000454193.1;ENST00000489152.1;ENST00000442235.2;ENST00000464241.1;ENST00000491252.1;ENST00000459957.1;ENST00000463189.1;ENST00000290418.4;ENST00000393965.3;ENST00000471713.1	TSS1500;5'UTR;5'UTR;TSS200;TSS1500;5'UTR;5'UTR;5'UTR;5'UTR;5'UTR;5'UTR;TSS1500;TSS1500;TSS1500	chr2:74710325-74710815	3
cg11647690	1.53535	-3.27252	21.2796	9.98152e-09	2.33417e-05	10.7246	Ovarian	chr1	228136256	-	2702196		CTCAAAAAACRAAACCAAAAAATCRCTCCTTTCTAACAAAAACTATAACC		II									chr1:228134422-228136282	Island	ATGCTGACCCCCTCAAGGAGCGGGGCCAGAGAATCGCTCCTTTCTGGCAGGGACTGTGGC[CG]CTTTCGGCCTGGGAATGAAGCGACGTAGCCTGCTGGGGCTGTGAGGTGAGTAGCTCTACC	CGGCCACAGTCCCTGCCAGAAAGGAGCGATTCTCTGGCCCCGCTCCTTGA	WNT9A	NM_003395	TSS1500					1:226201746-226203020			WNT9A;WNT9A	ENST00000272164.5;ENST00000497852.1	TSS1500;TSS1500	WNT9A;WNT9A	ENST00000272164.5;ENST00000497852.1	TSS1500;TSS1500	chr1:228135925-228137435	3
cg17064754	1.8296	1.06466	21.2688	1.00246e-08	2.33417e-05	10.7498	Ovarian	chr6	168664260	-	94622375		CTAACRAAACCTTCCCRAAAACTAATTTCTAACTACCTAATACTTCCAAC		II										OpenSea	CGTGAAGGAAACTGACGAAGCCTTCCCGAAGGCTGATTTCTAACTGCCTGATGCTTCCAA[CG]AGGTGGAGCTGTGGGCACAGACTCCCCTGAAAAGCTGAAGACACGCGCGGAGAGTGGGCA	TGACGAAGCCTTCCCGAAGGCTGATTTCTAACTGCCTGATGCTTCCAACG								6:168406868-168407296
cg17172308	-1.6519	-3.1413	-21.2586	1.00649e-08	2.33417e-05	10.7145	Ovarian	chr6	168533631	-	6720342	52734100	AAAAACATTAAAACCACCTAATAATAAAACAACTAATAAAATACAAAACA	AAAAACATTAAAACCGCCTAATAATAAAACGACTAATAAAATACGAAACG	I	A	Red							chr6:168529982-168530307	S_Shelf	CTTGCTTGCCTCAGAGACATTGGAGCCGCCTGGTGATAAGACGACTGGTGGGATGCGAGG[CG]ATCGGACGCCTGCCCGGGCCGCAGGAGCAATGCGGCGCACATCAGGGTGCCGGTCACGTC	CGCCTCGCATCCCACCAGTCGTCTTATCACCAGGCGGCTCCAATGTCTCT					chr6:168533513-168533513	DMR	TRUE	6:168276268-168276668	6:168533317-168534066	Unclassified_Cell_type_specific							chr6:168533325-168534215	3
cg17336172	1.51888	-5.0042	21.2945	9.9229e-09	2.33417e-05	10.6137	Ovarian	chr3	49377548	+	22621217	48622923	AACAACAACTACAAAAACCAAAAACCACAACTCAAAATAAAACAAAAACA	AACAACGACTACAAAAACCGAAAACCGCGACTCGAAATAAAACAAAAACG	I	A	Red							chr3:49377340-49377854	Island	GACATCCGCCCCGCGCGCGGCGTGCTATAGACCGCGCCCACGCACGCACGCTCGCGTGCC[CG]CCCCTGCCCCACCTCGAGCCGCGGCCTTCGGCTCCTGCAGCCGCTGTCTTTTCTCCCCTC	CGCCCCTGCCCCACCTCGAGCCGCGGCCTTCGGCTCCTGCAGCCGCTGTC	USP4;USP4	NM_199443;NM_003363	TSS200;TSS200	high-CpG:49352443-49352670			TRUE	3:49352292-49353119	3:49376597-49378455	Promoter_Associated	USP4;USP4;USP4	ENST00000351842.4;ENST00000416417.1;ENST00000265560.4	TSS200;TSS200;TSS200	USP4;USP4;USP4;USP4;USP4;USP4	ENST00000486549.1;ENST00000351842.4;ENST00000416417.1;ENST00000464168.1;ENST00000265560.4;ENST00000491791.1	TSS200;TSS200;TSS200;TSS200;TSS200;3'UTR	chr3:49377345-49377735	3
cg19118212	1.55418	-5.51449	21.2434	1.01259e-08	2.33417e-05	10.7021	Ovarian	chr5	72743968	-	60735254	79710480	AAAACACCAAAAAACCCCCAACAAACAAAACCAACAAAATATCATCATCA	AAAACGCCGAAAAACCCCCAACAAACGAAACCAACAAAATATCATCGTCG	I	T	Red	rs7705335	0.1584					chr5:72746989-72747587	N_Shelf	GGGCCGGGCCCGGGGGCGCCGGGGAGCCCCCAGCAGGCGGGGCCAGCAGGATGTCATCGT[CG]TCCTCCTCCTCCTCCAGATCCTCCAGCTCGTCCTCCCCGGCGTACGAGCGCCGCCGCCGC	GGGGCGCCGGGGAGCCCCCAGCAGGCGGGGCCAGCAGGATGTCATCGTCG	FOXD1	NM_004472	1stExon	high-CpG:72779607-72779796				5:72778241-72780818			RP11-79P5.6	ENST00000513595.1	TSS1500	RP11-79P5.6	ENST00000513595.1	TSS1500	chr5:72743325-72744275	3
cg24746100	1.41993	-4.52078	21.3267	9.79686e-09	2.33417e-05	10.6774	Ovarian	chr2	88751786	-	49754217	11790256	TAAAAACAACCAAAATACCAACAACAAACAATAACTACAAAAAAAACCCA	TAAAAACAACCGAAATACCGACGACAAACGATAACTACAAAAAAAACCCG	I	A	Red							chr2:88751335-88752865	Island	GCGAAGGGCCGCTGAGAGCAGCCGAAGTGCCGGCGGCAGGCGGTGGCTGCAGAAAGGGCC[CG]GCCGCGGCCCCGGGGGGCGGCGGCGGCGGCGGAGCGCCCAGGTACGCGGCGGCGGCTGCG	TGAGAGCAGCCGAAGTGCCGGCGGCAGGCGGTGGCTGCAGAAAGGGCCCG	FOXI3	NM_001135649	1stExon	high-CpG:88532821-88532942				2:88532116-88533542	2:88751758-88751998	Unclassified_Cell_type_specific							chr2:88751460-88752495	3
cg21918786	-2.84441	2.35716	-21.2205	1.02184e-08	2.3477e-05	10.6345	Ovarian	chr6	109611834	+	94736279	93664462	CACAAAAATCCCAAACAAAACTTAACTCAACATCACAAAATTCAAAACCA	CGCAAAAATCCCAAACAAAACTTAACTCGACGTCACAAAATTCGAAACCG	I	A	Red							chr6:109611449-109612230	Island	GCTGCCCTGAAGCCCCGCCCGGCAGCGATTCCAGTTCCTGATCCCACTCCGGGACCTCCC[CG]GCCCCGAACCTTGTGACGTCGAGCTAAGCTCTGTCTGGGACCCCTGCGGCCTCTTGGAGC	CGGCCCCGAACCTTGTGACGTCGAGCTAAGCTCTGTCTGGGACCCCTGCG								6:109718104-109719168						CCDC162P	ENST00000514758.1	TSS1500	chr6:109611785-109612095	3
cg03757145	1.37269	-4.20493	21.1758	1.04021e-08	2.36866e-05	10.6757	Ovarian	chr4	76555832	+	14739291	89712900	ACATATAAAAACACAAAACCTCTACATATCAAAAAACAAAACCTAAACCA	ACGTATAAAAACGCAAAACCTCTACGTATCAAAAAACAAAACCTAAACCG	I	A	Red							chr4:76555366-76556079	Island	CGAGTCGTCACGAGCCATGATTGGCTCAGGGCCAACCACCCCGCCCCTTCACCTAGGGCT[CG]GCCCAGGTTCTGCTCCCTGACACGCAGAGGCCCTGCGTCCCCACACGCCTTGGTTCTCGT	CGGCCCAGGTTCTGCTCCCTGACACGCAGAGGCCCTGCGTCCCCACACGC	CDKL2	NM_003948	TSS200				TRUE	4:76774371-76775103	4:76555178-76556411	Promoter_Associated	CDKL2;CDKL2;CDKL2	ENST00000429927.2;ENST00000429927.2;ENST00000307465.4	5'UTR;1stExon;TSS200	CDKL2;CDKL2;CDKL2;CDKL2	ENST00000429927.2;ENST00000429927.2;ENST00000506234.1;ENST00000307465.4	5'UTR;1stExon;TSS200;TSS200	chr4:76555605-76556155	3
cg13915843	-1.49301	1.99941	-21.1692	1.04295e-08	2.36866e-05	10.5661	Ovarian	chr17	28907176	+	18656269		TATAAAATATTTTAAAAACTAATCCAAAATATTCACACACACACAATCAC		II									chr17:28903507-28903832	S_Shelf	GGAAGAGATGGAAAATAAGATGTTTCCAAGCTTGATCATAAGAATAGTATTTCCTGCTGG[CG]TGATTGTGTGTGTGTGAATATTTTGGATTAGTTTTCAAAACATTTTACATTTGATGAGAC	GTAAAATGTTTTGAAAACTAATCCAAAATATTCACACACACACAATCACG	LRRC37B2	NR_015341	Body											LRRC37BP1	ENST00000398849.2	5'UTR	chr17:28906880-28907230	3
cg14503464	-1.68202	0.595978	-21.1753	1.04041e-08	2.36866e-05	10.2481	Ovarian	chr5	2334402	+	2677885		TAAACTTACTAAACRACCCTAAAACCTCAAAACRAATAAAACTTACTACC		II										OpenSea	ACAGCCGCTCTGTGTAGGAGGCTCGCCCAGCCGCAGCCTTGACCAACGTGAACCAAAAAA[CG]GCAGCAAGCCTCATCCGCCTTGAGGCCCCAGGGCCGTTCAGCAAGTTCACAACTGACGGG	CGGCAGCAAGCCTCATCCGCCTTGAGGCCCCAGGGCCGTTCAGCAAGTTC								5:2387347-2387525									chr5:2333845-2334575	3
cg24341498	1.65833	-4.47514	21.1696	1.04278e-08	2.36866e-05	10.6383	Ovarian	chr9	137217390	+	26786228		ATAACTATTTTTATACCCTAAATAATTCTCTACCTAACTTTTAAATTCAC		II									chr9:137217062-137218078	Island	CGGCGGAGGCGGCCCGAGCTGTCCCGGGGCAGGAGTGCTTCCTTTCGTTTTCAAACAAAT[CG]TGAATTTAAAAGTCAGGCAGAGAACTACCCAGGGTATAAAAATAGCCACCGGCCACAAAG	CGTGAATTTAAAAGTCAGGCAGAGAACTACCCAGGGTATAAAAATAGCCA	RXRA	NM_002957	TSS1500					9:136356884-136357212			RXRA	ENST00000481739.1	TSS1500	RXRA;RXRA	ENST00000481739.1;ENST00000484822.1	TSS1500;5'UTR	chr9:137216600-137217735	3
cg07003784	-2.2923	2.00587	-21.1525	1.04991e-08	2.37255e-05	10.5313	Ovarian	chr3	61951888	+	75616398		ACTTATAATACTCCACTAACRCTAACACATTCCACAACATCAAAAATTTC		II					rs76341859	0.014864	rs76341859	0.014864		OpenSea	GTGATATTTGGTTATCGAGTTTAACTAAGGAATCATCTCGCATGCTTAACTATCTGCTGG[CG]AAATTTTTGATGCTGTGGAATGTGTCAGCGCCAGTGGAGTATTATAAGTTAATTACTTGT	CTTATAATACTCCACTGGCGCTGACACATTCCACAGCATCAAAAATTTCG	PTPRG	NM_002841	Body																chr3:61951547-61952349	5
cg09624525	1.81313	-4.55382	21.1434	1.05373e-08	2.37255e-05	10.6941	Ovarian	chr13	49549887	-	72630923	95632558	AAAAAAACCAAAAACCCAAAAAAATATAAACACTCCAAAAACCAAACACA	AAAAAAACCGAAAACCCGAAAAAATATAAACGCTCCGAAAACCAAACGCG	I	A	Red							chr13:49549822-49551042	Island	GCCGGGCCTCGGGAGAAAGCCGGAAGCCCGAGAGGGTGTGGGCGCTCCGGGAGCCAAACG[CG]GCCGCTCAGCCGCCACGCGCCGGTGGCCCCGCGGGGACTCGCGTTCCGGTGAGAGAGCCC	GAGAAAGCCGGAAGCCCGAGAGGGTGTGGGCGCTCCGGGAGCCAAACGCG	FNDC3A	NM_001079673	TSS200	high-CpG:48447382-48448977				13:48447666-48448993	13:49549828-49550891	Promoter_Associated	FNDC3A;FNDC3A;FNDC3A	ENST00000337156.5;ENST00000541916.1;ENST00000492622.1	TSS1500;TSS1500;TSS200	FNDC3A;FNDC3A;FNDC3A;FNDC3A;FNDC3A	ENST00000378383.1;ENST00000484074.1;ENST00000337156.5;ENST00000541916.1;ENST00000492622.1	TSS1500;TSS1500;TSS1500;TSS1500;TSS200	chr13:49549225-49550475	3
cg21542146	-1.74802	1.88784	-21.1418	1.0544e-08	2.37255e-05	10.5886	Ovarian	chr10	89419054	-	82624594		CCCCTCATTTAAAATATAATCTTAACAAAATCTAAAAACCTCAATTACTC		II									chr10:89419346-89420027	N_Shore	TGGGTTTGAATCCCCTCATTTGGAATATAATCTTGGCAAAGTCTGAAAGCCTCAATTGCT[CG]TTTGTAAAACTGGAAGATAGTAGGACTTGCTGCCCGGGGTCGGGGCAGGATGGAGGGGGC	CGAGCAATTGAGGCTTTCAGACTTTGCCAAGATTATATTCCAAATGAGGG	PAPSS2;PAPSS2	NM_001015880;NM_004670	TSS1500;TSS1500								PAPSS2;PAPSS2;RP11-57C13.3	ENST00000361175.4;ENST00000456849.1;ENST00000354527.2	TSS1500;TSS1500;3'UTR	PAPSS2;PAPSS2;PAPSS2;RP11-57C13.3	ENST00000361175.4;ENST00000456849.1;ENST00000465996.1;ENST00000354527.2	TSS1500;TSS1500;TSS1500;3'UTR			chr10:89418559-89420875	6	chr10:89417943-89420935	6
cg26107333	1.67446	-3.65061	21.1364	1.05667e-08	2.37255e-05	10.5919	Ovarian	chr12	3310269	+	90665581		TCCAAATAAAACACCACRTACTTACTACCTTTAAATACATTACACTTATC		II									chr12:3308812-3310270	Island	CGCCTTCTACGGCACCGCGGGCTCCCGGGGCCAGAGCCGCGCCGAGGCCGGCGTTAAGAC[CG]ACAAGTGCAATGCACCCAAAGGCAGCAAGTACGTGGTGTTTTACCTGGACCTGTCCTTTG	CCAGGTAAAACACCACGTACTTGCTGCCTTTGGGTGCATTGCACTTGTCG	TSPAN9;TSPAN9	NM_001168320;NM_006675	5'UTR;5'UTR								TSPAN9;TSPAN9;TSPAN9	ENST00000407263.1;ENST00000537971.1;ENST00000011898.5	TSS200;5'UTR;5'UTR	TSPAN9;TSPAN9;TSPAN9	ENST00000407263.1;ENST00000537971.1;ENST00000444315.2	TSS200;5'UTR;5'UTR	chr12:3309985-3310450	3
cg02624558	1.52435	-5.22984	21.1182	1.06439e-08	2.37515e-05	10.7226	Ovarian	chr1	202777611	+	85666431	86656889	AAATAAAATAAAACTCTTTTTCCTCACCATAACAACAAAAACACACAACA	AAATAAAATAAAACTCTTTTTCCTCGCCGTAACGACGAAAACGCACGACG	I	T	Red							chr1:202776003-202777727	Island	GGCAACGGCAGCACCTTGGGCTTTTTCAGCCTCCGACGACGACGTCTCGCCGCAAGCCCA[CG]CCGTGCGCCTCCGCCGCCACGGCGAGGAAAAAGAGTCCCACCCCACCCCCATCGACCCAC	CGCCGTGCGCCTCCGCCGCCACGGCGAGGAAAAAGAGTCCCACCCCACCC	KDM5B	NM_006618	TSS200	high-CpG:201043000-201044332				1:201042648-201044350			KDM5B;KDM5B;KDM5B;KDM5B;KDM5B;KDM5B	ENST00000467487.2;ENST00000538292.1;ENST00000367265.3;ENST00000367265.3;ENST00000367264.2;ENST00000538292.1	TSS1500;1stExon;1stExon;5'UTR;TSS200;5'UTR	KDM5B;KDM5B;KDM5B;KDM5B;KDM5B;KDM5B;KDM5B	ENST00000467487.2;ENST00000235790.4;ENST00000538292.1;ENST00000367265.3;ENST00000367265.3;ENST00000367264.2;ENST00000538292.1	TSS1500;TSS1500;1stExon;1stExon;5'UTR;TSS200;5'UTR	chr1:202777120-202778070	3
cg03829542	-1.47744	0.494995	-21.1044	1.07027e-08	2.37515e-05	10.6215	Ovarian	chr11	67029374	+	99700252	71674254	AAAAAAAAACCCTAATTATCCAAAAAACTCCAACATCACCAAAACACCCA	AAAAAAAAACCCTAATTATCCGAAAAACTCCAACATCACCAAAACGCCCG	I	A	Red	rs78526774	0.017811						OpenSea	CCTGCGGGCTAACAATCCCCACCCAAGGTCCCTGCCCTCTGCAGAAAGGAGCGAAGGGCC[CG]GGCGTCCTGGTGATGTTGGAGCCTCCCGGATAACCAGGGCCCTTTTTCCCTCAGGGCCTT	GAAAAAGGGCCCTGGTTATCCGGGAGGCTCCAACATCACCAGGACGCCCG								11:66785466-66785955	11:67029160-67029617	Unclassified							chr11:67028700-67030155	3
cg13342360	-1.78475	5.1379	-21.0914	1.07587e-08	2.37515e-05	10.6318	Ovarian	chr7	128488920	-	98630114	24659959	CCAACATCCAAAACAATAAAAATAACACATACACTATATCCTACCTACCA	CCAACATCCGAAACAATAAAAATAACACGTACACTATATCCTACCTACCG	I	A	Red								OpenSea	AGCCCAAGAAGGCCAACATCCGGGACAATGGGGATGGCACGTACACTGTGTCCTACCTGC[CG]GACATGAGTGGCCGGTACACCATCACCATCAAGTATGGCGGTGATGAGATCCCCTACTCG	CGGCAGGTAGGACACAGTGTACGTGCCATCCCCATTGTCCCGGATGTTGG	FLNC;FLNC	NM_001127487;NM_001458	Body;Body					7:128275969-128276171											chr7:128474752-128491814	6	chr7:128474828-128489075	6
cg14233878	-1.47259	5.12373	-21.1093	1.06818e-08	2.37515e-05	10.6855	Ovarian	chr9	139546555	+	66691295	29679200	AATTCAAACAAACACACAATATACACACAACATTATACTCACAAAAACCA	AATTCAAACAAACGCGCAATATACACACAACGTTATACTCACAAAAACCG	I	A	Red	rs80215726	0.023003					chr9:139548205-139548426	N_Shore	ATGGGCCTTGGCTTGTCAATGCACTCATCCGTGGATGCGCATCCGGGTCTATCCACCTCT[CG]GCTCCTGTGAGCACAACGCTGTGTGTACATTGCGCGTCTGTTTGAATCCCTGCTCTAGGG	CGGCTCCTGTGAGCACAACGCTGTGTGTACATTGCGCGTCTGTTTGAATC											RP11-251M1.1	ENST00000411904.1	3'UTR	RP11-251M1.1	ENST00000411904.1	3'UTR
cg17527574	1.70563	-4.47282	21.0946	1.07446e-08	2.37515e-05	10.6903	Ovarian	chr3	169483021	-	14792844	10787540	AATTAAAATTCCATTTCCAACCATAAAAAAAAACATTACCCTTCCACACA	AATTAAAATTCCATTTCCGACCATAAAAAAAAACGTTACCCTTCCGCACG	I	T	Red							chr3:169482338-169483052	Island	GGGGGAACGGGAAATTAAAGTTCCATTTCCGGCCATGAGGAAGGACGTTGCCCTTCCGCA[CG]TCCGGGAAAGGCTTTGCGTCTTTACTTCCGACCTTCTTTAAAGGTGAAACTAACTTGAGG	AATTAAAGTTCCATTTCCGGCCATGAGGAAGGACGTTGCCCTTCCGCACG	TERC	NR_001566	TSS200					3:170964884-170965746	3:169481981-169483408	Unclassified	TERC	ENST00000363312.1	TSS200	TERC	ENST00000363312.1	TSS200	chr3:169482780-169483070	3
cg25565138	1.36596	-4.75705	21.1067	1.0693e-08	2.37515e-05	10.6543	Ovarian	chr6	43422937	-	83702450	25619939	TCAAAACAAAAAAATCCACAAAATAAAAACAACACCAAAAAACAACCTCA	TCAAAACGAAAAAATCCGCGAAATAAAAACAACGCCGAAAAACGACCTCG	I	A	Red							chr6:43422368-43423705	Island	TTGGGATCGTAGTCAGGACGGAGGGGTCCGCGGGATGGGGACAGCGCCGAGAGGCGGCCT[CG]AGCACGGAGGGGACGCGGGGGCCGGAGGGAAGGACGGTTCCCGGCAGCGAGCAGTCTCCG	CGAGGCCGCCTCTCGGCGCTGTCCCCATCCCGCGGACCCCTCCGTCCTGA	DLK2;DLK2	NM_206539;NM_023932	5'UTR;5'UTR					6:43530362-43531683	6:43421555-43422964	Unclassified	DLK2;DLK2;DLK2	ENST00000372488.3;ENST00000372496.1;ENST00000357338.3	5'UTR;5'UTR;5'UTR	DLK2;DLK2;DLK2	ENST00000372485.1;ENST00000372496.1;ENST00000357338.3	5'UTR;5'UTR;5'UTR	chr6:43422565-43423995	3
cg07450210	1.54321	-3.09708	21.0743	1.08323e-08	2.38475e-05	10.6943	Ovarian	chr13	99880947	+	46752973		ATAAAAAAAAACACCATAACTATAAACCTAACCAACCTAAATCCTTTCTC		II										OpenSea	CTTTTGAGGTAGGTTCTCATCTCCATTTTACAGGTGAGGAAAATTGAGGCTGAAATGGCT[CG]AGAAAGGATTTAGGTTGGTTAGGCTTATAGTCATGGTGCTCTCCTCTACTTTTGAATTAC	TAGAGGAGAGCACCATGACTATAAGCCTAACCAACCTAAATCCTTTCTCG	UBAC2;UBAC2;UBAC2	NM_001144072;NM_177967;NR_026644	Body;Body;Body				TRUE							UBAC2;UBAC2	ENST00000468067.1;ENST00000473091.1	5'UTR;5'UTR	chr13:99880940-99881670	3
cg04888234	2.1472	0.163273	21.0593	1.08978e-08	2.38587e-05	10.021	Ovarian	chr1	161675579	-	91616916		TTATTCTAAATACTTATTTTAAACTCAAAAAAATCCACTCTCTTATACCC		II					rs17413333	0.323077	rs17413333	0.323077		OpenSea	TAATGGAAATTTTATTCTAAATGCTTATTTTAGACTCAGAAAGATCCACTCTCTTATGCC[CG]TGTGGTTGATATGTCTGCTCTGACCTGTGGTTTTTGCACAGTTGAAGGGTCATACTGTCC	CGGGCATAAGAGAGTGGATCTTTCTGAGTCTAAAATAAGCATTTAGAATA	FCRLA	NM_032738	TSS1500								FCRLA;FCRLA;FCRLA;FCRLA	ENST00000236938.6;ENST00000367957.2;ENST00000349527.4;ENST00000294796.4	TSS1500;TSS1500;TSS1500;TSS1500	FCRLA;FCRLA;FCRLA;FCRLA;FCRLA	ENST00000236938.6;ENST00000367957.2;ENST00000465403.1;ENST00000349527.4;ENST00000309691.6	TSS1500;TSS1500;TSS1500;TSS1500;TSS1500	chr1:161675365-161675695	3
cg10138430	1.77087	-0.410674	21.061	1.08902e-08	2.38587e-05	10.2245	Ovarian	chr13	31314863	+	81752257		TCCAAAATCTTTAATATCATATTCTCTCCTTTTCTTTATCCTAAAAACAC		II										OpenSea	TGAATGTTGGACTGAAGCAGGTTTGTTTTTGTTTTGTTTAAAGGATAGGGAAGATCTGTG[CG]TGTTTCCAGGATAAAGAAAAGGAGAGAATATGATATTAAAGATTCTGGAAGTGGGAGAAG	CCAGAATCTTTAATATCATATTCTCTCCTTTTCTTTATCCTGGAAACACG	ALOX5AP;ALOX5AP	NM_001204406;NM_001629	Body;Body																		chr13:31313730-31315072	6
cg00603498	1.34294	-5.11849	21.0057	1.11346e-08	2.39195e-05	10.6457	Ovarian	chr17	5322775	-	98655565	97630591	AAACAACTAAAAAAAAACTATCTTCTCCATCCCACAAAAAAAACTCTCCA	GAACGACTAAAAAAAAACTATCTTCTCCGTCCCACAAAAAAAACTCTCCG	I	C	Grn							chr17:5322507-5323716	Island	GGCCCCGAAGGCGAACGACTAAGAAGGAGCTGTCTTCTCCGTCCCACAGGAAAAGCTCTC[CG]CCGAGGCCAAAGACCACGTTTCTCGTCAGCAACTGCGGCGGCGGCGACGAAGGCAACGAC	GAACGACTAAGAAGGAGCTGTCTTCTCCGTCCCACAGGAAAAGCTCTCCG	RPAIN;RPAIN;RPAIN;RPAIN;RPAIN;RPAIN;RPAIN;NUP88;RPAIN;RPAIN;RPAIN;RPAIN;RPAIN;RPAIN;RPAIN	NR_027681;NM_001033002;NM_001160267;NR_027684;NR_027682;NR_027679;NM_001160266;NM_002532;NR_027683;NR_027678;NM_001160246;NM_001160243;NM_001160244;NR_027685;NR_027680	TSS200;TSS200;TSS200;TSS200;TSS200;TSS200;TSS200;1stExon;TSS200;TSS200;TSS200;TSS200;TSS200;TSS200;TSS200					17:5263232-5263918	17:5322590-5323740	Promoter_Associated	NUP88;RPAIN;RPAIN;RPAIN;NUP88;RPAIN;NUP88	ENST00000543132.1;ENST00000327154.6;ENST00000405578.4;ENST00000574003.1;ENST00000573584.1;ENST00000540734.1;ENST00000543132.1	5'UTR;TSS1500;TSS1500;TSS1500;1stExon;TSS200;ExonBnd	NUP88;NUP88;RPAIN;NUP88;RPAIN;RPAIN;RPAIN;RPAIN;RPAIN;NUP88;NUP88;NUP88;NUP88;NUP88;RPAIN;NUP88;NUP88	ENST00000572019.1;ENST00000543132.1;ENST00000327154.6;ENST00000572809.1;ENST00000572174.1;ENST00000570883.1;ENST00000575711.1;ENST00000405578.4;ENST00000574003.1;ENST00000225696.4;ENST00000572290.1;ENST00000574867.1;ENST00000572019.1;ENST00000573584.1;ENST00000540734.1;ENST00000543132.1;ENST00000574867.1	3'UTR;5'UTR;TSS1500;TSS1500;TSS1500;TSS1500;TSS1500;TSS1500;TSS1500;1stExon;1stExon;1stExon;1stExon;1stExon;TSS200;ExonBnd;3'UTR	chr17:5322640-5322895	3
cg04705620	1.845	-2.66629	21.0017	1.11525e-08	2.39195e-05	10.5685	Ovarian	chr2	58274321	-	89780846	9638133	ATTTCTCTTTTTACCAATACAAAAAAAACTTATAACAAAAAATTAAAACA	ATTTCTCTTTTTACCGATACAAAAAAAACTTATAACGAAAAATTAAAACG	I	C	Grn							chr2:58273642-58274422	Island	AAAGTGGGTGGAGTTTCTCTTTTTGCCGGTGCAGAGAGAACTTGTGGCGGGAAGTTGGGG[CG]CGGGGTTGGCCGTAGGTCCCCGGCGTGCTAAGGGCGGACGGACCAGGCGGCTGGGCCGCG	GTTTCTCTTTTTGCCGGTGCAGAGAGAACTTGTGGCGGGAAGTTGGGGCG	VRK2;VRK2;VRK2;VRK2;VRK2;VRK2	NM_006296;NM_001130480;NM_001130483;NM_001130482;NM_001130481;NM_001136027	5'UTR;5'UTR;5'UTR;5'UTR;5'UTR;5'UTR					2:58127032-58128099	2:58273272-58274989	Promoter_Associated	VRK2;VRK2;VRK2;VRK2;VRK2	ENST00000423109.2;ENST00000412104.2;ENST00000394539.4;ENST00000440705.2;ENST00000435505.2	5'UTR;5'UTR;5'UTR;5'UTR;5'UTR	VRK2;VRK2;VRK2;VRK2;VRK2;VRK2;VRK2	ENST00000423109.2;ENST00000412104.2;ENST00000394539.4;ENST00000432057.1;ENST00000440705.2;ENST00000428021.1;ENST00000435505.2	5'UTR;5'UTR;5'UTR;5'UTR;5'UTR;5'UTR;5'UTR	chr2:58274005-58274655	3
cg11130223	-2.3727	4.04882	-21.0295	1.10284e-08	2.39195e-05	10.6301	Ovarian	chr11	538851	+	45601246	82736849	CTAATAAAACAAATTCCCTTCAAAACCCTATATATCTTACTACATATTCA	CTAATAAAACGAATTCCCTTCGAAACCCTATATATCTTACTACGTATTCG	I	A	Red							chr11:534691-537718	S_Shore	ACGCAGGCCACGTGCAGGCCACGTGCAGCCCACAGCTCTGGGGCGAGGCAGGCCCTCAAC[CG]AACACGTAGTAAGACACACAGGGCTCCGAAGGGAACTCGTCTCATCAGGAAGATAAATCT	CTGATGAGACGAGTTCCCTTCGGAGCCCTGTGTGTCTTACTACGTGTTCG	LRRC56	NM_198075	5'UTR								LRRC56;LRRC56	ENST00000270115.7;ENST00000270115.7	ExonBnd;5'UTR	LRRC56;LRRC56	ENST00000270115.7;ENST00000270115.7	ExonBnd;5'UTR			chr11:531122-539031	6
cg14629032	1.52783	-2.81631	21.0058	1.11342e-08	2.39195e-05	10.6397	Ovarian	chr9	94185528	+	49622193		CCCTCTCCRAACRAAAAAATACTCTTTCCTCTCTAATATCTTTCTTTCTC		II									chr9:94185651-94187296	N_Shore	TTCCCCATTCCTCAACCCCCCATTCCTCTCCCCCCTACGCCGCCAGCCCCAGAGAAGGAA[CG]AGAAAGAAAGACACTAGAGAGGAAAGAGCATCTTCCCGCTCGGAGAGGGCTCAGCCTGCC	CGAGAAAGAAAGACACTAGAGAGGAAAGAGCATCTTCCCGCTCGGAGAGG	NFIL3	NM_005384	5'UTR					9:93225066-93227277	9:94185086-94185828	Promoter_Associated	NFIL3	ENST00000375724.1	5'UTR	NFIL3	ENST00000375724.1	5'UTR	chr9:94182685-94186035	3
cg17677524	-1.851	5.37227	-21.0325	1.10151e-08	2.39195e-05	10.5104	Ovarian	chr7	150069026	+	52808916	44760560	ACTTATACCAAAAACACTTACCACAACAAACACACTAAAAAAAACAATCA	ACTTATACCGAAAACGCTTACCACAACAAACACACTAAAAAAAACGATCG	I	A	Red							chr7:150068756-150070051	Island	GGGGCCCCGGCCCAGGGGCCGCCCCGCGGTGACCGCCCCCCGGCCCGGTGGAGATGCCGT[CG]ACCGCCCCTTCCAGTGTGCCTGTTGTGGCAAGCGCTTCCGGCACAAGCCCAACTTGATCG	CGACCGCCCCTTCCAGTGTGCCTGTTGTGGCAAGCGCTTCCGGCACAAGC	REPIN1;REPIN1;REPIN1;REPIN1	NM_001099696;NM_013400;NM_014374;NM_001099695	Body;Body;1stExon;Body			DMR		7:149699690-149700984			REPIN1;REPIN1;REPIN1;RP4-584D14.5	ENST00000425389.2;ENST00000466559.1;ENST00000479668.1;ENST00000488310.1	1stExon;3'UTR;3'UTR;3'UTR	REPIN1;REPIN1;REPIN1;RP4-584D14.5;ZNF775	ENST00000425389.2;ENST00000466559.1;ENST00000479668.1;ENST00000488310.1;ENST00000478789.1	1stExon;3'UTR;3'UTR;3'UTR;5'UTR			chr7:150068652-150069830	4	chr7:150064701-150082164	6
cg20591165	1.30752	0.438246	20.9983	1.11676e-08	2.39195e-05	10.6698	Ovarian	chr8	98785454	-	66783530		CCRTACTAATAATCTAACCTATCTCAAATTCTTAACTTTAACAATAATCC		II									chr8:98787835-98788874	N_Shelf	AAAACTTTCACCCGTGCTAATAATCTAACCTATCTCAGATTCTTGGCTTTGACAGTAGTC[CG]TAGGCTAACCGCAGACAACGGTGCTTCTACACAAAACACGAATTGGGAGGAAATAAACTC	CGGACTACTGTCAAAGCCAAGAATCTGAGATAGGTTAGATTATTAGCACG											U7	ENST00000517101.1	TSS1500	U7	ENST00000517101.1	TSS1500	chr8:98785385-98785670	3
cg22608265	-2.18074	1.70111	-21.0111	1.11101e-08	2.39195e-05	10.6359	Ovarian	chr1	3351106	-	66788132	85672429	AATAATACTAAATACCCCAAAACAAAACAAAAAACACAAAACCACACCCA	AATAATACTAAATACCCCGAAACAAAACAAAAAACGCGAAACCACACCCG	I	T	Red							chr1:3351365-3351632	N_Shore	TGTATAAGCCAAGGTGATGCTGGGTGCCCCGAGGCAGAACAAGAGGCGCGGGGCCACACC[CG]TGAACCATGCAGACGGCCGAAGAAGTCTTAGGCAGGGCGCCCTGGGCTGCAGGCCTGCCC	CGGGTGTGGCCCCGCGCCTCTTGTTCTGCCTCGGGGCACCCAGCATCACC	PRDM16;PRDM16	NM_199454;NM_022114	3'UTR;3'UTR					1:3340935-3341548			PRDM16;PRDM16;PRDM16	ENST00000378391.2;ENST00000441472.2;ENST00000270722.5	3'UTR;3'UTR;3'UTR	PRDM16;PRDM16;PRDM16	ENST00000378391.2;ENST00000441472.2;ENST00000270722.5	3'UTR;3'UTR;3'UTR	chr1:3351005-3351335	3
cg26183948	-2.3575	4.41138	-21.0389	1.09869e-08	2.39195e-05	10.6413	Ovarian	chr7	157929675	-	87792969	44767867	AACCTCACCCAACTCTAAAAATCTCACATAATCAACAAAATTAACTCACA	AACCTCACCCAACTCTAAAAATCTCACGTAATCGACAAAATTAACTCACG	I	A	Red								OpenSea	GGCAGCCACAATGACCTCACCCAGCTCTGGGGGTCTCACGTGATCGACAAAGTTAACTCA[CG]GCAAAAAAAAACCCCATCGTACCGAGCAGTTCACGTCATGAAAAAGCAAAGTGAAGCCTT	GACCTCACCCAGCTCTGGGGGTCTCACGTGATCGACAAAGTTAACTCACG	PTPRN2;PTPRN2;PTPRN2	NM_002847;NM_130842;NM_130843	Body;Body;Body					7:157622333-157622472
cg03680128	1.66571	-4.48088	20.9883	1.12127e-08	2.39229e-05	10.6698	Ovarian	chr20	3996447	-	94806494	39642290	CTAACCACTAACTCTATTCCTAATTAAAACTACACCAAACAAACCAAACA	CTAACCGCTAACTCTATTCCTAATTAAAACTACGCCAAACAAACCGAACG	I	A	Red							chr20:3995573-3996405	S_Shore	CCTGGTGCGGCCCTGGCCGCTGGCTCTGTTCCTGGTTAGAACTACGCCAGACAGGCCGGG[CG]AGGTGGCTCACGCCTGTAATCCCAGCACTTTGGGAGGCTGAGGCGGGCAGATCACGAGGT	CGCCCGGCCTGTCTGGCGTAGTTCTAACCAGGAACAGAGCCAGCGGCCAG	RNF24;RNF24;RNF24	NM_001134338;NM_007219;NM_001134337	TSS1500;TSS1500;TSS1500						20:3994049-3996555	Promoter_Associated	RNF24;RNF24;RNF24	ENST00000336095.5;ENST00000545616.1;ENST00000358395.6	TSS1500;TSS1500;TSS1500	RNF24;RNF24;RNF24	ENST00000336095.5;ENST00000545616.1;ENST00000358395.6	TSS1500;TSS1500;TSS1500	chr20:3996185-3996450	3
cg12111149	-2.69589	0.984137	-20.9845	1.12298e-08	2.39229e-05	10.6687	Ovarian	chr19	617195	+	25788219		TAAAACTCTTTTACCACCCCCAAAAACCACTATCTTCAAAAAAAATACAC		II					rs11670098	0.201826	rs11670098	0.201826	chr19:615691-623505	Island	CAATAAACGACAGCATTGGCGCCAAGCCTGGCCGCGTGTGATTGCCCGAGACCCGCAGGG[CG]TGCACCCTTCCTGAAGACAGTGGCTCCTGGGGGTGGCAAAAGAGCTTTATTTACACACTG	AAAGCTCTTTTGCCACCCCCAGGAGCCACTGTCTTCAGGAAGGGTGCACG								19:566708-568386	19:616758-617252	Unclassified_Cell_type_specific							chr19:616885-618815	3
cg03188253	2.10014	-3.36298	20.9685	1.13022e-08	2.39482e-05	10.6237	Ovarian	chr2	240211637	-	58715856		AACCTTATCCTCTTAATAATTCACCACTTCCTAAATTTTAAAACAACATC		II										OpenSea	AAATTACACCTAACCTTATCCTCTTGATGGTTCACCACTTCCTAAATTTTAAAACAGCAT[CG]TGATCTTTACTCACCATTTTTGAGTTAAGGAAAACAAATGAGAGAATAAAATTAACAAAG	ACCTTATCCTCTTGATGGTTCACCACTTCCTAAATTTTAAAACAGCATCG	HDAC4	NM_006037	Body						2:240210679-240211728	Unclassified_Cell_type_specific	HDAC4	ENST00000456922.2	5'UTR	HDAC4;HDAC4;HDAC4;HDAC4;HDAC4	ENST00000446876.1;ENST00000463007.1;ENST00000493582.1;ENST00000535493.1;ENST00000456922.2	5'UTR;3'UTR;3'UTR;3'UTR;5'UTR	chr2:240211205-240211710	3
cg17852026	1.52741	-2.28658	20.9734	1.12798e-08	2.39482e-05	10.4446	Ovarian	chr10	31077499	-	75751438		AAAACATTCACCRAAATAAATAACTCAACACTACCTTACAAAACAACCTC		II									chr10:31073835-31074433	S_Shelf	TCAGCCCCACTGAAACATTCACCGGGATGGGTGACTCAGCACTGCCTTACAAGGCAGCCT[CG]TGGATCACTTTTTGTTCTTAGGAGTTTCTTTTTTTAGGTGAAGCAGAAACCTGGCTTTCT	CGAGGCTGCCTTGTAAGGCAGTGCTGAGTCACCCATCCCGGTGAATGTTT																	chr10:31077300-31077615	3
cg00645793	1.25572	-2.82439	20.9385	1.14395e-08	2.39739e-05	10.6292	Ovarian	chr17	77232302	-	46736582		ACTTATTAATAATAACRTTTAATTTCACACTAAATTTCCTCTACCATACC		II					rs79631302	0.02333	rs79631302	0.02333		OpenSea	CAGGCCTTGTGGCTTGTTGATGGTGACGTTTAGTTTCACACTGGGTTTCCTCTGCCATGC[CG]TGGGGATTTGCTTCCTCCTCCAGGTGTAGGGCGGGGGTCACTTTGAGTGTGGTCATGGCA	CGGCATGGCAGAGGAAACCCAGTGTGAAACTAAACGTCACCATCAACAAG	RBFOX3	NM_001082575	5'UTR								RBFOX3;RBFOX3	ENST00000415831.1;ENST00000453134.2	5'UTR;5'UTR	RBFOX3;RBFOX3	ENST00000415831.1;ENST00000453134.2	5'UTR;5'UTR	chr17:77231905-77232375	3
cg19541913	1.47259	-1.79853	20.9269	1.14929e-08	2.39739e-05	10.4242	Ovarian	chrX	103401494	+	35680839		TTATAAACTAAAAACRTAAACACATCCTACTTCCAACCTAACAAACAAAC		II									chrX:103401400-103401778	Island	TGTCAGTTTCCCCTACTCCTCATCCCCTCGCAACTTCTGATCCCCTATCACTTCCGTTCC[CG]TTTGCCTGCTAGGCTGGAAGCAGGATGTGTCTACGCCCTCAGCCCATAAGAAGTGCTACA	TATGGGCTGAGGGCGTAGACACATCCTGCTTCCAGCCTAGCAGGCAAACG	MCART6	NM_001012755	5'UTR					X:103287908-103288434	X:103401246-103402156	Promoter_Associated	MCART6;MCART6	ENST00000357421.4;ENST00000467290.1	5'UTR;3'UTR	MCART6;MCART6	ENST00000357421.4;ENST00000467290.1	5'UTR;3'UTR	chrX:103401265-103401815	3
cg19908362	-2.3497	4.65993	-20.9561	1.13588e-08	2.39739e-05	10.5321	Ovarian	chr2	240029909	-	27655251	37619824	AACATATCATACACAAAACCTAAAACAAAACAAAAAAACCAAAATCAACA	AACGTATCATACACGAAACCTAAAACGAAACAAAAAAACCAAAATCAACG	I	C	Grn							chr2:240029674-240029964	Island	TGCTTCAGCATCAGCGTGTCATACACGAGGCCTGGGGCGGGGCAGAGGGGCCAAGATCAG[CG]CACATCCAGGGGCGAGCCGACCACCCACTGGCAGGCTGCCCCCGGGTGGTGGCGGAACCA	AGCGTGTCATACACGAGGCCTGGGGCGGGGCAGAGGGGCCAAGATCAGCG	HDAC4	NM_006037	Body					2:239694651-239694940						HDAC4;HDAC4;HDAC4;HDAC4;HDAC4	ENST00000487617.1;ENST00000460235.1;ENST00000463007.1;ENST00000493582.1;ENST00000535493.1	TSS200;TSS200;3'UTR;3'UTR;3'UTR			chr2:240026266-240034594	6
cg20017797	1.55119	-4.74099	20.9262	1.14964e-08	2.39739e-05	10.6148	Ovarian	chr14	24563410	-	98631161	21745882	AAAATTAAAACAACAACTAAACTAACCTAAAACCTAAAACCCCAAAACCA	AAAATTAAAACGACGACTAAACTAACCTAAAACCTAAAACCCCGAAACCG	I	A	Red							chr14:24563256-24563886	Island	GGTTTGGAGGCAGGGGTTGGGGCGGCGGCTGGGCTGACCTGGAGCCTGGAGCCCCGGGGC[CG]AGGGAGCTGGCCTGCCAGCGGGGCGGAGGAAAGCTAGTGCCAGCCCTACCAGGTTCCGCC	CGGCCCCGGGGCTCCAGGCTCCAGGTCAGCCCAGCCGCCGCCCCAACCCC	PCK2;PCK2	NM_001018073;NM_004563	TSS200;TSS200	high-CpG:23633209-23633398				14:23633097-23633867	14:24562888-24565282	Promoter_Associated	PCK2;PCK2;PCK2;PCK2;PCK2;PCK2;PCK2;PCK2;NRL;NRL	ENST00000545054.2;ENST00000561286.1;ENST00000216780.4;ENST00000216780.4;ENST00000560657.1;ENST00000396973.4;ENST00000396973.4;ENST00000558096.1;ENST00000396997.1;ENST00000561028.1	TSS200;TSS200;5'UTR;1stExon;TSS200;5'UTR;1stExon;TSS200;5'UTR;5'UTR	PCK2;PCK2;PCK2;PCK2;PCK2;PCK2;PCK2;PCK2;PCK2;PCK2;PCK2;PCK2;PCK2;PCK2;PCK2;NRL;NRL;NRL	ENST00000560106.1;ENST00000545054.2;ENST00000561050.1;ENST00000558674.1;ENST00000216780.4;ENST00000216780.4;ENST00000560736.1;ENST00000560657.1;ENST00000560736.1;ENST00000559584.1;ENST00000396973.4;ENST00000396973.4;ENST00000558096.1;ENST00000559837.1;ENST00000559837.1;ENST00000396997.1;ENST00000558280.1;ENST00000561028.1	TSS200;TSS200;TSS200;TSS200;5'UTR;1stExon;1stExon;TSS200;5'UTR;TSS200;5'UTR;1stExon;TSS200;1stExon;5'UTR;5'UTR;5'UTR;5'UTR	chr14:24563160-24563535	3
cg26478036	1.63287	3.12041	20.9408	1.14288e-08	2.39739e-05	10.5365	Ovarian	chr15	25961967	+	22629904	74651916	AAAACCTAACCATAACAAAACATCAAAAACACCTACTAACCCACCTCTCA	AAAACCTAACCGTAACGAAACATCAAAAACACCTACTAACCCACCTCTCG	I	C	Grn							chr15:25958877-25959240	S_Shelf	GACGACTGTGTTGCAGATGGTGAGTGCGATGAAGAAATCAAAGACGTCAGACAGCTCAGG[CG]AGAGGTGGGCCAGCAGGTGCTCCTGATGCCTCGCCACGGCTAGGCTCTTGTCACACTCAC	AGAGCCTAGCCGTGGCGAGGCATCAGGAGCACCTGCTGGCCCACCTCTCG	ATP10A	NM_024490	Body					15:23512977-23513099									chr15:25961825-25962135	3
cg26968809	1.59906	-5.51435	20.9328	1.14659e-08	2.39739e-05	10.4199	Ovarian	chr17	79895355	+	61695869	37611142	TATAAATCCCAAAAAACACAACCAAAAAAAACACAAATCAAAAAACCACA	TATAAATCCCGAAAAACGCGACCAAAAAAAACGCGAATCAAAAAACCGCG	I	T	Red							chr17:79894668-79895533	Island	GCCCTCGCCTCTCTCGCGCCCCGGGATCCCCCGGCCCCCGGATAGACACCCTCTCCGGCA[CG]CGGTCCCCTGACCCGCGCTCCTCCTGGTCGCGCTTCCCGGGACCTACACGTGGGGTCCGA	CGCGGTCCCCTGACCCGCGCTCCTCCTGGTCGCGCTTCCCGGGACCTACA	PYCR1;PYCR1;PYCR1;PYCR1;PYCR1	NM_001282280;NM_001282279;NM_001282281;NM_006907;NM_153824	TSS200;TSS200;TSS1500;TSS1500;TSS1500					17:77488032-77488860	17:79894821-79895600	Unclassified	PYCR1;PYCR1;PYCR1	ENST00000405481.3;ENST00000337943.4;ENST00000402252.2	TSS200;TSS1500;TSS1500	PYCR1;PYCR1;PYCR1	ENST00000405481.3;ENST00000329875.7;ENST00000402252.2	TSS200;TSS1500;TSS1500			chr17:79894356-79895879	6	chr17:79893392-79895977	6
cg14848783	-1.71537	4.38389	-20.9098	1.15725e-08	2.40022e-05	10.2435	Ovarian	chr11	92600066	-	97600540	93752379	CTCAACCACAATTTCACAAACCTATCCCTAAATAACAACTACATAAAACA	CTCAACCGCAATTTCACGAACCTATCCCTAAATAACAACTACGTAAAACG	I	A	Red							chr11:92599941-92600345	Island	GTCTTCCTGGAGCTCAACCGCAATTTCACGAGCCTGTCCCTGGATGACAGCTACGTGGAG[CG]GCGCCGGGCGCCCCTCTACTTCCAGACGCTGAGCACTGAGAGTAGCATCTACTTCGGCGC	CTCAACCGCAATTTCACGAGCCTGTCCCTGGATGACAGCTACGTGGAGCG	FAT3	NM_001008781	Body					11:92239619-92239966									chr11:92599905-92600410	3
cg21604320	1.35826	-3.66491	20.9084	1.15789e-08	2.40022e-05	10.5692	Ovarian	chr4	140587179	-	2725188	77795593	CATTTATCTTCCCATACACTCTACAAATAATTCCATAAAAAAAATAACCA	CATTTATCTTCCCGTACGCTCTACAAATAATTCCGTAAAAAAAATAACCG	I	A	Red								OpenSea	GTCAAGAAGCGCCATTTATCTTCCCGTGCGCTCTACAAATAGTTCCGTGAGAAAGATGGC[CG]GGAACTCGATCCTGCTGGCTGCTGTCTCTATTCTCTCGGCCTGTCAGCAAAGTAAGAGGC	CGGCCATCTTTCTCACGGAACTATTTGTAGAGCGCACGGGAAGATAAATG	MGST2	NM_002413	1stExon	low-CpG:140806415-140806632			TRUE	4:140806545-140806987	4:140586824-140587710	Promoter_Associated_Cell_type_specific	MGST2;MGST2;MGST2;MGST2	ENST00000265498.1;ENST00000506797.1;ENST00000515137.1;ENST00000515137.1	1stExon;1stExon;1stExon;5'UTR	MGST2;MGST2;MGST2;MGST2;MGST2;MGST2;MGST2;MGST2	ENST00000265498.1;ENST00000515067.1;ENST00000506797.1;ENST00000515137.1;ENST00000502587.1;ENST00000503816.1;ENST00000502587.1;ENST00000515137.1	1stExon;TSS200;1stExon;1stExon;1stExon;1stExon;5'UTR;5'UTR	chr4:140586765-140587770	3
cg26947817	-1.76387	4.81025	-20.9037	1.16011e-08	2.40022e-05	10.562	Ovarian	chr7	2423441	+	68757554	42619937	AAATTACAAACTTAAAAAACAACATCAAACACTCACAAACTAAAAAAACA	AAATTACAAACTTAAAAAACGACGTCGAACACTCGCAAACTAAAAAAACG	I	A	Red	rs74421966	0.012809					chr7:2419808-2420340	S_Shelf	GCGTTGAGAGATGGAGCCCAAAGACCAGCCACTAATGGTGAGCGCCCTCCCTCGTGTTCC[CG]CCCCCCCAGTCTGCGAGTGCCCGACGCCGCCTCCCAAGCCTGCAACCCCGGCGACCCCTC	CGCCCCCCCAGTCTGCGAGTGCCCGACGCCGCCTCCCAAGCCTGCAACCC								7:2389949-2389997			AC004840.8	ENST00000443103.1	TSS1500	AC004840.8	ENST00000443103.1	TSS1500	chr7:2423245-2423475	3
cg26787539	1.98267	-2.92654	20.8798	1.17137e-08	2.41719e-05	10.5695	Ovarian	chr16	88868869	-	67787901		AAAAAAAATAACTATAACTCRAACTCTCCAAATAAACCRCRCTCTAAACC		II			rs559678	0.013393					chr16:88869780-88870592	N_Shore	TTGGCGTCTCTGGAAGGAGTGGCTGTGGCTCGGGCTCTCCAGATAAACCGCGCTCTAGGC[CG]TTTCCCAGATAGGAGCGCTATAGGTTTTAAGAACTAAAACTTTAAAATCTCAGCCCTCAG	CGGCCTAGAGCGCGGTTTATCTGGAGAGCCCGAGCCACAGCCACTCCTTC	CDT1	NM_030928	TSS1500			DMR			16:88868570-88868977	Unclassified_Cell_type_specific	CDT1	ENST00000301019.4	TSS1500	CDT1	ENST00000301019.4	TSS1500	chr16:88868540-88869055	3
cg00677195	-1.59841	-0.0207006	-20.8612	1.1802e-08	2.42027e-05	10.6023	Ovarian	chr10	7661611	-	3729237	91746491	AACCTCAAAAAACTTACAATCACACAAAAAACAAACACAAAACAAACACA	AACCTCGAAAAACTTACAATCACGCAAAAAACAAACGCAAAACGAACACG	I	T	Red								OpenSea	CATGGCTGGGGAAGCCTCGGGAAACTTACAATCACGCAGAAGGCAAACGCAAAGCGAACA[CG]TCTACAAGGCGGCAGGAGCGAGAGACAGAACTGGGAAGCGCCGGACTTTTAAACCATGAG	CGTGTTCGCTTTGCGTTTGCCTTCTGCGTGATTGTAAGTTTCCCGAGGCT	ITIH5;ITIH5;ITIH5;ITIH5	NM_030569;NM_032817;NM_001001851;NM_032817	Body;5'UTR;Body;1stExon					10:7701591-7701684			ITIH5;ITIH5;ITIH5;ITIH5	ENST00000298441.6;ENST00000298441.6;ENST00000434980.1;ENST00000446830.2	1stExon;5'UTR;3'UTR;5'UTR	ITIH5;ITIH5;ITIH5;ITIH5;ITIH5;ITIH5	ENST00000476417.1;ENST00000298441.6;ENST00000298441.6;ENST00000434980.1;ENST00000476417.1;ENST00000446830.2	1stExon;1stExon;5'UTR;3'UTR;3'UTR;5'UTR					chr10:7661450-7661924	4
cg08233864	-1.37948	3.08961	-20.8208	1.19962e-08	2.42027e-05	10.4949	Ovarian	chr13	113631110	-	21809894	75718574	ACACCATAACAAAAAAACAACAAAACCATAAAAAAACACACACCAAACCA	ACACCATAACGAAAAAACGACAAAACCGTAAAAAAACACACACCAAACCG	I	A	Red							chr13:113633843-113634065	N_Shelf	GTGGCCTCTCAGACACCATGGCGGGAAGACGACAGAGCCGTGAGGAGACACACACCAAAC[CG]GACACACAGGCCTCCTGGGCAGCGGGAAACCTGGAGACAAGGACCTGGTCCAGCAGGGCT	ACACCATGGCGGGAAGACGACAGAGCCGTGAGGAGACACACACCAAACCG	MCF2L	NM_001112732	Body					13:112678805-112679391	13:113630985-113631204	Unclassified_Cell_type_specific							chr13:113630765-113631235	3
cg10755899	-1.43983	1.97128	-20.8406	1.19009e-08	2.42027e-05	10.3765	Ovarian	chr4	1772151	-	42645128	98703107	AACAACTTTAATTACCACTCACTAAACCCATTAAACCTCATACTAATCCA	AACAACTTTAATTACCGCTCGCTAAACCCATTAAACCTCGTACTAATCCG	I	A	Red							chr4:1772006-1772265	Island	GCAGCCCGGGCGGGCAGCTTTAATTACCGCTCGCTGGGCCCATTGAGCCTCGTGCTAATC[CG]GGCCGCCACCGCGGGCAGCCCAGGCGGGTGTCCCCTCCCCCTGCGGCCCGGGCACGGGGT	GGCAGCTTTAATTACCGCTCGCTGGGCCCATTGAGCCTCGTGCTAATCCG								4:1741807-1742048									chr4:1771845-1772355	3
cg11670391	1.33153	3.08035	20.8545	1.18339e-08	2.42027e-05	10.5841	Ovarian	chr21	46320088	+	3794478		ACCCAAAAAACAAATTCCTAAAAAAACTTCTAAAAACCCCAAATAACAAC		II									chr21:46321397-46321644	N_Shore	CCTGGCTGCCCCCACCAACCCTACCCTCCCCTGGCCTGAGGCCAGTCCGGGGAGACCCCA[CG]CTGCCACTTGGGGCTTCCAGAAGTTTCCTCAGGAATCTGCTCCTTGGGTCAGAAGGAGGC	CGCTGCCACTTGGGGCTTCCAGAAGTTTCCTCAGGAATCTGCTCCTTGGG	ITGB2;ITGB2;ITGB2	NM_001303238;NM_000211;NM_001127491	Body;Body;Body											ITGB2;ITGB2	ENST00000498666.1;ENST00000523323.1	3'UTR;3'UTR			chr21:46318787-46320243	6
cg11784298	-2.05581	1.08482	-20.834	1.19325e-08	2.42027e-05	10.1306	Ovarian	chr6	32610971	-	52687275		TTTCTTTTCTCAAATATTACCTACAAAAACATACCTAAAATAAACCACCC		II					rs1130158	0.445612	rs1130158	0.445612		OpenSea	CTGATTTTTTTTTTCTTTTCTCAAATGTTACCTACAAAGACATGCCTGGGGTAAGCCACC[CG]GCTACCTAATTCCTCAGTAACCTCCATCTAAAATCTCCAAGGAAGCAATAAATTCCTTTT	CGGGTGGCTTACCCCAGGCATGTCTTTGTAGGTAACATTTGAGAAAAGAA	HLA-DQA1	NM_002122	3'UTR								HLA-DQA1	ENST00000395364.1	3'UTR	HLA-DQA1;HLA-DQA1;HLA-DQA1	ENST00000460633.1;ENST00000482745.1;ENST00000343139.5	5'UTR;3'UTR;3'UTR					chr6:32604092-32612467	6
cg12072972	-1.61855	3.6045	-20.8415	1.18963e-08	2.42027e-05	10.5055	Ovarian	chr11	405958	-	94785169		TTAAACACCAAACAATAAAAATCTATACRAACACTATAATTTCRCRAACC		II									chr11:406491-407871	N_Shore	ACATATCATCCTTGGACACCAGGCAGTAGAAGTCTGTGCGGGCACTGTAGTTTCGCGAGC[CG]AGATCCGAGACGTCCACTTCGCTGCTCCGGCTCTCTCCCAGCGAGACCCCACTGGTGTGC	CGGCTCGCGAAACTACAGTGCCCGCACAGACTTCTACTGCCTGGTGTCCA	SIGIRR;SIGIRR;SIGIRR	NM_001135054;NM_021805;NM_001135053	Body;Body;Body					11:395936-396020	11:405956-406194	Unclassified_Cell_type_specific				SIGIRR;SIGIRR;SIGIRR	ENST00000532587.1;ENST00000527987.1;ENST00000527295.1	3'UTR;3'UTR;3'UTR	chr11:405480-406095	3
cg13308350	-1.8515	4.42137	-20.8522	1.18448e-08	2.42027e-05	10.63	Ovarian	chr7	158673979	+	79657913	59675248	TAAACACAAATAACAAAACCAACACTACCTCAAACCTACTAAAAAACACA	TAAACGCGAATAACAAAACCGACACTACCTCAAACCTACTAAAAAACACG	I	A	Red							chr7:158669800-158670005	S_Shelf	CTCACTGAGACCCCACTGTCTTCCGCAGCCCACGCCCTCTGTTTGCATCAGGGCGTTGGC[CG]TGTTTCTTAGCAGGTTTGAGGCAGTGCCGGTTCTGCTACCCGCGTCTACGGTGTGGAAAG	TAGACGCGGGTAGCAGAACCGGCACTGCCTCAAACCTGCTAAGAAACACG	WDR60	NM_018051	Body					7:158366598-158366791									chr7:158673405-158674075	3
cg20134215	1.33252	-3.09079	20.8291	1.19564e-08	2.42027e-05	10.5175	Ovarian	chr6	100441407	-	30614920		TTCTAATTCAAAAAAACCTTCCCRAACTCTTAACAAACAAACCAATAATC		II									chr6:100441406-100442152	Island	GAATTTGTCTTTTCTAGTTCAAAAAAGCCTTCCCGAACTCTTAGCAAACAAGCCAGTGAT[CG]CCTCCTCGCCTTCGCCACTTCAGTTCAGCCTCTTTAGTCCCCATGGAGAGCCGGGATGAA	TCTAGTTCAAAAAAGCCTTCCCGAACTCTTAGCAAACAAGCCAGTGATCG	MCHR2;MCHR2	NM_001040179;NM_032503	5'UTR;5'UTR					6:100548101-100548842			RP11-14I4.3;RP11-14I4.3;RP11-14I4.3;MCHR2;MCHR2;MCHR2	ENST00000443234.1;ENST00000430122.1;ENST00000452482.1;ENST00000369212.1;ENST00000281806.2;ENST00000445970.1	TSS1500;TSS1500;TSS1500;5'UTR;5'UTR;5'UTR	RP11-14I4.3;RP11-14I4.3;RP11-14I4.3;MCHR2;MCHR2;MCHR2	ENST00000443234.1;ENST00000430122.1;ENST00000452482.1;ENST00000369212.1;ENST00000281806.2;ENST00000445970.1	TSS1500;TSS1500;TSS1500;5'UTR;5'UTR;5'UTR	chr6:100441345-100441575	3
cg26933368	1.77249	-3.49787	20.8192	1.20042e-08	2.42027e-05	9.97749	Ovarian	chr1	70876492	-	99607573		AAACTACAAACTAAACRACTTAAACAACTATTTTCTTAACCACCCTCCAC		II									chr1:70876622-70877091	N_Shore	GATGAGAATCCAAGCTGCAAACTGGGCGGCTTGGGCAACTGTTTTCTTAACCACCCTCCA[CG]TTGTGGCTTACGTCTTTTAGCACCGCCCTCAGGGCAAAGGATGGTGGTCAGAGGTAACTA	CGTGGAGGGTGGTTAAGAAAACAGTTGCCCAAGCCGCCCAGTTTGCAGCT	CTH;CTH	NM_153742;NM_001902	TSS1500;TSS1500					1:70649046-70649106	1:70876206-70877496	Promoter_Associated	CTH;CTH;CTH	ENST00000411986.2;ENST00000464926.1;ENST00000346806.2	TSS1500;TSS1500;TSS1500	CTH;CTH;CTH	ENST00000411986.2;ENST00000464926.1;ENST00000346806.2	TSS1500;TSS1500;TSS1500	chr1:70876325-70876955	3
cg26681912	1.7683	-6.37752	20.8046	1.20756e-08	2.42848e-05	10.0902	Ovarian	chr1	169455321	-	53602216	29626249	AACACCAAAAATACTTACCTACTCTTCCATTAATCATAAATCACACAACA	AACGCCGAAAATACTTACCTACTCTTCCATTAATCGTAAATCACACGACG	I	T	Red							chr1:169454558-169455577	Island	CCAATCACAGCGGACGCCGGGAATACTTGCCTGCTCTTCCATTGGTCGTGGGTCACACGA[CG]TGAACTGGGGCGGTGGCAGCACGCCAGGCCTCTGACGTCCCAGGGCTCAAGCGCGGAGGA	CGTCGTGTGACCCACGACCAATGGAAGAGCAGGCAAGTATTCCCGGCGTC	SLC19A2	NM_006996	TSS200					1:167721183-167722221	1:169455040-169455667	Promoter_Associated	SLC19A2;SLC19A2	ENST00000367802.3;ENST00000367804.3	TSS200;TSS200	SLC19A2;SLC19A2	ENST00000367802.3;ENST00000367804.3	TSS200;TSS200	chr1:169455140-169456175	3
cg07967091	-1.83967	-2.96378	-20.7931	1.21318e-08	2.43357e-05	10.4915	Ovarian	chr19	56988956	+	32684103		AAAAAATAAAAAACAAAACCAAACRCCAATCCCCTAAAAAACCRATATAC		II					rs10425239	0.482931			chr19:56988313-56989741	Island	CACGATTGGTGCAGGCGGACGCGCGAGGTCCCGCGCCTGCGCACACCCCCGAGGCTGGCA[CG]CACACCGGTCTCCTAGGGGACTGGCGCCTGGCCCTGCTTTTCATCCTCTCAGGAGATCAC	CGCACACCGGTCTCCTAGGGGACTGGCGCCTGGCCCTGCTTTTCATCCTC	ZNF667;ZNF667	NR_030740;NM_022103	TSS200;TSS200					19:61680080-61681664	19:56988733-56988996	NonGene_Associated_Cell_type_specific	AC004696.1;ZNF667;ZNF667	ENST00000299997.4;ENST00000504904.2;ENST00000452518.2	TSS1500;TSS200;TSS1500	AC004696.1;ZNF667;ZNF667	ENST00000299997.4;ENST00000504904.2;ENST00000452518.2	TSS1500;TSS200;TSS1500	chr19:56988645-56989315	3
cg13030674	1.78236	-5.36576	20.7868	1.21631e-08	2.43368e-05	10.5657	Ovarian	chr11	86511386	+	18662573	37718156	ACCTACAACCAAAACAAAATAAAACAACCCAAAAAACCTAAAACCAAACA	GCCTACGACCGAAACAAAATAAAACAACCCAAAAAACCTAAAACCGAACG	I	T	Red	rs141169733	0.0147					chr11:86511184-86511889	Island	GCGCCGAGAGGCCCGGACTGGCGACTGCTGCCGCGCCACCGGGGCCCACCTGCGCAGGGA[CG]CTCGGCCTCAGGCCCTCTGGGCTGCTCCACCCTGCTCCGGCCGCAGGCGAGCGGCGAGGG	CGCTCGGCCTCAGGCCCTCTGGGCTGCTCCACCCTGCTCCGGCCGCAGGC	PRSS23	NM_007173	TSS200					11:86188770-86189582			PRSS23;PRSS23;PRSS23;PRSS23	ENST00000280258.4;ENST00000280258.4;ENST00000533902.1;ENST00000441050.1	1stExon;5'UTR;TSS200;TSS200	PRSS23;PRSS23;PRSS23;PRSS23;PRSS23;PRSS23	ENST00000280258.4;ENST00000280258.4;ENST00000532234.1;ENST00000441050.1;ENST00000531475.1;ENST00000527521.1	1stExon;5'UTR;TSS200;TSS200;TSS200;5'UTR	chr11:86510685-86511715	3
cg23208891	2.08325	-4.03981	20.7707	1.22428e-08	2.44344e-05	9.52178	Ovarian	chr7	157183026	+	84660367		AAAAAAACRCRATATTAACAACTACAATATAACATCAACACTACACAAAC		II										OpenSea	GAAGGACCTGCGTCTTGGCTTTACAAAGATTCTCCACTCCTGGGAGCCCTGACTAGCAAA[CG]TCTGTGTAGTGTTGATGCCACACTGCAGTTGTTAACATCGCGTCCTTTTCTGCCCTGTTA	CGTCTGTGTAGTGTTGATGCCACACTGCAGTTGTTAACATCGCGTCCTTT	DNAJB6	NM_058246	Body				TRUE							DNAJB6;DNAJB6	ENST00000465908.1;ENST00000459889.1	5'UTR;5'UTR	chr7:157182780-157183050	3
cg04093821	-1.44337	4.1868	-20.7629	1.22812e-08	2.44409e-05	10.4331	Ovarian	chr2	38247975	+	15756923	96709217	CCTTAAATAATCAATAAAATTACACACCATAAAACAAAAAATAACACTCA	CCTTAAATAATCGATAAAATTACGCACCGTAAAACAAAAAATAACGCTCG	I	T	Red	rs112113983	0.015103						OpenSea	CCCCCCATGCCTGAACCTCCCCCGCCTCCTTGGGCTCCTGTGCAAACGGAGCCTCCCCCA[CG]AGCGCCACCCCCTGCTCCACGGTGCGCAATTCCATCGACCACCCAAGGGCTGAGGAGTGC	CGAGCGCCACCCCCTGCTCCACGGTGCGCAATTCCATCGACCACCCAAGG	FAM82A1	NM_144713	Body					2:38101191-38101517			AC016689.1;FAM82A1	ENST00000414365.1;ENST00000469469.1	3'UTR;5'UTR	AC016689.1;FAM82A1	ENST00000414365.1;ENST00000469469.1	3'UTR;5'UTR
cg16899598	1.54814	-3.32629	20.7576	1.23079e-08	2.44409e-05	10.5523	Ovarian	chr20	18268682	-	48693925	9688548	TTTCAAAACTTTAAATAAAACTAAAAAATATACAACATAACATTCACCCA	TTTCAAAACTTTAAATAAAACTAAAAAATATACGACATAACGTTCGCCCG	I	A	Red							chr20:18268544-18269405	Island	ACTGCTCGGCCTTTTCAAGGCTTTAAATGGAGCTAAAGGGTATACGACATGACGTTCGCC[CG]GTGTTTAGGAATATGGGGCGTGACTTTCCAAGCAGGCGGCTGGAGCCAGGGAGACCACAG	CGGGCGAACGTCATGTCGTATACCCTTTAGCTCCATTTAAAGCCTTGAAA	ZNF133;ZNF133	NM_001083330;NM_003434	TSS1500;TSS1500					20:18216545-18217869	20:18268124-18269933	Unclassified	ZNF133;ZNF133;ZNF133;ZNF133;ZNF133;ZNF133	ENST00000377671.3;ENST00000396026.3;ENST00000402618.2;ENST00000401790.1;ENST00000538547.1;ENST00000535822.1	TSS1500;TSS1500;TSS1500;TSS1500;TSS1500;TSS1500	ZNF133;ZNF133;ZNF133;ZNF133;ZNF133;ZNF133;ZNF133	ENST00000377671.3;ENST00000360010.5;ENST00000396026.3;ENST00000402618.2;ENST00000401790.1;ENST00000434018.1;ENST00000535822.1	TSS1500;TSS1500;TSS1500;TSS1500;TSS1500;TSS1500;TSS1500	chr20:18268525-18269235	3
cg17215172	-1.50822	4.86189	-20.703	1.25842e-08	2.49269e-05	10.4673	Ovarian	chr10	134549143	+	31655137	57732550	CCTACCACTAAAAACACCAAAAAAACACTATAAACAAACAAAAAAACACA	CCTACCACTAAAAACACCAAAAAAACGCTATAAACAAACAAAAAAACGCG	I	A	Red							chr10:134549623-134549876	N_Shore	CCCATCCTTGCCCCCTCGGTCCTGGGCTGGTGGGGTCATCCTCTTGCTCTCACTGCCGAC[CG]CGTTCCTCTGCCTGCTCACAGCGCCTCCTTGGTGCCCTCAGTGGCAGGCTTGCTGGAAAG	CGCGTTCCTCTGCCTGCTCACAGCGCCTCCTTGGTGCCCTCAGTGGCAGG	INPP5A	NM_005539	Body					10:134398948-134399136			INPP5A	ENST00000536599.1	3'UTR	INPP5A;INPP5A	ENST00000498337.1;ENST00000536599.1	5'UTR;3'UTR			chr10:134548078-134551164	6	chr10:134548915-134549362	3
cg01915885	-1.55996	-0.839251	-20.6884	1.26593e-08	2.49435e-05	10.1831	Ovarian	chr6	30000187	+	83648983		ATCAACTAATTTCTTTTTTTTAAAACTAAATCTTACCRTATTACCCAAAC		II			rs9261188	0.185101						OpenSea	GAATGGCGTGAACCTGGGAGGCGGAGCTTGCAGCGAGCCCAGATCACACCACTGCACTCC[CG]CCTGGGCAACACGGCAAGACTCAGTCTCAAAAAAAAGAAATTAGTTGATATATCCTATGG	CGCCTGGGCAACACGGCAAGACTCAGTCTCAAAAAAAAGAAATTAGTTGA	NCRNA00171	NR_026751	Body								ZNRD1-AS1;ZNRD1-AS1;ZNRD1-AS1;ZNRD1-AS1;ZNRD1-AS1;ZNRD1-AS1	ENST00000444051.1;ENST00000425604.1;ENST00000448093.1;ENST00000376797.3;ENST00000420251.1;ENST00000437417.1	3'UTR;3'UTR;3'UTR;3'UTR;3'UTR;3'UTR	ZNRD1-AS1;ZNRD1-AS1;ZNRD1-AS1;ZNRD1-AS1;ZNRD1-AS1;ZNRD1-AS1	ENST00000444051.1;ENST00000425604.1;ENST00000448093.1;ENST00000376797.3;ENST00000420251.1;ENST00000437417.1	3'UTR;3'UTR;3'UTR;3'UTR;3'UTR;3'UTR
cg02479575	1.7225	-5.59325	20.6769	1.27188e-08	2.49435e-05	10.4885	Ovarian	chr19	4769653	+	83733125	94746354	CTAAAACAAATCACAATTCTCTTCTCAAACCTCCCAAAAAACACTATCCA	CTAAAACAAATCGCGATTCTCTTCTCGAACCTCCCGAAAAACGCTATCCG	I	A	Red								OpenSea	GAGGGACAGCTCTCCACCGACCGAAGGAGGAGAATGCTATTTATTTCAGCACCAAATATC[CG]GACAGCGCCTCTCGGGAGGTCCGAGAAGAGAACCGCGATCTGTTTCAGCACCGGGGCTCA	CGGACAGCGCCTCTCGGGAGGTCCGAGAAGAGAACCGCGATCTGTTTCAG	MIR7-3;C19orf30	NR_029607;NR_027148	TSS1500;Body					19:4720522-4720736	19:4769500-4769890	Unclassified_Cell_type_specific	MIR7-3HG;MIR7-3HG;MIR7-3	ENST00000540211.1;ENST00000317292.3;ENST00000384898.1	5'UTR;5'UTR;TSS1500	MIR7-3HG;MIR7-3HG;MIR7-3	ENST00000540211.1;ENST00000317292.3;ENST00000384898.1	5'UTR;5'UTR;TSS1500	chr19:4769545-4769815	3
cg18771538	-1.45324	3.99447	-20.6827	1.26887e-08	2.49435e-05	10.5134	Ovarian	chr7	107483786	-	87639201	63630285	AAAACCAAAAAAAACAACCACAACAAATAAAACACATAAACAAAAAAACA	AAAACCAAAAAAAACAACCGCAACAAATAAAACGCATAAACAAAAAAACG	I	A	Red	rs6466200	0.088235						OpenSea	CCACCCAGGCGAGGAGCCAGAAAGAGCAGCCGCAGCAGGTGGAGCGCATGGGCAGAGGGG[CG]GTGGTGGGACACGCGACTGTTTGGGATTGAGCGAGGCCACCTAAGCAGATTGCGGTGAGT	CGCCCCTCTGCCCATGCGCTCCACCTGCTGCGGCTGCTCTTTCTGGCTCC								7:107271006-107271098
cg25423077	-2.06322	2.90053	-20.6865	1.2669e-08	2.49435e-05	10.4382	Ovarian	chr18	59221601	+	24785127	23651901	AAAAAAAACTCTCAATCTCAAACAACATATCCTACCACATCTTAAAAACA	GAAAAAAACTCTCGATCTCGAACAACATATCCTACCGCGTCTTAAAAACG	I	A	Red							chr18:59221451-59221986	Island	GGACACCGAGGCCTTCGACATCGCGGCCATGTGGAACCCCCGGGAGGCGCAGGCGGGGGC[CG]CCCCCAAGACGCGGCAGGACATGCTGCCCGAGATCGAGAGCCTCTCCCGCTACGTGCCTC	GGGAGAGGCTCTCGATCTCGGGCAGCATGTCCTGCCGCGTCTTGGGGGCG	CDH20	NM_031891	Body					18:57372432-57372966
cg01134075	1.74408	-4.85014	20.6539	1.28385e-08	2.50788e-05	10.2418	Ovarian	chr6	144665369	+	20690861		AAAAAACTACATACCCTAACAAATCCAATCTACACTTTTTCCAATAAAAC		II										OpenSea	CCACATCTTTTTCCTCATCATCTAAGCAGATGTAGGTGATGAGCGGCCTGGCAGCCACCA[CG]TTTCATTGGAAAAAGTGCAGATTGGATTTGCCAGGGCATGTAGCTCTCCAGGCTTGCAAG	GAGAGCTACATGCCCTGGCAAATCCAATCTGCACTTTTTCCAATGAAACG	UTRN	NM_007124	Body						6:144664890-144665635	Promoter_Associated_Cell_type_specific				UTRN	ENST00000421035.1	1stExon	chr6:144664860-144665470	3
cg11620238	1.62252	-4.89103	20.6351	1.29378e-08	2.50788e-05	10.4846	Ovarian	chr5	32710663	-	26766258	19807953	ACTAACAAAAAATCCATAAACTAAAACACTATAACCTCAACACCACTACA	GCTAACAAAAAATCCGTAAACTAAAACACTATAACCTCGACACCGCTACG	I	A	Red							chr5:32709910-32714450	Island	TGCTCTCAGTGCGCTGACAGAGGGTCCGTGAGCTGGGACACTGTGACCTCGGCACCGCTG[CG]ATTCCAGCGCAAACCTGCGTGGCCCAGGGGGAGGGGGCTGGCGCGGGGCTGAGGAAGGCG	CGCAGCGGTGCCGAGGTCACAGTGTCCCAGCTCACGGACCCTCTGTCAGC	NPR3	NM_000908	TSS1500				TRUE	5:32745905-32746681	5:32709075-32710898	Unclassified	NPR3;NPR3;NPR3;NPR3;NPR3	ENST00000434067.2;ENST00000434067.2;ENST00000265074.8;ENST00000415167.2;ENST00000415685.2	5'UTR;1stExon;TSS1500;TSS1500;TSS200	NPR3;NPR3;NPR3;NPR3;NPR3	ENST00000434067.2;ENST00000434067.2;ENST00000265074.8;ENST00000415167.2;ENST00000506712.1	5'UTR;1stExon;TSS1500;TSS1500;TSS200	chr5:32710405-32714635	3
cg14172454	-1.42903	5.50116	-20.6371	1.2927e-08	2.50788e-05	10.3041	Ovarian	chr14	106190169	-	55632194	63617141	ACCAACCCCTTAATTAAAACTCCCAATAAACTAAAATACCTAAAACACCA	ACCGACCCCTTAATTAAAACTCCCGATAAACTAAAATACCTAAAACGCCG	I	A	Red			rs76497342	0.062557			chr14:106188128-106188860	S_Shore	ACTGCTGCCTGGGCCGGCCCCTTGATTGGGGCTCCCGGTGGGCTGGGATACCTGAAGCGC[CG]GGTCGTCCATTTGGTGCCTGTGGCTGGTGTGGCCCGTCCGGCTCCCTGTCGGGTTCCTGG	CGGCGCTTCAGGTATCCCAGCCCACCGGGAGCCCCAATCAAGGGGCCGGC																			chr14:106185140-106190504	6
cg19884634	2.82849	2.38686	20.6334	1.29464e-08	2.50788e-05	10.462	Ovarian	chr7	127992634	+	84710429		ACCTCRAAAACCCTTCRAAACAACCAAAATATAAACCAAAATCCTACAAC		II									chr7:127990926-127992616	S_Shore	GGAAAAAGAGGGGCCTCGGCGCCTCGGGAGGCTGCCCCTCGCGTTCAGGCAATTCTCCCA[CG]CTGCAGGACCCTGGCCCACACTCTGGCTGCCCCGAAGGGTTCCCGAGGCTGGCGGGAGGA	CGCTGCAGGACCCTGGCCCACACTCTGGCTGCCCCGAAGGGTTCCCGAGG	PRRT4	NM_001114726	Body						7:127991314-127992993	Unclassified_Cell_type_specific							chr7:127992605-127992975	3
cg27299616	1.85132	-0.939121	20.6488	1.28654e-08	2.50788e-05	10.1976	Ovarian	chr14	102430437	-	8675493		ATCTATATCTAATAACACATCTATCRTACCTATATTTTAATACCTAATAC		II			rs17540540	0.020322					chr14:102430636-102431898	N_Shore	TCAATCTCCCGGTCTATATCTAATAACACATCTGTCGTGCCTATATTTTGGTACCTGATA[CG]TAGTCATTCATTCATTCAATGAGAGAACATTTAATGAGAGGTTAAGGGGCTTAGAACAAC	TCTATATCTAATAACACATCTGTCGTGCCTATATTTTGGTACCTGATACG	DYNC1H1	NM_001376	TSS1500						14:102430196-102432114	Promoter_Associated	DYNC1H1	ENST00000360184.4	TSS1500	DYNC1H1	ENST00000360184.4	TSS1500			chr14:102430146-102432071	6	chr14:102430289-102432561	6
cg01172150	-1.7224	-2.79087	-20.6035	1.31059e-08	2.50803e-05	10.3992	Ovarian	chr16	30817443	-	15756135		CTTTATCAAATCTAATTTAAACATAAACTCRTCCAAAATCRTTCAACAAC		II									chr16:30816794-30817243	S_Shore	AGAGGCGACTCCTTTATCAAGTCTGATTTAGACATGGGCTCGTCCAAGGTCGTTCAGCAG[CG]AGTAGCGGAGCTGGGGCTGCACCGAGGAGCTCAGGCCCCACTCCGTGTTGCGGTCAAGAC	CGCTGCTGAACGACCTTGGACGAGCCCATGTCTAAATCAGACTTGATAAA								16:30724215-30725145	16:30816554-30817899	Promoter_Associated							chr16:30816800-30817830	3
cg02804028	1.37003	-6.19933	20.6148	1.30452e-08	2.50803e-05	10.5323	Ovarian	chr22	31031786	+	23654151	75693219	TCTCTAAAACTTTAACTACAACTCTAACTACAACTATAACTCCAACTACA	TCTCTAAAACTTTAACTACGACTCTAACTACGACTATAACTCCGACTACG	I	A	Red							chr22:31031358-31032059	Island	CACCGCCGCGCCCGCCGTGCCGGGCCTGAGCTGGAGCCGGGCGTGAGTCGCAGCAGGAGC[CG]CAGCCGGAGTCACAGCCGCAGCCAGAGCCGCAGCCAAAGCCTCAGAGAGCAGGAGTTGGA	TCTCTGAGGCTTTGGCTGCGGCTCTGGCTGCGGCTGTGACTCCGGCTGCG	SLC35E4	NM_001001479	TSS200	high-CpG:29361672-29361789				22:29360853-29362944			SLC35E4;SLC35E4;SLC35E4;SLC35E4	ENST00000300385.8;ENST00000343605.4;ENST00000343605.4;ENST00000406566.1	TSS200;5'UTR;1stExon;TSS1500	SLC35E4;SLC35E4;SLC35E4;SLC35E4;SLC35E4;MTMR3	ENST00000300385.8;ENST00000343605.4;ENST00000343605.4;ENST00000406566.1;ENST00000451479.1;ENST00000464734.1	TSS200;5'UTR;1stExon;TSS1500;TSS1500;5'UTR	chr22:31031280-31031835	3
cg03443112	-1.24648	2.07876	-20.6035	1.31058e-08	2.50803e-05	10.4723	Ovarian	chr2	68251804	+	97794303	99673556	ACATCTACAACCCCATCCCCACCTTATAAAAACAAAACAAAATAAAAACA	ACATCTACAACCCCGTCCCCACCTTATAAAAACGAAACGAAATAAAAACG	I	A	Red	rs77415855	0.000457						OpenSea	CAGGTGGGATCCGGGATCTGCATCTCCAGGTACCAGGTGCGCCCTCCGTCCGGTCTTCTC[CG]CCCCCACCCCGCCCCGTCCCCACAAGGTGGGGACGGGGCTGCAGATGTAGATGCGGATCT	CGCCCCCACCCCGCCCCGTCCCCACAAGGTGGGGACGGGGCTGCAGATGT								2:68104905-68105325
cg19155934	1.546	1.11036	20.6208	1.30134e-08	2.50803e-05	10.4339	Ovarian	chr17	76490931	-	9603899		CAAACCCCAATCRTAATAATCCTACRAACAATAAACACAAATAAACAAAC		II										OpenSea	TTGATGGCTCTCAGGCCCCAGTCGTAATGATCCTGCGGGCAGTGGGCACAGGTGGGCAGA[CG]TGAGCTCACCTTCCTGTGGCCAGCAGGCAGGTCTGGAAGCCAACCCTGGCTGCTGCCCGC	CGTCTGCCCACCTGTGCCCACTGCCCGCAGGATCATTACGACTGGGGCCT	DNAH17-AS1;DNAH17	NR_102401;NM_173628	Body;Body														chr17:76490685-76491110	3
cg25524310	1.31098	-2.89226	20.6183	1.30268e-08	2.50803e-05	10.537	Ovarian	chr19	34919633	-	29793550	60668842	AAAATTACAAAACAAAAACAAACTAAAAAACTCAAATTATACCCCCCCCA	GAAATTACGAAACGAAAACAAACTAAAAAACTCGAATTATACCCCCCCCG	I	C	Grn							chr19:34919127-34919960	Island	GAGCCCGGGACCGGAGTTGCGGAGCGGGGGCAGGCTGAGAGGCTCGGGTTGTGCCCCCCC[CG]CGGGAGGAGACTGTTCTTTGGGCACGGGGCGGGCCTCCGCTCGCTGGGCCGGCTCCGGAC	CGGGGGGGGCACAACCCGAGCCTCTCAGCCTGCCCCCGCTCCGCAACTCC	UBA2	NM_005499	Body					19:39610968-39611968	19:34918818-34920163	Promoter_Associated	UBA2;UBA2	ENST00000542624.1;ENST00000439527.2	5'UTR;TSS200	UBA2;UBA2	ENST00000542624.1;ENST00000439527.2	5'UTR;TSS200	chr19:34919405-34920370	3
cg05219829	1.76916	1.681	20.5657	1.33101e-08	2.51001e-05	10.4267	Ovarian	chr14	77942315	+	66757273		CRTATACCTACCCACTAAAAACCATAAACAACCCTATAAACCTACAAAAC		II					rs3742732	0.070029			chr14:77941993-77942316	Island	TGTCCAGGCGCTCGCGAGGGCCACTGGCATCCCTCCACCGGAAGCTGCGGCCCTGGTGCT[CG]TCCTGTAGGCTCACAGGGCTGTCCATGGCCTCCAGTGGGTAGGCACACGGGCAGCTGGGC	GTGTGCCTACCCACTGGAGGCCATGGACAGCCCTGTGAGCCTACAGGACG	ISM2;ISM2	NM_199296;NM_182509	Body;3'UTR								ISM2	ENST00000493585.1	3'UTR	ISM2;ISM2;ISM2	ENST00000493585.1;ENST00000487738.1;ENST00000216481.6	3'UTR;3'UTR;3'UTR			chr14:77942285-77942989	6
cg12532275	1.44668	-3.00136	20.569	1.32926e-08	2.51001e-05	10.2847	Ovarian	chr5	59544771	-	85690299		CTCAAAACAACAACAACATACCTAATTAAAAAACAACTAACATTCACTAC		II										OpenSea	TCCTAATCACTCTCAGAACAACAGCAGCATACCTGATTGAGGAGCAGCTGGCATTCACTG[CG]CAAAGAGCACCATCAAAAATTGAGCATGTGGCTCCAAGAGCCACCACTGTTTCCTTCTGT	CGCAGTGAATGCCAGCTGCTCCTCAATCAGGTATGCTGCTGTTGTTCTGA	PDE4D	NM_001165899	5'UTR								PDE4D	ENST00000502484.2	5'UTR	PDE4D;PDE4D;PDE4D;PDE4D;PDE4D;PDE4D;PDE4D;PDE4D	ENST00000506024.1;ENST00000509368.2;ENST00000514552.1;ENST00000509355.1;ENST00000506510.2;ENST00000511382.1;ENST00000505507.2;ENST00000502484.2	3'UTR;5'UTR;5'UTR;3'UTR;3'UTR;3'UTR;5'UTR;5'UTR			chr5:59544626-59545690	6	chr5:59543337-59545480	6
cg13923903	1.40157	-1.33014	20.5548	1.33702e-08	2.51001e-05	10.3007	Ovarian	chr22	29278645	+	36804859		CACCCTCTATACACAAACTACTAACTACCAAACTAACATATCTAAAACAC		II									chr22:29279412-29280287	N_Shore	AGGGGCAGGGAATTAAAAGTTTATTTTCTGGGTGACTGGGAACCTCTGAGCCCTTGAGCA[CG]TGCCTTAGATATGTTAGTTTGGCAGCCAGCAGTCTGTGCATAGAGGGTGATAATGGTGTT	CGTGCCTTAGATATGTTAGTTTGGCAGCCAGCAGTCTGTGCATAGAGGGT	ZNRF3	NM_001206998	TSS1500								ZNRF3;ZNRF3	ENST00000462485.2;ENST00000544604.2	TSS1500;TSS1500	ZNRF3;ZNRF3	ENST00000332811.4;ENST00000544604.2	TSS1500;TSS1500	chr22:29278560-29279635	3
cg15015913	-1.72623	5.54252	-20.571	1.32813e-08	2.51001e-05	10.3807	Ovarian	chr1	17282008	-	3617218	26607838	AAAAATACCAAAAAACACAAAACCCTACAACATTCCAATAAAAAACTTCA	GAAAATACCAAAAAACGCGAAACCCTACGACGTTCCAATAAAAAACTTCG	I	A	Red							chr1:17281818-17282056	Island	CGCAGCCTGGGCGAGGGTGCCAAGGAGCGCGAGGCCCTGCGGCGTTCCAATGAGGAGCTT[CG]GTCTGCTGTGAAGAAGGCAGAGAGCGAGCGCATCAGGTGGGGTGTCGCAGGAGGACCAGT	GAGGGTGCCAAGGAGCGCGAGGCCCTGCGGCGTTCCAATGAGGAGCTTCG	CROCC	NM_014675	Body
cg15733245	-1.86623	3.97955	-20.5547	1.33703e-08	2.51001e-05	10.4203	Ovarian	chr12	132910685	+	15630575	23647928	CAATTTACTAAAAAACTACCATACAAACTAAAAAAAAACACTACTCACCA	CGATTTACTAAAAAACTACCGTACGAACTAAAAAAAAACACTACTCACCG	I	A	Red							chr12:132910476-132910802	Island	CAGTGGGGTGGGAAGGGAGATCCTACCGCGTACCTGGAAGACGGGAGAACAGGGGTGTTT[CG]GTGAGTAGTGCTCTCTCTCAGTCCGCACGGCAGCCTTCCAGCAAATCGGGATTTTATGCC	CGGTGAGTAGTGCTCTCTCTCAGTCCGCACGGCAGCCTTCCAGCAAATCG								12:131419960-131420833									chr12:132910485-132910835	3
cg20610605	1.41925	3.56612	20.5565	1.33606e-08	2.51001e-05	10.356	Ovarian	chr16	30845651	-	3710424		AAATTCCCAAATTAACCTACTAAACTAACACCCTAATAAAACCACTTACC		II									chr16:30845650-30846194	Island	CTTGTCCACATGGGTTCCCAGGTTGGCCTGCTAGGCTGACACCCTGGTGGAACCACTTGC[CG]TATGTCCTCGGGCGCTGGAGGTCTCCCAGCGCTGGCATACATAAGCCCTGGCGTGCGGGG	CGGCAAGTGGTTCCACCAGGGTGTCAGCCTAGCAGGCCAACCTGGGAACC								16:30753039-30753663			BCL7C	ENST00000380317.4	3'UTR	BCL7C	ENST00000380317.4	3'UTR	chr16:30845645-30846095	3
cg22668013	-1.25335	2.15424	-20.5638	1.33207e-08	2.51001e-05	10.4525	Ovarian	chr7	123487182	-	31770125		AAAACAAAAATTCACAACRTAAATCTCCATACATTACTCTATCTATCCAC		II										OpenSea	GCAGTAGTTCTGGAGCAAAAGTTCACAACGTGAGTCTCCATACATTGCTCTGTCTGTCCA[CG]TGAGAGCTGCAGTCTAGTCCTGCCTCTTGTCTGCCATGATTTCCTAGAATAACTTTCTAC	CGTGGACAGACAGAGCAATGTATGGAGACTCACGTTGTGAACTTTTGCTC	HYAL4	NM_012269	5'UTR								HYAL4;HYAL4	ENST00000476325.1;ENST00000223026.4	TSS1500;5'UTR	HYAL4;HYAL4;HYAL4;HYAL4;HYAL4	ENST00000476325.1;ENST00000483878.1;ENST00000488323.1;ENST00000223026.4;ENST00000489978.1	TSS1500;TSS1500;5'UTR;5'UTR;5'UTR
cg25730428	1.37661	-2.02014	20.5758	1.32554e-08	2.51001e-05	10.4682	Ovarian	chr6	29454755	+	29773960		TTATCACCACCTCCTATTTAATTTCCTTATTCCTCATTATAAACAACAAC		II										OpenSea	GAGATTCCTTCAGCCTTTTCTTTCTGAGGCTCCCCACAAAGAAATAAATGATAGGGTTGG[CG]CTGCTGTTTATAATGAGGAACAAGGAAATTAAATAGGAGGTGGTGACAAACATTTTGAAA	TGTCACCACCTCCTATTTAATTTCCTTGTTCCTCATTATAAACAGCAGCG	MAS1L	NM_052967	1stExon								MAS1L	ENST00000377127.3	1stExon	MAS1L	ENST00000377127.3	1stExon
cg00406098	2.16262	-0.800725	20.5434	1.34327e-08	2.51142e-05	10.2001	Ovarian	chr13	40716180	-	98665273		CTTCAACAATACTATTAAAACTCACACATTTCCCCTATCTATATATATAC		II										OpenSea	CACCTCCCTGGCTTCAACAATGCTATTAAAACTCACACATTTCCCCTGTCTGTGTGTATG[CG]TTGCAATGTAAGTCAAGCAGCAAGATTTTATCTCTGTATCAAGATAATTTATTAACAAGG	CGCATACACACAGACAGGGGAAATGTGTGAGTTTTAATAGCATTGTTGAA																	chr13:40715985-40716250	3
cg03409187	1.85647	-5.14782	20.5303	1.35049e-08	2.51142e-05	10.3329	Ovarian	chr6	29521624	+	38737894	81730500	ACAAACAACTCAAACCACAACACCATAAAAAACCAAAATAACAACAAACA	ACAAACAACTCGAACCACGACACCGTAAAAAACCAAAATAACGACAAACG	I	A	Red	rs2294747	0.021898					chr6:29521110-29521833	Island	GCGACGGAGACACTACCGAGAACCAGATGTTCGCCGCCCGCGTGGTCATCCTGCTGCTGC[CG]TTTGCCGTCATCCTGGCCTCCTACGGTGCCGTGGCCCGAGCTGTCTGTTGCATGCGGTTC	ACAGACAGCTCGGGCCACGGCACCGTAGGAGGCCAGGATGACGGCAAACG						DMR	TRUE	6:29629090-29629799									chr6:29521380-29521670	3
cg21224669	-1.35981	2.83074	-20.5332	1.3489e-08	2.51142e-05	10.5064	Ovarian	chr6	29639803	-	25627904	70735122	AAATACTAATTAATAAAAATACAAATTTTAACCAAATACAATAACTCACA	AAATACTAATTAATAAAAATACGAATTTTAACCGAATACGATAACTCACG	I	C	Grn	rs9257936	0.05109						OpenSea	AACAAACAAGCTAGGTGCTAATTAATAAAGATACGAGTTTTGGCCGGGTGCGGTGGCTCA[CG]CCTGTAATCCCAGCACTTTGGGAGGCCGAGGCGGGCGAATCACGAGGTCAGGAGTTCAAG	AGGTGCTAATTAATAAAGATACGAGTTTTGGCCGGGTGCGGTGGCTCACG	MOG;MOG;MOG;MOG;MOG;MOG;MOG;MOG;MOG;MOG;MOG	NM_206813;NM_002433;NM_001008228;NM_206814;NM_206810;NM_001008229;NM_206809;NM_001170417;NM_206811;NM_001170418;NM_206812	3'UTR;3'UTR;3'UTR;3'UTR;3'UTR;3'UTR;3'UTR;3'UTR;3'UTR;3'UTR;3'UTR								MOG;MOG;MOG;MOG	ENST00000376894.4;ENST00000376888.2;ENST00000376917.3;ENST00000533330.2	3'UTR;3'UTR;3'UTR;3'UTR	MOG;MOG;MOG;MOG;MOG	ENST00000376894.4;ENST00000376888.2;ENST00000376917.3;ENST00000376902.3;ENST00000376889.3	3'UTR;3'UTR;3'UTR;3'UTR;3'UTR
cg22886649	-1.28727	5.65861	-20.5413	1.34439e-08	2.51142e-05	10.409	Ovarian	chr7	190349	+	67722200	29784153	AAAAAAAAACCCAAAAATCCACAAACTACAACAACACAAAACAAAAATCA	AAAAAAAAACCCAAAAATCCACAAACTACGACGACGCGAAACAAAAATCG	I	A	Red	rs80000801	0.280822					chr7:191875-193799	N_Shore	GGAAGGGTCTGGCGGAGGGTTGGCCGCTGTCTCCTCACTCCTCAGCGGGGTCCTGTCTTC[CG]ACTTTTGTCTCGCGCCGCCGCAGCCTGTGGACTCCTGGGCCCTCCTCTGAGAGCCTGCGC	AGAGGAGGGCCCAGGAGTCCACAGGCTGCGGCGGCGCGAGACAAAAGTCG								7:285371-285542	7:190184-190442	Unclassified_Cell_type_specific	AC093627.12	ENST00000467050.1	3'UTR	AC093627.12	ENST00000467050.1	3'UTR			chr7:186068-199254	6
cg01106248	-1.34393	3.96418	-20.4184	1.41415e-08	2.5116e-05	10.4441	Ovarian	chr4	24601071	+	53759193	59697228	TAAAAATACAAACAAAAACAAAAACTACACACAAAACTCAAAAACCAACA	TAAAAATACGAACGAAAACAAAAACTACGCACAAAACTCGAAAACCAACG	I	C	Grn	rs61794566	0.317518						OpenSea	CGACGCCAGCTGGCTGCTCCAAGTATGGGGCATGCCGAGTCCGCACCTACCAGGAACTCG[CG]CTGGCCTCCGAGCCCTGTGCGCAGCCCCTGTTCCCGCCCGCACCTCTACCTCCACACCTA	TAGAGGTGCGGGCGGGAACAGGGGCTGCGCACAGGGCTCGGAGGCCAGCG								4:24210167-24210337
cg02459529	1.50052	-5.25131	20.4205	1.41296e-08	2.5116e-05	10.4043	Ovarian	chr11	35639998	-	46806584	69776992	ACCCACCAAAAAATCTCACAACAAAATACAAAAACAACTAAAAAACAACA	GCCCACCGAAAAATCTCACAACGAAATACAAAAACAACTAAAAAACGACG	I	A	Red							chr11:35639629-35641485	Island	CCTGTGAATCGCGCCCACCGGAGGGTCTCACAGCGAAATACAAAAGCAGCTGGGAAGCGG[CG]GGGACTCGAGTTCCCAGCGCCGGGCGGAGCGCCGGACAGAGCCCCGCAGCGCCCCGCGGC	CGCCGCTTCCCAGCTGCTTTTGTATTTCGCTGTGAGACCCTCCGGTGGGC	FJX1;FJX1	NM_014344;NM_014344	1stExon;5'UTR	high-CpG:35596428-35596987		DMR		11:35595941-35598581	11:35639477-35640768	Unclassified	FJX1;FJX1;FJX1	ENST00000317811.4;ENST00000317811.4;ENST00000532914.1	5'UTR;1stExon;TSS1500	FJX1;FJX1;FJX1	ENST00000317811.4;ENST00000317811.4;ENST00000532914.1	5'UTR;1stExon;TSS1500	chr11:35639340-35641555	3
cg02901365	1.7062	0.165082	20.4686	1.38521e-08	2.5116e-05	10.4427	Ovarian	chr7	44228750	-	17717210		ATTTAAAATTCAATCACAATTTCCTCCTTTTCATTATTCTCCAACRAATC		II										OpenSea	GCTGGTTTGGGGTTTGAGGTTCAGTCACAGTTTCCTCCTTTTCATTGTTCTCCAACGAGT[CG]GCAAGCATTCCCTTCTGGACCCTTCCTCACTGAGCCTGGATGTTCTCCAGGCAGGGCCAT	TTTGAGGTTCAGTCACAGTTTCCTCCTTTTCATTGTTCTCCAACGAGTCG	GCK;GCK	NM_000162;NM_000162	1stExon;5'UTR								GCK;GCK;GCK;GCK	ENST00000403799.3;ENST00000403799.3;ENST00000437084.1;ENST00000476008.1	1stExon;5'UTR;TSS200;3'UTR	GCK;GCK;GCK;GCK	ENST00000403799.3;ENST00000403799.3;ENST00000437084.1;ENST00000476008.1	1stExon;5'UTR;TSS200;3'UTR			chr7:44228700-44229538	4
cg05283646	-2.16076	4.78499	-20.4613	1.38934e-08	2.5116e-05	10.3782	Ovarian	chr8	1105957	-	86803936	6641137	ACAAAAACCAAAAAAACTTCAAAACTCAAAAAAACTAAATAAACATCCCA	ACAAAAACCGAAAAAACTTCGAAACTCGAAAAAACTAAATAAACGTCCCG	I	T	Red							chr8:1105614-1106066	Island	GGAGGCCAGTATGCAGAGGCCGAGGGAGCTTCGGGGCTCGGGGAGGCTGGGTGGGCGTCC[CG]TTCCTGCGCTGCCCCTGACGGAGTCCCCGTCGCAGAGGGCCTGTGGGCCGGTGACTTTCT	CGGGACGCCCACCCAGCCTCCCCGAGCCCCGAAGCTCCCTCGGCCTCTGC								8:1092066-1094398			CTD-2281E23.2	ENST00000520524.1	5'UTR	CTD-2281E23.2	ENST00000520524.1	5'UTR	chr8:1105645-1106115	3
cg05764847	-1.98125	4.2571	-20.4375	1.40307e-08	2.5116e-05	10.2062	Ovarian	chr7	4768951	+	59766220	41661575	TTTACTCTACAAAAACTAAAAAACCCCCAAATAACTAACACAACCAAACA	TTTACTCTACGAAAACTAAAAAACCCCCAAATAACTAACACGACCAAACG	I	A	Red							chr7:4764684-4765252	S_Shelf	AGGCAGGGTTGTCTGGGGAGTGGAACGTCTGCTAGAAATGCAGATCGCTGGGGCCACCGC[CG]TTTGGCCGTGTCAGTCATCTGGGGGTCCCTTAGCCTCCGCAGAGTAAAGCTGTGGGAGTC	TTTACTCTGCGGAGGCTAAGGGACCCCCAGATGACTGACACGGCCAAACG	FOXK1	NM_001037165	Body					7:4735203-4735655			FOXK1	ENST00000450194.2	5'UTR	FOXK1	ENST00000450194.2	5'UTR	chr7:4768725-4768955	3
cg07753939	-2.37641	3.86638	-20.475	1.38153e-08	2.5116e-05	10.3978	Ovarian	chr16	2374515	-	34629945	25601910	CACTAAACAAACAATTATCATACCTAATATAATCCTCAAAATCCTTCTCA	CGCTAAACGAACAATTATCGTACCTAATATAATCCTCAAAATCCTTCTCG	I	A	Red								OpenSea	CGGCGGCCAGCACGCTGGACGAGCAGTTGTCGTACCTAATGTAGTCCTCAAAGTCCTTCT[CG]GAGGGAAAGCCGCGCACTGCAAAGAGAGAGCACGGGAGCTGTGGTTGCCCAATCGGCCCT	CGCTGGACGAGCAGTTGTCGTACCTAATGTAGTCCTCAAAGTCCTTCTCG	ABCA3	NM_001089	Body					16:2314385-2314529			ABCA3	ENST00000301732.5	ExonBnd	ABCA3;ABCA3	ENST00000301732.5;ENST00000563623.1	ExonBnd;3'UTR	chr16:2374220-2374535	3
cg08198018	1.51568	1.57726	20.4187	1.414e-08	2.5116e-05	10.2212	Ovarian	chr1	156911203	+	41753956		CTCATCCTATATTAATTTCCTTCCTCAAAATAAAACTAAATAACTCAAAC		II										OpenSea	AGGACAGTTCAGGGCCCTTACCTCCAGGCAGCTCCTCAGGTTCAGGTTCACCATGGAACA[CG]TCTGAGTCATCCAGTTCTACCCTGAGGAAGGAAACCAACACAGGATGAGATCCCATGAGA	CGTCTGAGTCATCCAGTTCTACCCTGAGGAAGGAAACCAACACAGGATGA	ARHGEF11;ARHGEF11	NM_198236;NM_014784	Body;Body								ARHGEF11	ENST00000487682.1	3'UTR	ARHGEF11	ENST00000487682.1	3'UTR	chr1:156911065-156911635	3
cg08209724	1.63151	-1.83047	20.4934	1.37113e-08	2.5116e-05	10.4282	Ovarian	chr17	30677138	-	43783826		ACRAAAATCTACRTCATATAACCCTCCCCTTCTTAACTCCRCCTCCTACC		II									chr17:30677001-30677460	Island	ACCCACTCAGGGCGGAGGTCTGCGTCATGTGACCCTCCCCTTCTTGGCTCCGCCTCCTAC[CG]CAGTGCTTGACGGGAGGCGGAGCGGGGAACGAGGCCGTCGGCCATTTTGTGTCTGCTTCC	CGGAGGTCTGCGTCATGTGACCCTCCCCTTCTTGGCTCCGCCTCCTACCG	MIR632;ZNF207;ZNF207;ZNF207	NR_030362;NM_001098507;NM_001032293;NM_003457	Body;TSS200;TSS200;TSS200					17:27701083-27701789	17:30676667-30678012	Unclassified	ZNF207;ZNF207;ZNF207;MIR632	ENST00000394673.1;ENST00000341711.6;ENST00000342555.5;ENST00000385193.1	TSS200;TSS200;TSS200;5'UTR	ZNF207;ZNF207;ZNF207;MIR632	ENST00000394673.1;ENST00000341711.6;ENST00000342555.5;ENST00000385193.1	TSS200;TSS200;TSS200;5'UTR	chr17:30677020-30677235	3
cg14574919	-1.4342	2.52328	-20.4733	1.38251e-08	2.5116e-05	10.3643	Ovarian	chr4	6535365	-	20655926		ACAACTACTTAAAACTACCTAAAAACCRTAAATCTACAATTAACATTACC		II					rs12642889	0.329079				OpenSea	GCCTATGACGCACAGCTGCTTAAGGCTGCCTGGGGACCGTAAGTCTGCAGTTGACATTGC[CG]TCCAAATGCAGGATTGCAGACTTTAAGACTCTCTGAAGATGTTGTTTGTGCCTTAAGTAA	CGGCAATGTCAACTGCAGACTTACGGTCCCCAGGCAGCCTTAAGCAGCTG	PPP2R2C;PPP2R2C	NM_001206995;NM_001206994	Body;Body														chr4:6534685-6535575	3
cg16182936	-1.34806	3.27071	-20.4624	1.38873e-08	2.5116e-05	10.3684	Ovarian	chr3	13060741	-	3794468	55767834	TCTATCCAAAATACAACCTACAACCAAAATCATCCCTCTCAAAATCCTCA	TCTATCCAAAATACAACCTACAACCAAAATCGTCCCTCTCAAAATCCTCG	I	A	Red								OpenSea	CTCCCAAGCTGTTCTGTCCAGGATACAGCCTGCAGCCAGGATCGTCCCTCTCAGAGTCCT[CG]GGCCAAAGTTCCAGAGACCCTTCTCCCGGCTCCTTGACTGCGGTCGCCAAACCCCTGGGC	TCTGTCCAGGATACAGCCTGCAGCCAGGATCGTCCCTCTCAGAGTCCTCG	IQSEC1	NM_001134382	Body				TRUE										chr3:13060740-13061115	3
cg18139307	1.42413	-3.98856	20.4358	1.40403e-08	2.5116e-05	10.3714	Ovarian	chr3	169940376	-	77791282	88675958	AACAAAATAAACAAATAAATAAACAAACAACCACAATTCTCCAACAAACA	AACGAAATAAACAAATAAATAAACGAACGACCGCGATTCTCCGACAAACG	I	C	Grn	rs149459853	0.0147					chr3:169940157-169940778	Island	GTCGGCGCTGCGGGCGAGGTGGGCAGGTAGGTGGGCGGACGGCCGCGGTTCTCCGGCAAG[CG]CAGGCGGCGGAGTCCCCCACGGCGCCCGAAGCGCCCCCCCGCACCCCCGGCCTCCAGCGT	GGCGAGGTGGGCAGGTAGGTGGGCGGACGGCCGCGGTTCTCCGGCAAGCG	PRKCI;PRKCI	NM_002740;NM_002740	5'UTR;1stExon	high-CpG:171422856-171423081				3:171422499-171423740	3:169939639-169941467	Promoter_Associated	PRKCI;PRKCI	ENST00000295797.4;ENST00000295797.4	5'UTR;1stExon	PRKCI;PRKCI	ENST00000295797.4;ENST00000295797.4	5'UTR;1stExon			chr3:169939530-169941519	6	chr3:169939290-169941647	6
cg18221121	1.81393	-4.87492	20.4191	1.41373e-08	2.5116e-05	10.3568	Ovarian	chr10	1102354	-	78613475	38635215	TTCAAAACACTAATAAATCACTACAAAAAAACCAAACACTAACCACACCA	TTCAAAACGCTAATAAATCACTACGAAAAAACCGAACACTAACCGCGCCG	I	T	Red							chr10:1102144-1103341	Island	GTGATCAAAAGCTTCAGGACGCTGGTGAGTCACTGCGGAGGAGCCGAACACTGACCGCGC[CG]TCCCCGCCAGGCTCCCGCGCGGCCGGCACCGCGGCCCTGAGCGCAGGCGGCCCCGGGTCT	CGGCGCGGTCAGTGTTCGGCTCCTCCGCAGTGACTCACCAGCGTCCTGAA	WDR37	NM_014023	TSS1500	high-CpG:1092295-1092853				10:1092168-1093472	10:1102022-1103967	Promoter_Associated	WDR37;WDR37;WDR37;WDR37	ENST00000263150.4;ENST00000381329.1;ENST00000358220.1;ENST00000381329.1	TSS1500;1stExon;5'UTR;5'UTR	WDR37;WDR37;WDR37;WDR37	ENST00000263150.4;ENST00000381329.1;ENST00000358220.1;ENST00000381329.1	TSS1500;1stExon;5'UTR;5'UTR	chr10:1101845-1102535	3
cg19733894	-1.34885	3.3194	-20.4832	1.37691e-08	2.5116e-05	10.465	Ovarian	chr2	33111822	-	36688846	46663128	TACCCCACAAAAAAACATCTAAAACCCAACAAAAATTTAAACATAACACA	TACCCCGCAAAAAAACGTCTAAAACCCAACAAAAATTTAAACGTAACGCG	I	A	Red	rs62133953	0.203737						OpenSea	GGTCCCGAGCCCTGCCCCGCAGGAAGGCGTCTGAGGCCCAGCAAGAATTTGAGCGTGGCG[CG]GGCCGGCCAGCAGTGCTGGGGGACCTGGCGCACCCTCCGCAGCTGCTGGCCCGGGTGCTA	TGCCCCGCAGGAAGGCGTCTGAGGCCCAGCAAGAATTTGAGCGTGGCGCG	LOC285045;LOC285045;LOC285045	NR_027100;NR_027099;NR_027098	Body;Body;Body					2:32965179-32965437			LINC00486;LINC00486;LINC00486	ENST00000414054.1;ENST00000424364.2;ENST00000435075.1	5'UTR;5'UTR;5'UTR	LINC00486;LINC00486;LINC00486	ENST00000414054.1;ENST00000424364.2;ENST00000435075.1	5'UTR;5'UTR;5'UTR
cg20351062	1.38831	-3.47266	20.4768	1.38054e-08	2.5116e-05	10.3572	Ovarian	chr1	11866082	-	51669123	33803967	CACAAATATCAAATTACTAAAAAAACAAACCTACAAAACAAAAACCACCA	CGCAAATATCAAATTACTAAAAAAACGAACCTACAAAACGAAAACCACCG	I	A	Red							chr1:11865462-11866566	Island	GAAGGGGCGCGGCGCAGGTGTCAGGTTGCTGGAGAGGCGGGCCTACAGGGCGGAAACCAC[CG]GCGCGGGTGACCGGAAGCCCCGCCCCCAACATGGCCGTGCCCACAGGTCTCGTTGGAGGC	CGCAGGTGTCAGGTTGCTGGAGAGGCGGGCCTACAGGGCGGAAACCACCG	MTHFR;MTHFR;CLCN6;CLCN6;CLCN6	NM_005957;NM_005957;NM_001286;NM_001256959;NR_046428	5'UTR;1stExon;TSS200;TSS200;TSS200	high-CpG:11788550-11789018				1:11788050-11789071	1:11865598-11866625	Promoter_Associated	MTHFR;CLCN6;CLCN6;CLCN6;MTHFR;MTHFR;CLCN6;CLCN6;CLCN6	ENST00000376590.3;ENST00000376487.3;ENST00000376496.3;ENST00000376490.3;ENST00000376585.1;ENST00000376590.3;ENST00000312413.6;ENST00000346436.6;ENST00000376497.3	5'UTR;TSS1500;TSS1500;TSS1500;TSS1500;1stExon;TSS200;TSS200;TSS200	MTHFR;MTHFR;CLCN6;CLCN6;CLCN6;MTHFR;MTHFR;MTHFR;MTHFR;MTHFR;CLCN6;CLCN6;CLCN6	ENST00000376590.3;ENST00000376486.2;ENST00000376487.3;ENST00000376496.3;ENST00000376490.3;ENST00000413656.1;ENST00000376585.1;ENST00000376590.3;ENST00000376486.2;ENST00000418034.1;ENST00000312413.6;ENST00000346436.6;ENST00000376497.3	5'UTR;5'UTR;TSS1500;TSS1500;TSS1500;TSS1500;TSS1500;1stExon;1stExon;TSS200;TSS200;TSS200;TSS200	chr1:11865465-11866315	3
cg21428393	1.65856	-2.8156	20.5038	1.36528e-08	2.5116e-05	10.3367	Ovarian	chr7	26244131	+	6721248		CACAAAATAAAAATCCCCTAAAATACAAAAACATACAACAAACACCTAAC		II									chr7:26239418-26242062	S_Shelf	TACTCAAGTATCTTGACTAATGAGAATCATAACACCTGACTTAGAAATGGTATCCAAAAA[CG]TCAGGTGTTTGCTGCATGTTTTTGTATTTCAGGGGATTTTTATTTTGTGTGTGTGTATGT	CGTCAGGTGTTTGCTGCATGTTTTTGTATTTCAGGGGATTTTTATTTTGT	CBX3;CBX3	NM_007276;NM_016587	Body;Body								CBX3	ENST00000497498.1	5'UTR	CBX3	ENST00000497498.1	5'UTR	chr7:26243905-26244390	3
cg24446923	1.23802	-5.26188	20.5085	1.36263e-08	2.5116e-05	10.4904	Ovarian	chr1	24829097	+	65604160	78784576	AACAAAAACTTTAAATCACCCCAAAAACAAAACCTCTAACAACCTTCTCA	AACGAAAACTTTAAATCACCCCGAAAACAAAACCTCTAACGACCTTCTCG	I	T	Red							chr1:24828865-24829878	Island	GGACTGTCCTACGGGGCTAGCAGGAAAAGGAGATCGGCTCTCTCCGCTCCCGGTGGAAAA[CG]AGAAGGTCGCCAGAGGTCCTGTTTTCGGGGTGATCTAAAGCCCCCGCCCCAGCGCTACAG	CGAGAAGGTCGCCAGAGGTCCTGTTTTCGGGGTGATCTAAAGCCCCCGCC	RCAN3	NM_013441	TSS1500	high-CpG:24701363-24702137				1:24701297-24702263			RCAN3	ENST00000436717.2	TSS1500	RCAN3	ENST00000436717.2	TSS1500	chr1:24828200-24829195	3
cg24593932	1.51672	-2.51392	20.5201	1.35616e-08	2.5116e-05	10.1753	Ovarian	chr19	17202738	+	99703140		CTAAAAACAAAACCTATAAAAACTTCTACAACTCTAAACCCCTAATATAC		II			rs7254827	0.148995						OpenSea	ACCGTCCCCTTCAGCCCCATCTCTGAGAGTGGGGTTTCCTGAGAGTCTGCCCTTCTGCCC[CG]CACACCAGGGGCCCAGAGCTGCAGAAGCCCCCACAGGCTTTGTTCCCAGCAGGGCTCAGA	TGGGAACAAAGCCTGTGGGGGCTTCTGCAGCTCTGGGCCCCTGGTGTGCG	MYO9B;MYO9B	NM_001130065;NM_004145	5'UTR;5'UTR		chr19:17202504-17202504				19:17202572-17202741	Unclassified_Cell_type_specific									chr19:17202392-17203058	6	chr19:17202407-17203919	6
cg24617723	2.15463	-4.53893	20.4871	1.37467e-08	2.5116e-05	9.36176	Ovarian	chr2	187714003	+	85697482	24746522	ATAAAAACTAAAAAAAATTACAAAATCCATACCATCCCACACCTTTATCA	ATAAAAACTAAAAAAAATTACAAAATCCATACCATCCCGCACCTTTATCG	I	C	Grn							chr2:187713846-187714069	Island	CTTGGTGACGGTGGTTGGGCTCGGGGTGTCCCGGTGTGCCCTGCGCCGAAGAAGAGCGGG[CG]ACAAAGGTGCGGGATGGCATGGATTCTGCAACTCTCCCCAGCCTCCACTGCGTTTCGAAG	GTGGAGGCTGGGGAGAGTTGCAGAATCCATGCCATCCCGCACCTTTGTCG	ZSWIM2	NM_182521	TSS200				TRUE	2:187421809-187422414			ZSWIM2	ENST00000295131.2	TSS200	ZSWIM2;ZSWIM2	ENST00000295131.2;ENST00000419862.1	TSS200;TSS200	chr2:187713625-187714030	3
cg25978955	-1.77986	-2.3886	-20.443	1.39988e-08	2.5116e-05	10.1611	Ovarian	chr17	50237568	+	30702977	30753230	CTAAAATCAACACAAAAAAATTCACTAAATTAACTCTATACAAATAAACA	CTAAAATCAACACGAAAAAATTCACTAAATTAACTCTATACGAATAAACG	I	A	Red							chr17:50235175-50236466	S_Shore	GTCTAAGAACTGCACAAAGGGTAGATAAGTGGAGATGGAGGAGGGGAAGGAAAGGGTGCC[CG]TTCATCCGCACAGAGTCAATCTAGTGAATCTTCCCGTGTTGATCCCAGCACCCAGGCTGT	CTGGGATCAACACGGGAAGATTCACTAGATTGACTCTGTGCGGATGAACG	CA10;CA10;CA10	NM_020178;NM_001082533;NM_001082534	TSS1500;TSS1500;TSS200					17:47592567-47592844			CA10;CA10;CA10;CA10	ENST00000451037.2;ENST00000285273.4;ENST00000442502.2;ENST00000570565.1	TSS1500;TSS1500;TSS200;TSS1500	CA10;CA10;CA10;CA10;CA10	ENST00000451037.2;ENST00000285273.4;ENST00000442502.2;ENST00000575181.1;ENST00000570565.1	TSS1500;TSS1500;TSS200;TSS1500;TSS1500	chr17:50237285-50237670	3
cg27301092	-1.7518	2.5164	-20.4481	1.39697e-08	2.5116e-05	10.4724	Ovarian	chr4	1352452	+	79714226	9801131	TAAAATAACTCTAATTAACATCCACATTTATCAACCAACCCCACCTACCA	TAAAATAACTCTAATTAACGTCCACGTTTATCAACCAACCCCACCTACCG	I	C	Grn								OpenSea	CAGTATCTGCCCATCTCCCTCCTGGCTCCGCGCGGCCGCTGCGTCCGAGTGGCGTGTGTG[CG]GCAGGTGGGGCTGGCTGACAAACGTGGACGTTAATTAGAGCCATTTTAATTAGAAATTAT	CGGCAGGTGGGGCTGGCTGACAAACGTGGACGTTAATTAGAGCCATTTTA	KIAA1530	NM_020894	Body					4:1342290-1342453			AC078852.2;KIAA1530	ENST00000515842.1;ENST00000296312.5	5'UTR;5'UTR	AC078852.2;KIAA1530	ENST00000515842.1;ENST00000296312.5	5'UTR;5'UTR			chr4:1346657-1352501	6
cg24864275	-3.14432	1.83162	-20.4067	1.42101e-08	2.51814e-05	10.3678	Ovarian	chr19	40421453	-	86731132	47752299	TACTTATCACAACAAATAACCTAATAAATAACACCATTACAAATACAACA	TACTTATCGCGACAAATAACCTAATAAATAACGCCGTTACAAATACAACG	I	C	Grn	rs34873737	0.023477					chr19:40421059-40421771	Island	GCCGGGCAGCTCTGCTTGTCGCGGCAGGTGACCTGATGGGTGGCGCCGTTGCAGGTGCAG[CG]CCTTTGGCACAACTCGTCCGCCCACACTTCCTGGCCCGGAGCGAGCTGGAGACCCTGGAA	TGCTTGTCGCGGCAGGTGACCTGATGGGTGGCGCCGTTGCAGGTGCAGCG	FCGBP	NM_003890	Body					19:45112900-45113712									chr19:40421045-40421975	3
cg09248944	1.34365	-3.71134	20.3906	1.4305e-08	2.52928e-05	10.4087	Ovarian	chr2	160654499	-	77708580	83726556	CAAAAACAAACAAATAAAAAATAACCCAAAACCAAAACCCACAAAAAACA	CGAAAACAAACGAATAAAAAATAACCCGAAACCAAAACCCACGAAAAACG	I	A	Red							chr2:160654229-160654631	Island	ACCTCCCCTCCCCGAGGGCAGGCGGGTGAGAGGTGACCCGGAGCCAGGACCCACGGGGGA[CG]GGCGTGCAGGGAAGGGCGGGATGGCCGGCCGGGTGTTGCGTCTGCGGGCCGCCCTCGGGT	CGAGGGCAGGCGGGTGAGAGGTGACCCGGAGCCAGGACCCACGGGGGACG	CD302	NM_014880	Body					2:160362476-160363137	2:160654071-160654880	Unclassified	CD302	ENST00000480212.1	3'UTR	CD302	ENST00000480212.1	3'UTR	chr2:160653920-160654875	3
cg05023132	2.06289	-1.32078	20.3267	1.4688e-08	2.54601e-05	10.295	Ovarian	chrX	95939482	-	35778106		CAAAAATAAAAACTAATACTCAAATTAACCCRCCAATAAAACTTACAAAC		II									chrX:95939630-95940366	N_Shore	GCTGTGGCCCACAGAAGTGAAAGCTGATACTCAGGTTGACCCGCCAGTGAAACTTACAGG[CG]GATCTTCCCGGGCCTCAGTTTCCCCATCTCTAAAATGGGCTACCCTTCCTTTCTCTTGAC	CGCCTGTAAGTTTCACTGGCGGGTCAACCTGAGTATCAGCTTTCACTTCT	DIAPH2;DIAPH2	NM_006729;NM_007309	TSS200;TSS200						X:95939228-95940785	Promoter_Associated	DIAPH2;DIAPH2;DIAPH2	ENST00000373049.4;ENST00000537885.1;ENST00000355827.4	TSS1500;TSS1500;TSS200	DIAPH2;DIAPH2;DIAPH2	ENST00000373049.4;ENST00000537885.1;ENST00000355827.4	TSS1500;TSS1500;TSS200			chrX:95939023-95941911	6	chrX:95938790-95942313	6
cg07608094	-1.77493	5.07482	-20.3319	1.46568e-08	2.54601e-05	10.3946	Ovarian	chr6	32134964	-	10626878	3609561	TACAACAAACAACTTCACCTACAACTACCCCCATAACCTAATACTAAACA	TACGACAAACAACTTCACCTACGACTACCCCCATAACCTAATACTAAACG	I	T	Red							chr6:32134460-32135196	Island	CCATTGTTTTAATACGGCAGGCAGCTTCACCTGCGGCTGCCCCCATGACCTAGTGCTAGG[CG]TGGACGGGCGCACCTGCATGGAGGGGTCCCCAGAGCCCCCAACCAGTGCCAGCATACTCA	CGCCTAGCACTAGGTCATGGGGGCAGCCGCAGGTGAAGCTGCCTGCCGTA	EGFL8	NM_030652	Body				TRUE	6:32242466-32243210			EGFL8;XXbac-BPG300A18.12	ENST00000489721.1;ENST00000422437.1	TSS1500;3'UTR	EGFL8;EGFL8;XXbac-BPG300A18.12;XXbac-BPG300A18.12	ENST00000466239.1;ENST00000489721.1;ENST00000428388.2;ENST00000422437.1	5'UTR;TSS1500;3'UTR;3'UTR			chr6:32133931-32136993	6	chr6:32133011-32139686	6
cg13525639	1.50622	2.97635	20.358	1.44989e-08	2.54601e-05	10.3291	Ovarian	chr7	98634498	-	96768271		AACAATTTCCCRAAAATTAATCAAATTTCCTACCRCCAAACAAACATCTC		II									chr7:98633091-98633304	S_Shore	CAGCCACCTTGAACAGTTTCCCGGGAGTTAGTCAGATTTCCTACCGCCAAGCAGACATCT[CG]CCGGTTACTAACTGGCATGAACACCCTCTACTCCCCACTCTTGCTCCAGCCCTGGCTCTA	ACAGTTTCCCGGGAGTTAGTCAGATTTCCTACCGCCAAGCAGACATCTCG	SMURF1;SMURF1	NM_020429;NM_181349	Body;Body								AC004893.11	ENST00000468960.2	5'UTR	AC004893.11	ENST00000468960.2	5'UTR	chr7:98634425-98634755	3
cg14305179	1.44945	2.19706	20.3433	1.45875e-08	2.54601e-05	10.4217	Ovarian	chr1	161981217	+	31665561		AAACTAAAAAACAACTATCAACTAAAATTACTATCCCAAACCATCTAATC		II										OpenSea	GGGCTCGTAGTTCCCATCAGCTCACCGTGCTCAACCTTTGCACCCTCCAGGAGACAGCTA[CG]ACCAGATGGCCTGGGACAGCAACCCCAGCTGACAGCTGTCTCCTAGCCCCTGGTAAGAGA	CGACCAGATGGCCTGGGACAGCAACCCCAGCTGACAGCTGTCTCCTAGCC	OLFML2B;OLFML2B	NM_001297713;NM_015441	Body;Body				TRUE										chr1:161980945-161981510	3
cg14640310	1.26619	-5.57367	20.3326	1.46525e-08	2.54601e-05	10.4276	Ovarian	chr7	44058913	-	74618893	50766905	ACAAAAAAACCCCAAAAAAAACCAATACCTCTATACATACATCAATAACA	GCGAAAAAACCCCGAAAAAAACCAATACCTCTATACATACGTCAATAACG	I	A	Red							chr7:44058608-44058988	Island	TCTTGCGCAGGCGCGAGAAAACCCCGAGAGAGGCCAGTGCCTCTGTGCATGCGTCAGTGG[CG]AGCGCACCGCCCCCACCCGCACCCCGGCTTGGCTTTCCCCCGTGGGCGCTTTTCGGCGCA	CGCCACTGACGCATGCACAGAGGCACTGGCCTCTCTCGGGGTTTTCTCGC	POLR2J4	NR_003655	TSS200					7:44024788-44025513	7:44058469-44059221	Promoter_Associated	POLR2J4	ENST00000427076.1	TSS200	POLR2J4;POLR2J4;POLR2J4;POLR2J4	ENST00000427076.1;ENST00000454572.1;ENST00000326391.6;ENST00000422304.1	TSS200;TSS200;TSS200;TSS200	chr7:44058800-44059015	3
cg16344173	1.56938	2.17921	20.3265	1.46895e-08	2.54601e-05	10.022	Ovarian	chr7	2158623	-	86600103		ATACAAACCTAAAACTAAAACRTCCTCCATCAAAACCAAAAACTCCACAC		II									chr7:2154677-2155252	S_Shelf	CTTGACCTGCAGTGCAGACCTGGAGCTGAGACGTCCTCCATCAAGGCCAAAAGCTCCACA[CG]CCCAGCTGCCTGGGCTCGCCCCAGCCTCCAGCCCCACGTGACGGTCTGCCTCCCAGACCC	TGCAGACCTGGAGCTGAGACGTCCTCCATCAAGGCCAAAAGCTCCACACG	MAD1L1;MAD1L1;MAD1L1	NM_003550;NM_001013837;NM_001013836	Body;Body;Body					7:2124892-2125217						MAD1L1;MAD1L1	ENST00000491858.1;ENST00000464742.1	3'UTR;3'UTR	chr7:2158365-2158655	3
cg19193931	1.36813	-1.94465	20.3589	1.44937e-08	2.54601e-05	10.2751	Ovarian	chr21	38081976	-	66609212		AAACTACTCTAAACTCTAAAACATTCRACCRCTATATATATACAAAAAAC		II									chr21:38079941-38081833	S_Shore	CAGAAATGATTGGGCTGCTCTGAGCTCTGAAGCATTCGGCCGCTGTGTGTGTGCAAGGGG[CG]CAAGGACGGAGAGACAGCATCAATAATACAATATTAACAGGAGCACTTGTCCAGAGCTTA	CGCCCCTTGCACACACACAGCGGCCGAATGCTTCAGAGCTCAGAGCAGCC	SIM2;SIM2	NM_009586;NM_005069	Body;Body			RDMR			21:38081703-38082098	Unclassified_Cell_type_specific	SIM2	ENST00000460783.1	5'UTR	SIM2;SIM2	ENST00000460783.1;ENST00000481185.1	5'UTR;5'UTR	chr21:38081145-38082095	3
cg19560971	1.56336	2.65965	20.3684	1.44368e-08	2.54601e-05	10.173	Ovarian	chr11	119218238	+	92606846		AAATAACATAACCTCTCAAAAACCAACACCAACATTTATAAAATAATAAC		II										OpenSea	GTAGAATGTCTGGGCAAGAGGGCTACATGCAGTTTCTCTCCTTTCATAACTATGAGGTAG[CG]TCACCATTTTACAAATGCTGGTGCTGGCCTCTGAGAGGTTATGTCACTTTCCCAAGGTCA	AGTGACATAACCTCTCAGAGGCCAGCACCAGCATTTGTAAAATGGTGACG	MFRP;C1QTNF5	NM_031433;NM_015645	TSS1500;TSS1500				TRUE				MFRP;MFRP;MFRP;C1QTNF5	ENST00000529147.1;ENST00000530681.1;ENST00000360167.4;ENST00000445041.2	TSS1500;TSS1500;TSS1500;TSS1500	MFRP;MFRP;MFRP;MFRP;C1QTNF5	ENST00000529147.1;ENST00000526059.1;ENST00000530681.1;ENST00000360167.4;ENST00000445041.2	TSS1500;TSS1500;TSS1500;TSS1500;TSS1500	chr11:119217960-119218275	3
cg24217936	1.6571	-5.73934	20.3311	1.46613e-08	2.54601e-05	10.3668	Ovarian	chr4	15006634	+	79644353	22808584	AATACAACACTACCAACAAATTAATCAAACAAAACTTTAAAAACAACTCA	AATACGACGCTACCAACAAATTAATCGAACGAAACTTTAAAAACGACTCG	I	A	Red							chr4:15003059-15006761	Island	TTATTCTTATTTGGCCGGCGGTGATCTCGCCTTGAAGCCTCAGCCCCTCGGGCGGTCAGT[CG]AGCCGCTCCCAAAGCTCCGCCCGATCAACCTGCTGGCAGCGCCGCACCCTGGGCCGCCGG	CGAGCCGCTCCCAAAGCTCCGCCCGATCAACCTGCTGGCAGCGCCGCACC	CPEB2;CPEB2	NM_182646;NM_182485	Body;Body					4:14615687-14615906	4:15006558-15006732	Promoter_Associated	RP11-665G4.1	ENST00000502344.1	3'UTR	RP11-665G4.1	ENST00000502344.1	3'UTR	chr4:15005780-15006995	3
cg16339932	2.17312	-5.53123	20.318	1.47414e-08	2.54941e-05	10.25	Ovarian	chr14	91884570	+	54785552	50682275	AACAACTACAAACAACCTCAAAAAACAAAACAACCTCAAAAAACAAAACA	GACAACTACGAACGACCTCGAAAAACAAAACAACCTCGAAAAACAAAACG	I	T	Red							chr14:91883672-91885367	Island	GGCCCGAGCGCCACGTGCGAGCTGGGGTGCGCGGGCACTGGTGCGTGCCGGGAGCGGGGA[CG]CCCTGCCCTCCGAGGTTGCTCTGCCCTCCGAGGTCGCCCGCAGCTGCCGCCCGCTCTGGG	CGCCCTGCCCTCCGAGGTTGCTCTGCCCTCCGAGGTCGCCCGCAGCTGCC	CCDC88C	NM_001080414	TSS1500				TRUE	14:90953269-90955229			CCDC88C;CCDC88C;CCDC88C;CCDC88C;CCDC88C;RP11-895M11.3	ENST00000541408.1;ENST00000389856.5;ENST00000554165.1;ENST00000389857.6;ENST00000553403.1;ENST00000557524.1	TSS1500;TSS1500;TSS1500;TSS1500;TSS1500;TSS200	CCDC88C;CCDC88C;CCDC88C;CCDC88C;CCDC88C;CCDC88C;CCDC88C;RP11-895M11.3	ENST00000556767.1;ENST00000541408.1;ENST00000554872.1;ENST00000389856.5;ENST00000554165.1;ENST00000389857.6;ENST00000553403.1;ENST00000557524.1	TSS1500;TSS1500;TSS1500;TSS1500;TSS1500;TSS1500;TSS1500;TSS200	chr14:91884385-91885435	3
cg14667838	-1.45931	2.66962	-20.2711	1.50313e-08	2.58851e-05	10.1966	Ovarian	chr19	10445908	+	45686838		TACACCCTAAACRAACTTTTTCCAACCTCAAAAACCCAAATCTACCTAAC		II									chr19:10443688-10446022	Island	TGTGGCCGTTAGCGTGTCCCCGTGGTTCATGACTGTCGCATTCAGCATCTGGTCCCCCAG[CG]CCAGGTAGACCTGGGCCTCTGAGGCTGGAAAAAGCCCGTCTAGGGTGCAGTCCACCGGCC	CGCCAGGTAGACCTGGGCCTCTGAGGCTGGAAAAAGCCCGTCTAGGGTGC	ICAM3	NM_002162	Body					19:10304706-10307022											chr19:10443075-10446055	6	chr19:10442518-10446144	6
cg18842717	1.30808	-4.57778	20.2708	1.5033e-08	2.58851e-05	10.389	Ovarian	chr11	3400387	-	85682406	5659961	CAACTAACAAAAAACACAAAACCACAAAAACAAAAAATAAAACTCTATCA	CGACTAACAAAAAACACAAAACCGCGAAAACAAAAAATAAAACTCTATCG	I	A	Red							chr11:3400155-3400419	Island	TCACACGACCTACGGCTAGCAGGGGACACAGAGCCGCGGGGACAGGAAGTGGAGCTCTGT[CG]GGACAAAGGCCCCGCTAGATCCCGGAAGCCGTCCTCTCCTCTCCAGACATGTGCCTGATT	CGGCTAGCAGGGGACACAGAGCCGCGGGGACAGGAAGTGGAGCTCTGTCG	ZNF195;ZNF195;ZNF195;ZNF195;ZNF195;ZNF195	NM_001130520;NM_007152;NM_001130520;NM_001130519;NM_001130519;NM_007152	1stExon;5'UTR;5'UTR;5'UTR;1stExon;1stExon					11:3356511-3357151	11:3399546-3401097	Unclassified	ZNF195;ZNF195;ZNF195;ZNF195;ZNF195;ZNF195;ZNF195;ZNF195;ZNF195;ZNF195	ENST00000429541.2;ENST00000399602.4;ENST00000429541.2;ENST00000399602.4;ENST00000005082.9;ENST00000438262.2;ENST00000528796.1;ENST00000354599.6;ENST00000526601.1;ENST00000527386.1	5'UTR;1stExon;1stExon;5'UTR;TSS200;TSS200;TSS200;TSS200;TSS200;TSS200	ZNF195;ZNF195;ZNF195;ZNF195;ZNF195;ZNF195;ZNF195;ZNF195;ZNF195;ZNF195;ZNF195;ZNF195;ZNF195;ZNF195;ZNF195;ZNF195;ZNF195;ZNF195;ZNF195;ZNF195	ENST00000429541.2;ENST00000399602.4;ENST00000429541.2;ENST00000399602.4;ENST00000427810.2;ENST00000526501.1;ENST00000525313.1;ENST00000005082.9;ENST00000534569.1;ENST00000524857.1;ENST00000438262.2;ENST00000530643.1;ENST00000528796.1;ENST00000529085.1;ENST00000528218.1;ENST00000528410.1;ENST00000354599.6;ENST00000526601.1;ENST00000533036.1;ENST00000527386.1	5'UTR;1stExon;1stExon;5'UTR;TSS200;TSS200;TSS200;TSS200;TSS200;TSS200;TSS200;TSS200;TSS200;TSS200;TSS200;TSS200;TSS200;TSS200;TSS200;TSS200	chr11:3400305-3400570	3
cg24749688	1.42416	-4.25508	20.2423	1.5212e-08	2.61363e-05	10.2169	Ovarian	chr19	20278144	+	23806285		CAAAATATCCAATAAACACTCTCACCATTTCTAAACTTCTAAAAAATCCC		II										OpenSea	GAGGCCCACCCTCTGTGGCCCTGTGTCCTGTAGGTATTGGGAGATCCACAGCCAAGATGC[CG]GGACCCCTTAGAAGCCTAGAAATGGTGAGAGTGCCCATTGGACATCCTGAGAGAGGGGAG	CGGGACCCCTTAGAAGCCTAGAAATGGTGAGAGTGCCCATTGGACATCCT	ZNF486	NM_052852	1stExon						19:20277699-20278612	Unclassified_Cell_type_specific	ZNF486;ZNF486	ENST00000545779.1;ENST00000335117.6	1stExon;1stExon	ZNF486;ZNF486	ENST00000545779.1;ENST00000335117.6	1stExon;1stExon	chr19:20278120-20278495	3
cg10526795	-1.26787	2.31293	-20.2343	1.52627e-08	2.61666e-05	10.2865	Ovarian	chr1	9326989	+	8774272	58601163	ACATACTAACCAACACCTATAATCACAACTACTCAAAAAACTTAAACACA	ACATACTAACCGACGCCTATAATCGCAACTACTCGAAAAACTTAAACACG	I	A	Red	rs115284661	0.011729					chr1:9324687-9325016	S_Shore	GAGCCCAGTGGCGAGATCTTGGCTCACTACAACCTCCACCTCCCGGGTTCAGGCAATTCT[CG]TGCCTAAGCCTCCCGAGTAGCTGCGACTACAGGCGCCGGCCAGCATGCCTGTCTAATTTT	CGTGCCTAAGCCTCCCGAGTAGCTGCGACTACAGGCGCCGGCCAGCATGC	H6PD	NM_004285	3'UTR				TRUE				H6PD;H6PD;H6PD	ENST00000377403.1;ENST00000495451.1;ENST00000495451.1	3'UTR;1stExon;5'UTR	H6PD;H6PD;H6PD	ENST00000377403.1;ENST00000495451.1;ENST00000495451.1	3'UTR;1stExon;5'UTR			chr1:9326907-9327749	6	chr1:9326867-9327753	6
cg10341242	1.66988	-0.915832	20.2226	1.53378e-08	2.61954e-05	10.116	Ovarian	chr16	50347849	-	57611861		AAAAAACAAAAACAACCTAACTACRACTATAAAATAACRACTACTTCACC		II										OpenSea	ACACCCTTCCTGAGAAGCAGGGGCAGCCTGGCTGCGGCTATGGAGTGGCGGCTGCTTCAC[CG]CTTCCTTCTTGCCTGCAGCTCCTACTGAAGCCCAAGTTCAGCGGCGTGGAGAAGATCAAG	CGGTGAAGCAGCCGCCACTCCATAGCCGCAGCCAGGCTGCCCCTGCTTCT	ADCY7	NM_001114	Body					16:48905252-48905466	16:50347578-50347968	Promoter_Associated_Cell_type_specific	ADCY7	ENST00000394697.2	ExonBnd	ADCY7;ADCY7;ADCY7;BRD7	ENST00000568930.1;ENST00000394697.2;ENST00000568930.1;ENST00000562383.2	1stExon;ExonBnd;5'UTR;3'UTR	chr16:50347500-50347915	3
cg16373526	1.28164	-2.20882	20.2144	1.53898e-08	2.61954e-05	10.3607	Ovarian	chr11	70248709	+	7693832	68600179	CTACTACAACATAAAAAAACCTCAAATCCATTACACAAAAAAAAACCACA	CTACTACAACGTAAAAAAACCTCAAATCCATTACGCAAAAAAAAACCACG	I	C	Grn							chr11:70244288-70245001	S_Shelf	AGATTTGTGAACTCCAGACATTTCCTAGAAATTGAATCGTATAATATGTGGTCTTTTGTG[CG]TGGTTTTCCTTTGCGCAATGGATTTGAGGTCCCTCCACGCTGTAGCAGGTGTCACTGCTG	CTGCTACAGCGTGGAGGGACCTCAAATCCATTGCGCAAAGGAAAACCACG	CTTN;CTTN	NM_005231;NM_138565	5'UTR;5'UTR								CTTN;CTTN;CTTN;CTTN	ENST00000346329.3;ENST00000301843.8;ENST00000376561.3;ENST00000527622.1	5'UTR;5'UTR;5'UTR;5'UTR	CTTN;CTTN;CTTN;CTTN;CTTN	ENST00000346329.3;ENST00000301843.8;ENST00000482755.2;ENST00000376561.3;ENST00000527622.1	5'UTR;5'UTR;5'UTR;5'UTR;5'UTR	chr11:70248525-70248790	3
cg22273830	3.82577	-0.447703	20.2179	1.53677e-08	2.61954e-05	9.96441	Ovarian	chr17	1508471	+	47796112		RAACTTCCCTATATAACTAAAACTACRTAAAAACAATAAATAAACAACCC		II									chr17:1509882-1510101	N_Shore	TGCTTCCCACAGCCCCCTCGCCGCCTCTGCCTCCGTGCGGGTCAACCTGTCCTGCCAGCC[CG]GGCTGTTCACTCACTGCCTCCACGCAGCCTCAGTCACACAGGGAAGCCCGTGACTCTCTC	GGCTTCCCTGTGTGACTGAGGCTGCGTGGAGGCAGTGAGTGAACAGCCCG	SLC43A2;SLC43A2;SLC43A2	NM_001284499;NM_001284498;NM_152346	TSS200;Body;Body				TRUE				SLC43A2;SLC43A2	ENST00000412517.3;ENST00000574274.1	TSS200;3'UTR	SLC43A2;SLC43A2;SLC43A2;SLC43A2;SLC43A2;SLC43A2;SLC43A2	ENST00000412517.3;ENST00000576721.1;ENST00000572135.1;ENST00000574743.1;ENST00000572801.1;ENST00000574274.1;ENST00000571376.1	TSS200;TSS1500;3'UTR;3'UTR;3'UTR;3'UTR;3'UTR	chr17:1508240-1508715	3
cg27426882	-1.61974	0.510427	-20.211	1.54121e-08	2.61954e-05	10.1276	Ovarian	chr7	76629228	-	8638154		CCCTTATCCTTACRATATTCATACCAAAATAATACAAATTAAATCAAATC		II									chr7:76629263-76629489	N_Shore	GACCCCAGACTCCCTTGTCCTTGCGATGTTCATGCCAGGGTAATGCAAGTTGAATCAAAT[CG]TGGTGCCACAACGCCCCCTGGAGTAGTTTGTGCCCGAAGCGGCTGTCTGACTCTTCCGCG	CCTTGTCCTTGCGATGTTCATGCCAGGGTAATGCAAGTTGAATCAAATCG	PMS2L11	NR_023383	Body					7:76466731-76467390			UPK3B;UPK3B	ENST00000443097.2;ENST00000419923.2	3'UTR;3'UTR	UPK3B;UPK3B	ENST00000443097.2;ENST00000419923.2	3'UTR;3'UTR	chr7:76629060-76629395	3
cg04669574	1.45588	-4.89031	20.1888	1.5555e-08	2.63816e-05	10.3134	Ovarian	chr12	50297945	-	59722833	27764218	CAATAAATAAATCCACAAAAACTAAACAAACAAAAAACACAAAAACTCCA	CAATAAATAAATCCGCGAAAACTAAACGAACGAAAAACGCGAAAACTCCG	I	T	Red	rs297918	0.432605					chr12:50297580-50297988	Island	GCGGAGCAACCCCAGTGGATGGGTCCGCGGGGGCTGAGCGGGCGGAGGACGCGGGAACTC[CG]TGACACCGACCAGCTGACGCTGCCCGCGTGAAACCAGAGCCGGGCATCAGGGCCTCATCT	CGGAGTTCCCGCGTCCTCCGCCCGCTCAGCCCCCGCGGACCCATCCACTG	FAIM2	NM_012306	TSS1500			DMR	TRUE	12:48583780-48584241	12:50297294-50298340	Unclassified_Cell_type_specific	FAIM2;FAIM2	ENST00000550635.1;ENST00000320634.3	5'UTR;TSS1500	FAIM2;FAIM2;FAIM2;FAIM2	ENST00000547871.1;ENST00000550635.1;ENST00000550195.1;ENST00000320634.3	TSS1500;5'UTR;TSS1500;TSS1500	chr12:50297405-50298255	3
cg13503583	1.57108	-6.3978	20.1761	1.56376e-08	2.6444e-05	10.2546	Ovarian	chr14	105282271	+	40662521	20725214	TCTAACAATCAAAAAACCCATCTATCTACTCTACAAACAAATCACATTCA	TCTAACGATCAAAAAACCCGTCTATCTACTCTACGAACAAATCACGTTCG	I	A	Red							chr14:105281831-105282975	Island	TCCCACCCGCCTTCTCCGAGCTGATGCCAAGGCCGGACGGACGCGACAAAGGCCTGCTGC[CG]AACGTGACCTGTCCGCAGAGTAGACAGACGGGCCCCCTGACCGCCAGACTGAGGAGACCC	TCTGGCGGTCAGGGGGCCCGTCTGTCTACTCTGCGGACAGGTCACGTTCG								14:104352886-104353991	14:105281589-105283213	Promoter_Associated							chr14:105281600-105282575	3
cg21100191	-1.22348	-2.34255	-20.1729	1.56588e-08	2.6444e-05	10.3514	Ovarian	chr22	23484243	+	7712169		RCAACCTTAAACTATTTACRCCTACRCAATAAATACTAATTATATCRACC		II			rs147580439	0.0169					chr22:23483997-23484309	Island	ACCTATTCAGTTGCCAGGCGACATCGTTGCCAGGCGACTCCAGCAGCGTCCGCGGCGCCG[CG]GTCGACATAATCAGCACCCACTGCGCAGGCGCAAACAGCCCAAGGCTGCGGCCGGCTGCA	CAGCCTTGGGCTGTTTGCGCCTGCGCAGTGGGTGCTGATTATGTCGACCG	RTDR1	NM_014433	TSS200					22:21813960-21814275	22:23483656-23484649	Unclassified	RTDR1;RTDR1;RTDR1	ENST00000216036.4;ENST00000406876.1;ENST00000216036.4	5'UTR;5'UTR;1stExon	RTDR1;RTDR1;RTDR1	ENST00000216036.4;ENST00000406876.1;ENST00000216036.4	5'UTR;5'UTR;1stExon	chr22:23484160-23484435	3
cg06878303	-1.22764	4.79706	-20.1347	1.59108e-08	2.68124e-05	10.3318	Ovarian	chrX	151903174	+	87676891	33780986	AAACCAAATATAACACCACTAACTTACACATTAAAAATCAAAAAACAACA	AAACCGAATATAACGCCACTAACTTACGCGTTAAAAATCAAAAAACAACG	I	A	Red								OpenSea	CACGGAGCCTGCGCCTGCTTCCCTCCACCGACGTCAGGCCGTTGCTCAGGGCGAGAATCT[CG]CTGTTCTCTGACCTCCAACGCGCAAGTCAGTGGCGTCACATCCGGCCCCGTGACTTCCCT	CGCTGTTCTCTGACCTCCAACGCGCAAGTCAGTGGCGTCACATCCGGCCC	MAGEA12;MAGEA12;MAGEA12;MAGEA12;CSAG1;MAGEA12;CSAG1	NM_001166387;NM_001166386;NM_005367;NM_001166387;NM_001102576;NM_005367;NM_153478	1stExon;TSS200;5'UTR;5'UTR;TSS200;1stExon;TSS200					X:151653733-151653853			MAGEA12;CSAG1;CSAG1;CSAG1;MAGEA12;MAGEA12;CSAG4	ENST00000357916.4;ENST00000370287.3;ENST00000452779.2;ENST00000370291.2;ENST00000393900.3;ENST00000357916.4;ENST00000361201.4	5'UTR;TSS200;TSS200;TSS200;TSS200;1stExon;TSS200	MAGEA12;CSAG1;CSAG1;CSAG1;CSAG1;MAGEA12;MAGEA12;CSAG4	ENST00000357916.4;ENST00000370287.3;ENST00000452779.2;ENST00000361211.5;ENST00000370291.2;ENST00000393900.3;ENST00000357916.4;ENST00000361201.4	5'UTR;TSS200;TSS200;TSS200;TSS200;TSS200;1stExon;TSS200	chrX:151903100-151903315	3
cg04504312	1.43596	-2.85847	20.1222	1.59941e-08	2.68383e-05	10.139	Ovarian	chr16	19533619	-	78805370		TAAAATTTTCCRAAATCTAAACTTCAACCTAAACRTTCAAACTCCTAAAC		II									chr16:19535074-19535635	N_Shore	CTAAGGTGGGTTAGGGTTTTCCGAGGTCTGAACTTCAACCTGGGCGTTCAGACTCCTAGG[CG]AGAAAAGGAGGGATAAGAACCATCCTAAAGCTGTAGGACTGGAAGGGATTTTAGTGACTC	CGCCTAGGAGTCTGAACGCCCAGGTTGAAGTTCAGACCTCGGAAAACCCT	GDE1	NM_016641	TSS200						16:19532116-19533855	Promoter_Associated	GDE1	ENST00000353258.3	TSS200	GDE1;GDE1;GDE1	ENST00000569773.1;ENST00000564172.1;ENST00000353258.3	TSS1500;TSS200;TSS200			chr16:19532727-19533820	6	chr16:19531824-19537382	6
cg08193363	1.23688	-3.73713	20.1259	1.59697e-08	2.68383e-05	10.346	Ovarian	chr13	32605254	-	1632187		TTTTTCAAAACRTCRCTACAACCAAATACAAAACTACAACTTTACTTACC		II									chr13:32605320-32605903	N_Shore	GACGGATGGGGTTTTTCAAAACGTCGCTGCAACCAGATGCAAGGCTGCAGCTTTGCTTAC[CG]CAGCGTGCTGCAGTTGTGTTTATTTCAGGGACAGACACAAGGGGAAGCAGCAGCCAGAGC	TTTTCAAAACGTCGCTGCAACCAGATGCAAGGCTGCAGCTTTGCTTACCG	FRY	NM_023037	TSS200					13:31503187-31503903	13:32604895-32606103	Promoter_Associated	FRY;FRY;FRY-AS1	ENST00000463566.1;ENST00000380235.4;ENST00000428419.1	TSS1500;TSS200;3'UTR	FRY;FRY;FRY-AS1	ENST00000463566.1;ENST00000380235.4;ENST00000428419.1	TSS1500;TSS200;3'UTR	chr13:32605140-32605955	3
cg01660966	1.50357	-5.06814	20.1039	1.6117e-08	2.68734e-05	10.2557	Ovarian	chr11	62473905	+	22777849	58618881	AAAAAAAACCTACCACAAAAAAAACCAATAACAAACACAAAAAAACAACA	AAAAAAAACCTACCGCAAAAAAAACCAATAACGAACGCAAAAAAACAACG	I	A	Red							chr11:62473453-62474156	Island	GCGGGGTCCAGCACGGCGGGGCGGGGCGGGACGGGGCGGAGCCTTCCCGAGCTGCGAGGT[CG]CTGTCTCCTTGCGCTCGCCACTGGCTCTCTCTGCGGCAGGTTTCCCTCCGGTTACCGTGA	CGCTGTCTCCTTGCGCTCGCCACTGGCTCTCTCTGCGGCAGGTTTCCCTC	GNG3;BSCL2;BSCL2;BSCL2;BSCL2;HNRNPUL2-BSCL2;BSCL2	NM_012202;NM_032667;NM_001130702;NR_037949;NR_037948;NR_037946;NM_001122955	TSS1500;TSS200;TSS200;Body;Body;Body;Body					11:62230058-62230827	11:62473372-62474386	Promoter_Associated	GNG3;BSCL2;BSCL2;BSCL2;BSCL2;RP11-831H9.16	ENST00000294117.5;ENST00000403550.1;ENST00000278893.7;ENST00000407022.3;ENST00000537604.1;ENST00000403734.2	TSS1500;TSS200;TSS200;TSS200;TSS1500;3'UTR	BSCL2;BSCL2;GNG3;BSCL2;BSCL2;BSCL2;BSCL2;BSCL2;BSCL2;RP11-831H9.16	ENST00000413908.1;ENST00000533982.1;ENST00000294117.5;ENST00000403550.1;ENST00000530900.1;ENST00000278893.7;ENST00000407022.3;ENST00000448568.2;ENST00000537604.1;ENST00000403734.2	3'UTR;5'UTR;TSS1500;TSS200;TSS200;TSS200;TSS200;TSS1500;TSS1500;3'UTR			chr11:62472867-62474324	6	chr11:62472830-62478041	6
cg06988648	1.43792	-4.5226	20.1077	1.60915e-08	2.68734e-05	10.1192	Ovarian	chr1	107599206	-	56803198		CAAAAAAACAATACAAAACAACTCCCRTAAACAAACACAAAAAACCTTCC		II			rs2232013	0.062935					chr1:107599205-107600410	Island	TGCCAGGACACCAGAAGAGCAATACAAAACAGCTCCCGTGAGCAGGCACAGGAGACCTTC[CG]CGCCGCCGGCCGGGCGACCCCGCAGGAAGTAGGAAGGACGAGCGCGCACTACAAGTCCCA	AGAAGAGCAATACAAAACAGCTCCCGTGAGCAGGCACAGGAGACCTTCCG	PRMT6	NM_018137	TSS200			DMR		1:107400729-107402078			PRMT6;PRMT6;PRMT6	ENST00000361318.5;ENST00000370078.1;ENST00000540389.1	TSS200;TSS200;TSS200	PRMT6;PRMT6;PRMT6	ENST00000361318.5;ENST00000370078.1;ENST00000540389.1	TSS200;TSS200;TSS200	chr1:107599040-107599415	3
cg23273364	1.58929	-5.01506	20.114	1.60495e-08	2.68734e-05	10.1858	Ovarian	chr2	198364778	+	81769851	24731292	CATAAAAAACACAACATTTTCTAAAAAATTCTAAAACCAAACAAAACCCA	CGTAAAAAACGCGACATTTTCTAAAAAATTCTAAAACCGAACGAAACCCG	I	A	Red							chr2:198363689-198365405	Island	CCTACCCGCGCAGGGTGTGCTAGCGCGCTCAGCCCTCTCCGGCCGGCTTAGTCTAGTTCC[CG]GGCCTCGCTCGGTTCCAGAACTTTCCAGAAAATGCCGCGCTCCCTACGGCTCAAGGGTCA	CGGGCCTCGCTCGGTTCCAGAACTTTCCAGAAAATGCCGCGCTCCCTACG	HSPE1;HSPE1;HSPD1;HSPD1	NM_002157;NM_002157;NM_199440;NM_002156	1stExon;5'UTR;5'UTR;TSS200					2:198071708-198073650	2:198363542-198365504	Promoter_Associated	HSPD1;HSPD1;HSPE1;HSPE1;HSPE1;HSPE1;HSPE1;HSPD1;HSPD1;HSPD1	ENST00000544407.1;ENST00000345042.2;ENST00000409468.1;ENST00000465573.1;ENST00000409729.1;ENST00000233893.5;ENST00000233893.5;ENST00000544407.1;ENST00000536745.1;ENST00000388968.3	5'UTR;5'UTR;TSS1500;TSS1500;TSS200;5'UTR;1stExon;1stExon;TSS1500;TSS200	HSPD1;HSPE1;HSPD1;HSPD1;HSPD1;HSPE1;HSPE1;HSPE1;HSPE1;HSPD1;HSPD1;HSPE1;HSPE1;HSPE1;HSPD1;HSPD1;HSPD1;HSPD1;HSPD1;HSPD1;HSPD1	ENST00000544407.1;ENST00000473395.1;ENST00000430176.1;ENST00000452200.1;ENST00000345042.2;ENST00000409468.1;ENST00000495200.1;ENST00000465573.1;ENST00000463841.1;ENST00000428204.1;ENST00000476746.1;ENST00000409729.1;ENST00000233893.5;ENST00000233893.5;ENST00000544407.1;ENST00000452200.1;ENST00000461097.1;ENST00000440114.1;ENST00000536745.1;ENST00000418022.1;ENST00000388968.3	5'UTR;TSS1500;5'UTR;5'UTR;5'UTR;TSS1500;TSS1500;TSS1500;TSS1500;TSS200;TSS200;TSS200;5'UTR;1stExon;1stExon;1stExon;TSS1500;TSS1500;TSS1500;TSS1500;TSS200	chr2:198364525-198365155	3
cg07164791	-1.67057	3.59348	-20.0859	1.62396e-08	2.70208e-05	10.1754	Ovarian	chr10	134885969	-	69612836	93789442	AAAACCCAAAACTATAACCAAAAAACCTACAACTACCACAAATACTAACA	AAAACCCGAAACTATAACCGAAAAACCTACAACTACCACGAATACTAACG	I	A	Red							chr10:134884426-134884646	S_Shore	CGTATCCCCCAGGGAGCCCGAGGCTGTGACCGGGAGGCCTGCAGCTGCCACGGATGCTGA[CG]GACCTGCACTCACCACAGGAGGTCCGGCTGGAGGGCGGGTCTGGGCAGGGGCCACCGGGT	GGAGCCCGAGGCTGTGACCGGGAGGCCTGCAGCTGCCACGGATGCTGACG								10:134735896-134736124									chr10:134885860-134886055	3
cg21481320	-1.49899	3.87602	-20.074	1.63205e-08	2.70983e-05	10.0808	Ovarian	chr19	48953847	-	1701981	81628463	ATTCAAAAATCCCAAAAAATCAAAAAAACAAAATCTACAACAAAAAACCA	ATTCAAAAATCCCGAAAAATCGAAAAAACAAAATCTACAACAAAAAACCG	I	A	Red							chr19:48955996-48956286	N_Shelf	AGTCCCTGGGGTGTTCAGGAGTCCCGGGAGGTCGGGGGAGCAGGGTCTGCAACAAGGGGC[CG]GGCGCTTAGACTCCAAGGAGGGGAGCGAGCTGCGGCCAGGTGGGGCGAGGTCATTTCCTG	CGGCCCCTTGTTGCAGACCCTGCTCCCCCGACCTCCCGGGACTCCTGAAC	GRWD1	NM_031485	Body					19:53645659-53645902									chr19:48953405-48953895	3
cg08124624	1.60452	0.811517	20.062	1.64031e-08	2.71119e-05	10.0255	Ovarian	chr1	32367699	+	30733236		ACACTACACTCCTAAATTTTCACCTAATTTAATTACCACACCTCAATTTC		II			rs113434727	0.016011						OpenSea	CAGAGAATAGAGTCCAGGGAGATAGAACAGAAGTGTAGAAGCTAATGAGGAACCAGAAAC[CG]AAACTGAGGTGTGGCAACTAAACTAGGTGAAAACTCAGGAGTGTAGTGTTCTAGAGGCAA	CACTACACTCCTGAGTTTTCACCTAGTTTAGTTGCCACACCTCAGTTTCG																	chr1:32367465-32367795	3
cg18577128	1.35356	-3.3008	20.0655	1.63792e-08	2.71119e-05	10.2068	Ovarian	chr1	46269120	-	49754967	61652210	TAAATAAATAAAAAATTCAATAAAAATCCACAACCACTAACAACACACCA	TAAATAAATAAAAAATTCAATAAAAATCCGCAACCGCTAACGACGCGCCG	I	A	Red							chr1:46269099-46269820	Island	CAGTTTCATGAATGGATGAATGAAAGATTCAATGGGAGTCCGCAGCCGCTGACGGCGCGC[CG]AGAGCCCCGCTCGCTTCTGGTCCTCCGACTGCGCGCCAGGGCCACGGGCGGGTCCTTTGC	CGGCGCGCCGTCAGCGGCTGCGGACTCCCATTGAATCTTTCATTCATCCA	MAST2	NM_015112	TSS200					1:46041687-46042397	1:46268392-46269521	Unclassified	MAST2	ENST00000432341.1	TSS200	MAST2;MAST2	ENST00000432341.1;ENST00000470809.1	TSS200;5'UTR	chr1:46269040-46269355	3
cg25641032	1.78754	1.0918	20.0578	1.64316e-08	2.71119e-05	10.2504	Ovarian	chr14	74862957	-	8657867		TCTATTCTAAATCCCTATAAAATATAAATTCCTATAACTCTATCCTCTTC		II										OpenSea	CTCTCTAGGTGTCTGTTCTGGGTCCCTATGGGATGTGGGTTCCTATGGCTCTGTCCTCTT[CG]TAGAAAACCAAAGGCTATTTCTGGTCATCACCATCCACTGGCTGGCTTCACGAGTGCTAG	CGAAGAGGACAGAGCCATAGGAACCCACATCCCATAGGGACCCAGAACAG																	chr14:74862605-74863055	3
cg11598403	-1.33529	2.01943	-20.0509	1.64794e-08	2.71342e-05	10.2042	Ovarian	chr18	74799500	+	96726131		CRACTACTTTACAAAAACCAAATAATTCTACCTATACAAAAATAAAATAC		II			rs7242091	0.455166					chr18:74799144-74800038	Island	CCAGGGAGGAGGCGCGGCCGGAGCCAAAGCGCAGAGGCCTCCCTCCCTCGCGCGCCGGGT[CG]CACTTCATTCCTGCACAGGCAGAATCATCTGGCTTCTGCAAAGCAGTCGCGCAGCGCTGT	CGCACTTCATTCCTGCACAGGCAGAATCATCTGGCTTCTGCAAAGCAGTC	MBP;MBP	NM_001025100;NM_001025101	Body;Body	high-CpG:72928388-72928596				18:72928359-72929026			MBP	ENST00000487778.1	3'UTR	MBP;MBP;MBP;MBP;MBP;MBP;MBP	ENST00000493247.1;ENST00000495162.1;ENST00000495162.1;ENST00000493247.1;ENST00000487778.1;ENST00000490754.1;ENST00000497479.1	1stExon;1stExon;3'UTR;3'UTR;3'UTR;3'UTR;3'UTR	chr18:74799345-74800055	3
cg03346706	-2.01529	2.40559	-20.02	1.66948e-08	2.72616e-05	10.2628	Ovarian	chr19	3162988	+	37739960		CTACCCCAAATAAAACCTAAATCACAACAAATTAATCTCRTCCAAATAAC		II									chr19:3162841-3163161	Island	GCCACAGACACACAGAACATCCGCAAGGTCTTCAAGGACGTGCGGGACTCGGTGCTCGCC[CG]CTACCTGGACGAGATCAACCTGCTGTGACCCAGGCCCCACCTGGGGCAGGCGGCACCGGC	TGCCCCAGGTGGGGCCTGGGTCACAGCAGGTTGATCTCGTCCAGGTAGCG	GNA15	NM_002068	Body					19:3113842-3114192									chr19:3162965-3163195	3
cg08837587	1.36186	-2.44172	20.0227	1.66759e-08	2.72616e-05	10.1427	Ovarian	chr8	30601672	+	90771131	50716978	CCCACATAAAACCATAATAACAAAAACACCTAATACAAACAAAAAACCCA	CCCACGTAAAACCATAATAACGAAAACGCCTAATACAAACGAAAAACCCG	I	C	Grn								OpenSea	CCAGCCGGCCCGCGGCAAGAAGAGTTCCACTTCCTTCCCGGAAAACGCGGCCGGAAGGGG[CG]GGCTTTCCGCCTGCACCAGGCGCTTCCGCCACCATGGCTTCACGTGGGGTTGTTGGCATT	CCCACGTGAAGCCATGGTGGCGGAAGCGCCTGGTGCAGGCGGAAAGCCCG	UBXN8	NM_005671	TSS200					8:30720642-30721483	8:30601149-30602178	Promoter_Associated	UBXN8	ENST00000519246.1	TSS200	UBXN8;UBXN8;UBXN8;UBXN8;UBXN8;UBXN8;UBXN8	ENST00000517341.1;ENST00000265616.5;ENST00000519246.1;ENST00000523607.1;ENST00000518239.1;ENST00000522735.1;ENST00000522968.1	TSS200;TSS200;TSS200;TSS200;TSS200;5'UTR;5'UTR	chr8:30600960-30602035	3
cg25324045	1.4782	-5.61987	20.0282	1.66378e-08	2.72616e-05	10.0074	Ovarian	chr7	75508474	+	90774273	30747892	CTACTACAACAAAAACAAACAAAACCCAAAAACCAACAACAAAAACAACA	CTACTACAACAAAAACAAACGAAACCCGAAAACCAACAACGAAAACAACG	I	C	Grn							chr7:75508166-75508759	Island	GGCCCGGGTGTCGCAGCTGGTGCTTGTGTCCCGAGGTGCCATCCGCCACCTTCTTCACTG[CG]CTGCTCTCGCTGCTGGTTTCCGGGCCTCGCCTGTTCCTGCTGCAGCAGCCCCTGGCGCCC	CGCTGCTCTCGCTGCTGGTTTCCGGGCCTCGCCTGTTCCTGCTGCAGCAG	RHBDD2;RHBDD2;RHBDD2	NM_001040457;NM_001040456;NM_001040457	1stExon;1stExon;5'UTR					7:75346082-75346852	7:75508099-75508818	Promoter_Associated	RHBDD2;RHBDD2;RHBDD2;RHBDD2	ENST00000413229.2;ENST00000468304.1;ENST00000318622.4;ENST00000318622.4	1stExon;TSS200;1stExon;5'UTR	RHBDD2;RHBDD2;RHBDD2;RHBDD2;RHBDD2;RHBDD2;RHBDD2;RHBDD2;RHBDD2	ENST00000468644.1;ENST00000413229.2;ENST00000468304.1;ENST00000318622.4;ENST00000318622.4;ENST00000454791.1;ENST00000476218.1;ENST00000476218.1;ENST00000466232.1	5'UTR;1stExon;TSS200;1stExon;5'UTR;1stExon;1stExon;5'UTR;5'UTR	chr7:75508465-75508675	3
cg25642069	1.30929	-0.392162	20.0296	1.66278e-08	2.72616e-05	10.1697	Ovarian	chr8	144408230	+	26673271		AACTACTCTTTTCTCRTCAACCTTAACRCCCCTACATATACTTAAATATC		II					rs113008853	0.010064				OpenSea	GATGGTAAATTATCCATTTCAAACCGGGTTTACTCTCAAATGTGCTCTGGGGAAGCGGAA[CG]ACACTTAAGCACATGCAGGGGCGCTAAGGCTGACGAGAAAAGAGCAGCTTTGTGAGAAGG	CGACACTTAAGCACATGCAGGGGCGCTAAGGCTGACGAGAAAAGAGCAGC	TOP1MT	NM_052963	Body					8:144479569-144480120						TOP1MT;TOP1MT	ENST00000522121.1;ENST00000523417.1	3'UTR;3'UTR			chr8:144402771-144410057	6
cg05590616	1.23539	-4.22474	19.9981	1.68493e-08	2.74572e-05	10.2967	Ovarian	chr11	59522917	+	61656962	40796225	AACTAAAAACACAAACAACAACAAACAACAACCACTAACTAAAAAAAACA	AACTAAAAACGCAAACGACGACGAACGACGACCGCTAACTAAAAAAAACG	I	T	Red							chr11:59522425-59523303	Island	AGCGCGAGGCGCCGGTGGGGGCGGAGGGGGCTGCGCGGCGGAGGCTCCCGTGGCCTCGGA[CG]CTCCTCCTAGCTAGCGGCCGCCGCCCGCCGCCGCCTGCGCCTCCAGCTCCTTCGCCCCGG	CGCTCCTCCTAGCTAGCGGCCGCCGCCCGCCGCCGCCTGCGCCTCCAGCT	STX3;STX3	NM_004177;NM_004177	1stExon;5'UTR					11:59278566-59279854			STX3;STX3;STX3;AP000640.10;STX3;STX3;STX3	ENST00000529177.1;ENST00000337979.4;ENST00000337979.4;ENST00000525337.1;ENST00000437946.2;ENST00000437946.2;ENST00000300150.7	TSS200;5'UTR;1stExon;TSS1500;1stExon;5'UTR;5'UTR	STX3;STX3;STX3;STX3;AP000640.10;STX3;STX3;STX3;STX3	ENST00000529177.1;ENST00000530498.1;ENST00000337979.4;ENST00000337979.4;ENST00000525337.1;ENST00000533637.1;ENST00000437946.2;ENST00000437946.2;ENST00000300150.7	TSS200;TSS200;5'UTR;1stExon;TSS1500;5'UTR;1stExon;5'UTR;5'UTR	chr11:59522705-59522935	3
cg03574415	1.40895	-3.56555	19.9668	1.70731e-08	2.75757e-05	10.1653	Ovarian	chr14	61789503	-	5772181		RATCACCCTTTCCRCCCAATCTTTAAATAAAAAACTCCAACTTTCAACAC		II									chr14:61787880-61789467	S_Shore	GGGTCCAGGGCGGTCACCCTTTCCGCCCAGTCTTTGGGTAAGGAGCTCCAACTTTCAGCA[CG]AGAGTGATAGGTAGGAAAGGCAGGGAAGGAGTGATACAAAAGGGACTTGATTTGGGTAAA	CGTGCTGAAAGTTGGAGCTCCTTACCCAAAGACTGGGCGGAAAGGGTGAC	PRKCH	NM_006255	Body			DMR		14:60857561-60859257	14:61789232-61790113	Unclassified_Cell_type_specific	RP11-902B17.1;RP11-902B17.1;PRKCH	ENST00000500036.2;ENST00000500036.2;ENST00000555082.1	1stExon;3'UTR;5'UTR	RP11-902B17.1;RP11-902B17.1;PRKCH;RP11-902B17.1;RP11-902B17.1;PRKCH;PRKCH;PRKCH;PRKCH;PRKCH;PRKCH	ENST00000554086.1;ENST00000500036.2;ENST00000552875.2;ENST00000554086.1;ENST00000500036.2;ENST00000552875.2;ENST00000555185.1;ENST00000556778.1;ENST00000555542.1;ENST00000555906.1;ENST00000555082.1	1stExon;1stExon;1stExon;3'UTR;3'UTR;5'UTR;5'UTR;5'UTR;5'UTR;5'UTR;5'UTR	chr14:61788565-61790055	3
cg04796378	1.48701	-3.88557	19.9687	1.70597e-08	2.75757e-05	10.0984	Ovarian	chr13	111228197	+	91649131		TAATAATTTTATCCCCACTACTTCCTTCCAAATAAACTTTTCTATTTAAC		II										OpenSea	GGGAAGAGCTGAGTCAGATGAGAGCAGGGAGGCCAATGTCACTTCCCCAATGTCACCAAA[CG]TCAAATAGAAAAGTTCACCTGGAAGGAAGCAGTGGGGACAAAACCACCACAGGGCGACTT	CGTCAAATAGAAAAGTTCACCTGGAAGGAAGCAGTGGGGACAAAACCACC									13:111228102-111228256	Unclassified_Cell_type_specific							chr13:111227645-111228450	3
cg07052390	2.31682	-5.97769	19.9598	1.71237e-08	2.75757e-05	10.2503	Ovarian	chr11	133827076	-	6678880	49637141	ATACATTAAAATATAACAAACACAAAACCACAAAATCATACACATTACCA	ATACGTTAAAATATAACGAACACAAAACCGCAAAATCATACGCATTACCG	I	A	Red							chr11:133825337-133827457	Island	GCCCATTTCAAGGTGCGTTGAAGTGTGGCGAGCACAGAGCCGCAGAATCATGCGCATTGC[CG]GGGAGAAGGTGGTATAGCGTCTCTGCCCGCTTCTCTCTCGGCTCACACTGCGTGGCAAGT	GTGCGTTGAAGTGTGGCGAGCACAGAGCCGCAGAATCATGCGCATTGCCG	IGSF9B	NM_014987	TSS200			DMR	TRUE	11:133330347-133332667	11:133826719-133827305	Promoter_Associated	IGSF9B	ENST00000321016.8	TSS200	IGSF9B	ENST00000321016.8	TSS200	chr11:133826540-133828210	3
cg14166197	1.54685	1.76922	19.9695	1.70542e-08	2.75757e-05	9.99339	Ovarian	chr1	9943273	-	92741504		AATCCAACCTACCAAACRAAAAACATTAAACCCTAATCAAAAAATAACTC		II										OpenSea	CTCTGGAAGGAAGTCCAACCTGCCAAGCGGAGGGCATTGGGCCCTGGTCAGGAGATGACT[CG]GGCAGAGTGGTCTCCCAGGAAGACCGGAGTCTGGGTGGATTCATGTGAAGCCCTGTGTGA	GTCCAACCTGCCAAGCGGAGGGCATTGGGCCCTGGTCAGGAGATGACTCG	CTNNBIP1;CTNNBIP1	NM_020248;NM_001012329	5'UTR;5'UTR				TRUE				CTNNBIP1;CTNNBIP1;CTNNBIP1	ENST00000377258.1;ENST00000377263.1;ENST00000400904.3	5'UTR;5'UTR;5'UTR	CTNNBIP1;CTNNBIP1;CTNNBIP1	ENST00000377258.1;ENST00000377263.1;ENST00000400904.3	5'UTR;5'UTR;5'UTR	chr1:9943265-9943855	3
cg15175377	-1.53647	0.875995	-19.9565	1.71479e-08	2.75757e-05	10.2639	Ovarian	chr11	68920434	+	27715919	18686870	AAAAAATAACCTCAACCATTTAAAACACCCTACTACAAACATAAAACCCA	AAAAAATAACCTCAACCGTTTAAAACGCCCTACTACAAACATAAAACCCG	I	A	Red			rs58538829	0.016				OpenSea	CCAGCTTTCAACCGTTGGGAGGGCAGCGGCGTCCTTTTTCTCAAGTGCCTTCTCCTGGGT[CG]GGCTTTATGCCTGCAGCAGGGCGTTTCAAACGGCTGAGGCCATCCCTTGTTAGGGAGAGA	CGGGCTTTATGCCTGCAGCAGGGCGTTTCAAACGGCTGAGGCCATCCCTT							TRUE	11:68676962-68677139			RP11-554A11.8	ENST00000562772.1	3'UTR	RP11-554A11.8	ENST00000562772.1	3'UTR	chr11:68920240-68920515	3
cg16108521	1.74574	-1.27891	19.9491	1.72011e-08	2.75757e-05	10.2502	Ovarian	chr2	54013703	+	35698169		ACTTTTCTTCTTTTTCTCCRCATTTAACATTTATACACTTCATTTTTCCC		II									chr2:54013801-54014498	N_Shore	AGCTGTTAAGTAACGAGATGGCCACGGTCCACAGCAGAAGAGATGGAGATAAGCCTCAAG[CG]GGAAAAATGAAGTGTACAAATGCCAAATGCGGAGAAAAAGAAGAAAAGCTGCAAGAAGGC	CGGGAAAAATGAAGTGTACAAATGCCAAATGCGGAGAAAAAGAAGAAAAG	ERLEC1;ERLEC1;ERLEC1;ASB3;GPR75-ASB3;ASB3;ASB3;ASB3	NM_015701;NM_001127398;NM_001127397;NM_001201965;NM_001164165;NM_001201965;NM_145863;NM_016115	TSS1500;TSS1500;TSS1500;1stExon;Body;5'UTR;5'UTR;5'UTR					2:53867015-53868305			ERLEC1;ERLEC1;ASB3;ASB3;ASB3;ASB3;ASB3	ENST00000494373.1;ENST00000405123.3;ENST00000406687.1;ENST00000406687.1;ENST00000394717.2;ENST00000446049.2;ENST00000263634.2	TSS1500;TSS1500;1stExon;5'UTR;5'UTR;5'UTR;5'UTR	ERLEC1;ERLEC1;ASB3;ASB3;ASB3;ASB3;ASB3;ASB3;ASB3;ASB3;ASB3	ENST00000494373.1;ENST00000405123.3;ENST00000406687.1;ENST00000498475.2;ENST00000470916.1;ENST00000459916.1;ENST00000406687.1;ENST00000394717.2;ENST00000414369.2;ENST00000446049.2;ENST00000263634.2	TSS1500;TSS1500;1stExon;3'UTR;3'UTR;3'UTR;5'UTR;5'UTR;3'UTR;5'UTR;5'UTR	chr2:54013480-54014255	3
cg24750212	1.39064	-5.74798	19.9503	1.71926e-08	2.75757e-05	10.1414	Ovarian	chr15	90545634	-	15633883	13662141	CCAAAACCAACACTCACTATCTAAAAACATAAAAATAAAAATAACAAACA	CCAAAACCGACGCTCGCTATCTAAAAACGTAAAAATAAAAATAACGAACG	I	A	Red							chr15:90545272-90545911	Island	CGGGCCGGGGACCCAGGACCGGCGCTCGCTGTCTGGGGGCGTGGGGGTGGGGGTGGCGGG[CG]GGGTCCCTACGGCCCGTCTTGAGCCTCCCGCGGCTCAGCCCCCCTTCCTCCTCGTCGCCC	CGCCCGCCACCCCCACCCCCACGCCCCCAGACAGCGAGCGCCGGTCCTGG	ZNF710	NM_198526	5'UTR	high-CpG:88346233-88346642				15:88345566-88346915	15:90545416-90545902	Promoter_Associated	ZNF710	ENST00000268154.4	5'UTR	ZNF710;ZNF710	ENST00000559419.1;ENST00000268154.4	TSS200;5'UTR	chr15:90544880-90546115	3
cg27539546	1.47059	-5.22964	19.9703	1.70481e-08	2.75757e-05	10.3006	Ovarian	chr16	29911634	+	96603488	54651218	ACAAATCATATCAAACAAAACCTAAAAAACAAAACCTAAAAAACAAAACA	ACGAATCGTATCGAACGAAACCTAAAAAACGAAACCTAAAAAACGAAACG	I	A	Red							chr16:29911347-29912042	Island	GACTGGCCTCAGCATCCTTGCCCGCAGTCCCGGGCGCCTGCCCAGCCGTCAGTCCGCGCT[CG]CCCCGCCCCTCAGGCCCCGCCCCTCAGGCCCCGCCCGATACGACCCGCCCCTTCTTTCGC	CGCCCCGCCCCTCAGGCCCCGCCCCTCAGGCCCCGCCCGATACGACCCGC	SEZ6L2;SEZ6L2;ASPHD1;SEZ6L2;SEZ6L2	NM_012410;NM_201575;NM_181718;NM_001114100;NM_001114099	TSS1500;TSS1500;TSS1500;TSS1500;TSS1500					16:29818253-29819616	16:29910752-29912188	Unclassified	ASPHD1;SEZ6L2;SEZ6L2;SEZ6L2;SEZ6L2;ASPHD1	ENST00000308748.5;ENST00000346932.5;ENST00000350527.3;ENST00000537485.1;ENST00000308713.5;ENST00000483405.1	TSS1500;TSS1500;TSS1500;TSS1500;TSS1500;TSS200	ASPHD1;SEZ6L2;SEZ6L2;SEZ6L2;ASPHD1;SEZ6L2;ASPHD1;ASPHD1	ENST00000308748.5;ENST00000346932.5;ENST00000350527.3;ENST00000537485.1;ENST00000414952.2;ENST00000308713.5;ENST00000563177.1;ENST00000483405.1	TSS1500;TSS1500;TSS1500;TSS1500;TSS1500;TSS1500;TSS200;TSS200	chr16:29911305-29912135	3
cg19601293	-1.74881	5.58304	-19.9339	1.73119e-08	2.7641e-05	10.0924	Ovarian	chr7	2029752	+	35794292	88614392	AATTACAACTAAAACTCAACAATACCACATAAATTAACAATAAAACAACA	AATTACAACTAAAACTCAACGATACCACGTAAATTAACGATAAAACGACG	I	A	Red	rs150334236	0.0105					chr7:2029116-2029326	S_Shore	TTCTAATTAACGAGGCTGCCGCTGAGTGCCAGAGTGAGGGCGTCCACATGCGCGTGCACC[CG]CCGCCTCATCGCCAACTCACGTGGCATCGCTGAGTCTCAGCTGCAACCTGTGCCCGGGAG	CGCCGCCTCATCGCCAACTCACGTGGCATCGCTGAGTCTCAGCTGCAACC	MAD1L1;MAD1L1;MAD1L1	NM_003550;NM_001013837;NM_001013836	Body;Body;Body					7:1996228-1996290											chr7:2025692-2030340	6
cg25054736	-1.29744	4.18467	-19.9354	1.73013e-08	2.7641e-05	10.1725	Ovarian	chr15	52577927	+	68781273	4805850	ACCATTAAACACTAAATAAACAACACTCCATCTACAATCCCAACAACTCA	ACCATTAAACACTAAATAAACGACACTCCGTCTACAATCCCAACAACTCG	I	A	Red								OpenSea	TGTGTTGGCCGGGCTGGTCTCCAGCTCCGAACCACGAGTGATCCGCCAGCCTCGGCTTCC[CG]AGTTGCTGGGATTGCAGACGGAGTGTCGTTCACTCAGTGCTCAATGGTGCCCAGGCTGGA	ACCATTGAGCACTGAGTGAACGACACTCCGTCTGCAATCCCAGCAACTCG	MYO5C	NM_018728	Body					15:50365104-50365872			MYO5C;MYO5C	ENST00000443683.2;ENST00000541028.1	5'UTR;3'UTR	MYO5C;MYO5C;MYO5C	ENST00000443683.2;ENST00000558479.1;ENST00000541028.1	5'UTR;5'UTR;3'UTR
cg01140515	-1.53406	2.69735	-19.891	1.76286e-08	2.76854e-05	10.0815	Ovarian	chr20	50419033	+	52710594	33669893	ACAATACATTATTAATAATAATAATTACTAAAACATACACATTCCAACCA	GCAATACATTATTAATAATAATAATTACTAAAACATACGCGTTCCGACCG	I	A	Red							chr20:50417312-50419045	Island	AGCCGCAGTTATTTGCCCTCTCCGCCACAAATTCCTGGAGTTGGGAAATTTACCCCCCTT[CG]GCCGGAACGCGCATGTCCCAGTAATTATTATTATCAATAATGCATTGCGATTTATCATGA	CGGCCGGAACGCGCATGTCCCAGTAATTATTATTATCAATAATGCATTGC	SALL4;SALL4	NM_020436;NM_020436	1stExon;5'UTR			RDMR		20:49850919-49852452			SALL4;SALL4;SALL4	ENST00000483130.1;ENST00000371539.3;ENST00000217086.3	TSS1500;TSS200;TSS200	SALL4;SALL4;SALL4	ENST00000483130.1;ENST00000371539.3;ENST00000217086.3	TSS1500;TSS200;TSS200	chr20:50416760-50419035	3
cg02875834	-1.4282	-4.07919	-19.9046	1.75275e-08	2.76854e-05	10.1211	Ovarian	chrX	95939848	-	6794838	88739553	ACAACAACCATAATAATTACAACTACTCAAAAACAAAACTTACCCCAACA	ACGACGACCGTAATAATTACAACTACTCAAAAACAAAACTTACCCCAACG	I	C	Grn							chrX:95939630-95940366	Island	GCCCTGAGGGCGGCGGCGACCGTGGTAATTGCAACTGCTCAGGGGCAGGGCTTGCCCCAG[CG]CCGAGTAGTGGCAACGGCGTGGTTGCGTCGGGGGTGCCTGGGAGCCTGGAGTCCCGGGGG	GCGGCGACCGTGGTAATTGCAACTGCTCAGGGGCAGGGCTTGCCCCAGCG	DIAPH2;DIAPH2;DIAPH2;DIAPH2	NM_006729;NM_006729;NM_007309;NM_007309	5'UTR;1stExon;5'UTR;1stExon	high-CpG:95826383-95826555				X:95826253-95827295	X:95939228-95940785	Promoter_Associated	DIAPH2;DIAPH2;DIAPH2;DIAPH2;DIAPH2	ENST00000355827.4;ENST00000355827.4;ENST00000373049.4;ENST00000373049.4;ENST00000537885.1	5'UTR;1stExon;5'UTR;1stExon;TSS200	DIAPH2;DIAPH2;DIAPH2;DIAPH2;DIAPH2	ENST00000355827.4;ENST00000355827.4;ENST00000373049.4;ENST00000373049.4;ENST00000537885.1	5'UTR;1stExon;5'UTR;1stExon;TSS200	chrX:95939560-95939935	3
cg04311266	-1.32136	4.70733	-19.8939	1.76069e-08	2.76854e-05	10.1872	Ovarian	chr1	1086777	+	81781944	13808983	CTAAATAAAAAACCCAAAACAAATAAACTACAAAAAAAACCTAAAACCCA	CTAAATAAAAAACCCGAAACAAATAAACTACGAAAAAAACCTAAAACCCG	I	A	Red								OpenSea	AGGATGTCTGAGAAGCCCGGGGTCCTCACCGCTCAACGGCCTTCTCCGGCACCCAGATCT[CG]GGCTCCAGGCCCCTTCCGCAGTTCACCTGTCCCGGGCCCCCCACCCAGCAGGAGTGCCGC	CGGGCTCCAGGCCCCTTCCGCAGTTCACCTGTCCCGGGCCCCCCACCCAG								1:1076536-1077020											chr1:1084465-1087594	6
cg07767843	-1.76975	4.11059	-19.8836	1.76838e-08	2.76854e-05	10.1073	Ovarian	chr11	80918951	+	73690898	12638175	TTATAACACAAATAACACTTATCAAAAAAACTCAAACCACACAAAAAACA	TTATAACACGAATAACGCTTATCAAAAAAACTCAAACCGCGCAAAAAACG	I	A	Red	rs56035957	0.243144						OpenSea	CCCTGCAGGGCAGGGCTCCGGACCTGCAGCCCGCCATGCCTGAATCTCTCACCCCACCCC[CG]CCTCCTGCGCGGCCTGAGCCTCCCTGACAAGCGCCACCCGTGCTACAAGGCGCCTGGTCC	TTGTAGCACGGGTGGCGCTTGTCAGGGAGGCTCAGGCCGCGCAGGAGGCG								11:80596184-80596611
cg18783047	-2.2123	5.3283	-19.8828	1.76899e-08	2.76854e-05	10.2368	Ovarian	chr19	10420351	+	49770822	82763459	CAAAAAAATTTAATAAAATCCAAACCACCCTTACCACACAAAAATACACA	CGAAAAAATTTAATAAAATCCAAACCGCCCTTACCACGCAAAAATACGCG	I	A	Red							chr19:10420107-10420442	Island	CAGCTGAGAGCGACCAGCCTCGGCGGCACCTTTCCTCTTTCTGGCTTTTTTCAGGTCATC[CG]CGCACCCCTGCGTGGCAAGGGCGGCCTGGACCCCACCAAATCCCTCCGCAGCTGCCGGGG	CGCGCACCCCTGCGTGGCAAGGGCGGCCTGGACCCCACCAAATCCCTCCG	ZGLP1	NM_001103167	TSS200					19:10281141-10281426			ZGLP1;FDX1L;ZGLP1;ZGLP1;ZGLP1	ENST00000403352.1;ENST00000541276.1;ENST00000403903.3;ENST00000403352.1;ENST00000403903.3	1stExon;3'UTR;1stExon;5'UTR;5'UTR	ZGLP1;FDX1L;ZGLP1;FDX1L;ZGLP1;ZGLP1	ENST00000403352.1;ENST00000541276.1;ENST00000403903.3;ENST00000493771.1;ENST00000403352.1;ENST00000403903.3	1stExon;3'UTR;1stExon;3'UTR;5'UTR;5'UTR			chr19:10419839-10420889	6
cg22163834	-1.73964	3.06771	-19.886	1.76665e-08	2.76854e-05	10.2471	Ovarian	chr6	32025965	+	2768930	35640573	TTAACTCCTTCACCATACAATACAAAAACAAAAACAAACAACCCCAAACA	TTAACTCCTTCACCGTACAATACAAAAACAAAAACGAACGACCCCAAACG	I	A	Red	rs12196385	0.100109						OpenSea	CTTGCGCCCAGGCTCCAGGCCCCTCACAGTGACCTTGCTCTCCTGGCCCCCAACACGCAC[CG]CCTGGGGCCGCCCGTCCCTGTCCTTGTACTGCACGGTGAAGGAGTCAAAGCGGCCCTGGG	CGCCTGGGGCCGCCCGTCCCTGTCCTTGTACTGCACGGTGAAGGAGTCAA	TNXB	NM_019105	Body
cg24417971	-1.38353	-0.025007	-19.899	1.75689e-08	2.76854e-05	10.1362	Ovarian	chr7	101526238	-	97690494		AAATCTAAAATAAAACCTTTTTCRAACCTCTAAAACCCTACTAATTCTAC		II										OpenSea	CTGGGATTTGAAAATCTGGGATAAAGCCTTTTTCGGGCCTCTAAGGCCCTGCTGGTTCTG[CG]TGTTCCAGAGAGCTGCACCTCTGGGTGGTGAGCTGGCCTTTTTGGCATTTGATTTATGTA	CGCAGAACCAGCAGGGCCTTAGAGGCCCGAAAAAGGCTTTATCCCAGATT	CUX1;CUX1;CUX1;CUX1;CUX1;CUX1;CUX1	NM_001202543;NM_001202545;NM_001913;NM_001202544;NM_001202546;NM_181500;NM_181552	Body;Body;Body;Body;Body;Body;Body		chr7:101526005-101526005						CUX1	ENST00000558469.1	5'UTR	CUX1;CUX1	ENST00000497815.1;ENST00000558469.1	5'UTR;5'UTR	chr7:101526220-101526835	3
cg24442111	1.72947	2.64884	19.8867	1.76611e-08	2.76854e-05	10.1644	Ovarian	chr3	142802279	-	64747123		CTTTAACACAAACATTATTCTATCTATATCAAAACCCCAAAACCATATCC		II										OpenSea	CCCAGTGGCTTCTTTAGCACAGACATTGTTCTGTCTATATCAAGACCCCAGAACCATGTC[CG]TGCTAAAGAAGCCACTGGTTTTATTGTGGGGCTTTATCTTTTTTTTTTTTTTGAGACCCA	CGGACATGGTTCTGGGGTCTTGATATAGACAGAACAATGTCTGTGCTAAA																	chr3:142802145-142802295	3
cg24911754	1.79913	-5.94665	19.8966	1.7587e-08	2.76854e-05	10.2624	Ovarian	chr13	52378319	+	26614572	96695152	AAACCAAAAACCACAACTCTTACATAACCAAAATAATATCAAAACAAACA	AAACCGAAAACCGCGACTCTTACATAACCGAAATAATATCAAAACGAACG	I	A	Red							chr13:52377821-52378573	Island	CACGCCTAGCCCCACCGCGCTCCCGGCGCGGCCTCCGCCCTGGTCCCGCCCCCCGGGAGT[CG]CCCGCCCTGACATCATCCCGGTTATGTAAGAGCCGCGGCTTCCGGTTCCTTGCTCCACCG	CGCCCGCCCTGACATCATCCCGGTTATGTAAGAGCCGCGGCTTCCGGTTC	DHRS12;DHRS12	NM_024705;NM_001031719	TSS200;TSS200	high-CpG:51276234-51276321				13:51275731-51276574	13:52377477-52378416	Promoter_Associated	RP11-327P2.5;DHRS12;DHRS12;DHRS12	ENST00000456688.1;ENST00000280056.2;ENST00000444610.2;ENST00000218981.1	TSS200;TSS200;TSS200;TSS200	DHRS12;RP11-327P2.5;DHRS12;DHRS12;DHRS12	ENST00000497151.1;ENST00000456688.1;ENST00000280056.2;ENST00000444610.2;ENST00000218981.1	TSS1500;TSS200;TSS200;TSS200;TSS200	chr13:52378200-52379275	3
cg26801047	-1.36248	-1.20359	-19.9057	1.75192e-08	2.76854e-05	10.1574	Ovarian	chr19	39989258	+	42663225		TAAACCAAAACTACCRAAAAATACACATAACTTTATCATTATAAATCCAC		II									chr19:39989397-39990140	N_Shore	AACCTCATAAATGTGTCAATCACACACAACTCCAGGCGTATGCTGAGCCGCACAGTCCCA[CG]TGGACTCACAATGACAAAGTCATGTGCACCCTCCGGTAGCTCTGGTTCATACCACACACA	GAACCAGAGCTACCGGAGGGTGCACATGACTTTGTCATTGTGAGTCCACG	DLL3;DLL3	NM_203486;NM_016941	TSS1500;TSS1500				TRUE	19:44680466-44681918	19:39988416-39989692	Unclassified	DLL3	ENST00000205143.3	TSS1500	DLL3	ENST00000205143.3	TSS1500	chr19:39988505-39989395	3
cg02974499	2.10587	-6.39636	19.874	1.77563e-08	2.76891e-05	10.1292	Ovarian	chr11	64889668	+	2797507	61686285	AAACAAAACTAAAACTACCTTAAACAATACAAATAACAAAAAACCACACA	AAACGAAACTAAAACTACCTTAAACGATACAAATAACAAAAAACCGCGCG	I	A	Red							chr11:64889136-64889931	Island	AAGAAGCGAGGGCGCGTCAGTACAGACCGTGGGCTGCGTGTCACGTCACTGCTGAGCGAC[CG]CGCGGTTCCCTGCTATTTGTACCGCCCAAGGCAGTCCTAGCTCCGCCCCTTTACGCTCGC	CGCGCGGTTCCCTGCTATTTGTACCGCCCAAGGCAGTCCTAGCTCCGCCC	FAU;MRPL49	NM_001997;NM_004927	TSS200;TSS200					11:64645713-64646626	11:64888830-64890089	Promoter_Associated	FAU;FAU;FAU;FAU;MRPL49;FAU;FAU;MRPL49;MRPL49;MRPL49;FAU;FAU;MRPL49;MRPL49	ENST00000529639.1;ENST00000525297.1;ENST00000531743.1;ENST00000529639.1;ENST00000534078.1;ENST00000527548.1;ENST00000529259.1;ENST00000526171.1;ENST00000279242.2;ENST00000531705.1;ENST00000279259.3;ENST00000434372.2;ENST00000524482.1;ENST00000524482.1	5'UTR;TSS1500;TSS200;1stExon;TSS200;TSS200;TSS1500;TSS200;TSS200;TSS200;TSS200;TSS200;1stExon;5'UTR	FAU;FAU;FAU;FAU;MRPL49;MRPL49;FAU;FAU;FAU;MRPL49;MRPL49;MRPL49;MRPL49;FAU;MRPL49;FAU;MRPL49;MRPL49;SYVN1	ENST00000529639.1;ENST00000525297.1;ENST00000531743.1;ENST00000529639.1;ENST00000528529.1;ENST00000534078.1;ENST00000527548.1;ENST00000529259.1;ENST00000531357.1;ENST00000526319.1;ENST00000526171.1;ENST00000279242.2;ENST00000531705.1;ENST00000279259.3;ENST00000533943.1;ENST00000434372.2;ENST00000524482.1;ENST00000524482.1;ENST00000530451.1	5'UTR;TSS1500;TSS200;1stExon;TSS200;TSS200;TSS200;TSS1500;TSS200;TSS200;TSS200;TSS200;TSS200;TSS200;TSS200;TSS200;1stExon;5'UTR;3'UTR	chr11:64889600-64889875	3
cg04058937	1.53995	-3.25742	19.8732	1.77624e-08	2.76891e-05	10.1211	Ovarian	chr15	60289532	+	98645454	80704430	AAACAACTAATCCATACTAACCTCCCCCAACTAAAAATAACTAAAAAACA	AAACGACTAATCCGTACTAACCTCCCCCAACTAAAAATAACTAAAAAACG	I	A	Red							chr15:60289325-60289533	Island	AAGGACTCTGCCGCGGAGGGGCGGCGAGCGCCTGGCTGCGCTGCAGGCCCCGCCAAGCCC[CG]CCCCCTAGCCATTCTTAGCTGGGGGAGGCCAGCACGGATCAGCCGCTTTCTTTCTTTTCT	CGCCCCCTAGCCATTCTTAGCTGGGGGAGGCCAGCACGGATCAGCCGCTT						DMR		15:58076045-58076905	15:60289272-60290183	Unclassified_Cell_type_specific							chr15:60289285-60289635	3
cg13591673	-1.86991	4.70529	-19.8451	1.79748e-08	2.78666e-05	10.181	Ovarian	chr11	105880594	-	22658924	26637246	ACTAAAACCACTCATATTCCATATCTAAATACCACAACCTCTCTTTCTCA	ACTAAAACCGCTCATATTCCATATCTAAATACCGCAACCTCTCTTTCTCG	I	A	Red								OpenSea	GCTCCTTCTCTAGCTGAAGCCGCTCATGTTCCATGTCTAAATGCCGCAGCCTCTCTTTCT[CG]ATTTGTAGGCGTTCCTTTTCTACCTGCAGCCTTTCGGCCTCGATATCCAGTCGTCGTTTT	CGAGAAAGAGAGGCTGCGGCATTTAGACATGGAACATGAGCGGCTTCAGC	KIAA1826	NM_032424	Body					11:105385764-105385841			MSANTD4	ENST00000529805.1	TSS200	MSANTD4	ENST00000529805.1	TSS200
cg24902250	-1.42221	3.76038	-19.8457	1.79706e-08	2.78666e-05	10.0973	Ovarian	chr11	112370538	-	34631861	64614243	AAAAATCAAAACAAAACAAACACACCCACACCTTATAAAAAACAAAAACA	AAAAATCAAAACGAAACGAACGCGCCCACACCTTATAAAAAACGAAAACG	I	A	Red								OpenSea	GCCAGCACGGCTGGGGATCAAGGCGAGGCGGGCGCGCCCACACCTTGTGGGAAGCGGAGG[CG]GCCACCGCGTGCAGGAAGGGTCTCCCAGGTGGCCGGAGAACCCACAGGCGTGTACGGACA	GGGGATCAAGGCGAGGCGGGCGCGCCCACACCTTGTGGGAAGCGGAGGCG							TRUE	11:111875711-111875805			RP11-65M17.3;RP11-65M17.3	ENST00000528496.1;ENST00000529238.1	5'UTR;5'UTR	RP11-65M17.3;RP11-65M17.3	ENST00000528496.1;ENST00000529238.1	5'UTR;5'UTR	chr11:112370325-112370595	3
cg27133496	1.31296	2.25425	19.8439	1.79845e-08	2.78666e-05	10.107	Ovarian	chr12	6343806	+	32798292	31614296	CTATTATATCATAATATAAAAAATATATTATTATATACCTACACCTAACA	CTATTATATCATAATATAAAAAATATATTATTATATACCTACGCCTAACG	I	C	Grn								OpenSea	TTGGTCTGTTAACTGGATGTGGTGAGCATCAAAGGGGCAGACAGACATTAAATTGGGATG[CG]CCAGGCGCAGGCACATAATAATACATCCCCTATATTATGATACAATAGCTGGCACGTGCT	CGCCAGGCGCAGGCACATAATAATACATCCCCTATATTATGATACAATAG	CD9	NM_001769	Body								Y_RNA;CD9	ENST00000365448.1;ENST00000481267.1	TSS200;5'UTR	CD9;Y_RNA;CD9	ENST00000540891.1;ENST00000365448.1;ENST00000481267.1	5'UTR;TSS200;5'UTR
cg27179622	1.4849	0.170374	19.8396	1.80173e-08	2.78666e-05	9.99641	Ovarian	chr1	226127290	+	28627190	88657317	ACAACACTAAATCTCCATATCATATATATCATATCTCAAACTAATATCCA	ACGACGCTAAATCTCCGTATCGTATATATCATATCTCAAACTAATATCCG	I	T	Red							chr1:226127112-226127695	Island	GCTGCTGCCAGAAGTTCACGGCCTCGGTCACGTCGAAGGCCTTCCAGCCGCTCTCGTGGA[CG]GACACCAGCCTGAGACATGATACACACGACACGGAGACCCAGCGCCGCTTGAGGGCGGGG	CGGACACCAGCCTGAGACATGATACACACGACACGGAGACCCAGCGCCGC	LEFTY2	NM_003240	Body					1:224193762-224194253			LEFTY2;LEFTY2	ENST00000474493.1;ENST00000420304.2	3'UTR;ExonBnd	LEFTY2;LEFTY2	ENST00000474493.1;ENST00000420304.2	3'UTR;ExonBnd	chr1:226126865-226127455	3
cg27009208	1.74551	-5.38586	19.8345	1.8056e-08	2.7872e-05	10.1721	Ovarian	chr19	56915658	+	70627919	69611244	CAACCCTAAAACAAACCACAAAAACCACTAAAAAATAAAATCCAAAACCA	CAACCCTAAAACAAACCGCAAAAACCGCTAAAAAATAAAATCCGAAACCG	I	A	Red							chr19:56915356-56915856	Island	GGCGGGATCTGCGGCCGCCCGGGGCCCTCGGCCAACATCCCAGCATCCTCTGCGCCGCGC[CG]GCCCCGGACTCCATTTCCCAGCGGCCCCTGCGGCCTGCCCTAGGGCTGCGGCGCCTTTGT	CAGCCCTAGGGCAGGCCGCAGGGGCCGCTGGGAAATGGAGTCCGGGGCCG	ZNF583;ZNF583;ZNF583	NM_001159860;NM_001159861;NM_152478	5'UTR;TSS200;TSS200					19:61606960-61607806	19:56914959-56916085	Promoter_Associated_Cell_type_specific	ZNF583;ZNF583;ZNF583	ENST00000333201.9;ENST00000436972.2;ENST00000291598.7	TSS200;TSS200;5'UTR	ZNF583;ZNF583;ZNF583;ZNF583;ZNF583	ENST00000539211.1;ENST00000333201.9;ENST00000391778.3;ENST00000436972.2;ENST00000537943.1	TSS200;TSS200;TSS200;TSS200;5'UTR	chr19:56915540-56916415	3
cg16158077	1.43343	-3.62213	19.8245	1.81328e-08	2.79359e-05	10.1725	Ovarian	chr6	157098119	-	85793588		TCCTAAAAAAAACCRTACTTTTACAAATTACCTAAATATTTTCTTTCTCC		II										OpenSea	AATTACATAACTCCTGGGAGAGACCGTGCTTTTGCAGATTGCCTAAATATTTTCTTTCTC[CG]TCGGCTCCTTGTAACCTCTGAGGCCAATAGACAACTTTGTTTCCCAGCCCTTCTCCCTCT	CGGAGAAAGAAAATATTTAGGCAATCTGCAAAAGCACGGTCTCTCCCAGG	ARID1B;ARID1B;ARID1B	NM_175863;NM_017519;NM_020732	TSS1500;TSS1500;TSS1500			RDMR		6:157139710-157140237			ARID1B;ARID1B;ARID1B	ENST00000346085.4;ENST00000367148.1;ENST00000535255.1	TSS1500;TSS1500;TSS1500	ARID1B;ARID1B;ARID1B	ENST00000346085.4;ENST00000367148.1;ENST00000535255.1	TSS1500;TSS1500;TSS1500	chr6:157097565-157101430	3
cg10979191	-1.37391	1.87466	-19.8195	1.81715e-08	2.79411e-05	10.2403	Ovarian	chr11	69237496	-	51809841		AAACTAATAATTCTAAACCTAAACACTAATCCCAAAAAAATAATCTCCCC		II										OpenSea	ACGCAGCCCCAAAGCTAATGATTCTAGGCCTAAACACTGATCCCAAGGAAATAGTCTCCC[CG]CCCCATGTAACGAGGCCCCTGCTGAGACAGACCTGCTGATCGTCGTCGTCCACGTCCTGT	AGCTAATGATTCTAGGCCTAAACACTGATCCCAAGGAAATAGTCTCCCCG								11:68946618-68946811	11:69237427-69237499	Unclassified_Cell_type_specific							chr11:69237285-69237775	3
cg00692774	-1.49397	1.43647	-19.7621	1.86207e-08	2.80351e-05	10.0035	Ovarian	chr2	10223596	+	39719829		TTTCTTAAAAAAAATTACACCCCATTTCAATTCTCCAATATTCCTAAAAC		II			rs77310060	0.015204					chr2:10219802-10221016	S_Shelf	TTCCGCATGACTAATGTCCCTAAGATCGTCTCTAGAATTTTTGTCCGAAAGAGTTAGCAA[CG]TCTCAGGAATATTGGAGAACTGAAATGGGGTGTAATCCTTCTTAAGAAAATATCTGGCAG	CGTCTCAGGAATATTGGAGAACTGAAATGGGGTGTAATCCTTCTTAAGAA						RDMR					AC104794.4	ENST00000425235.1	TSS1500	AC104794.4	ENST00000425235.1	TSS1500					chr2:10222365-10224858	6
cg02077631	1.54635	-3.45017	19.7433	1.87704e-08	2.80351e-05	10.1638	Ovarian	chr17	43138534	+	8600592		ACTAAAAACRACTCTTTCCCAAAAAACTAACTACAATACCCAAAAATCAC		II									chr17:43138229-43138857	Island	GAATGCCTAGGCTTCCGGGTATCAGTGGCCCCGCCTCTTAATCCGACCGGAGCCGTCCCT[CG]TGATTCCTGGGTATTGTAGTCAGTTTCCTGGGAAAGAGTCGCTCCTAGTGGCAGCTCGCT	CTAGGAGCGACTCTTTCCCAGGAAACTGACTACAATACCCAGGAATCACG	DCAKD;NMT1	NM_024819;NM_021079	TSS200;TSS200					17:40493488-40494492	17:43138038-43139220	Promoter_Associated	DCAKD;NMT1;NMT1	ENST00000342350.4;ENST00000258960.2;ENST00000543908.1	TSS200;TSS200;TSS200	DCAKD;NMT1;NMT1	ENST00000342350.4;ENST00000258960.2;ENST00000543908.1	TSS200;TSS200;TSS200	chr17:43137945-43139050	3
cg06665333	-1.39049	3.85075	-19.7817	1.84657e-08	2.80351e-05	10.1951	Ovarian	chr16	87873837	+	89606935	31759890	ACAAATAACTTCTAACCATATATCCTTAAACACAATTTCTCCAAAAAACA	ACGAATAACTTCTAACCGTATATCCTTAAACACGATTTCTCCAAAAAACG	I	A	Red								OpenSea	CGAGAGCCCAGGCAGCTCCTCTGTACCGTCCCGCCCTGAGTGGGGCCCTCACTTGCCACC[CG]TTCTCTGGAGAAACCGTGCTCAAGGACACACGGCCAGAAGCCACCCGCCCCACATCCTGC	GCGGGTGGCTTCTGGCCGTGTGTCCTTGAGCACGGTTTCTCCAGAGAACG	SLC7A5	NM_003486	Body					16:86430794-86431462									chr16:87873685-87874475	3
cg08195983	1.4978	-4.92448	19.7405	1.87928e-08	2.80351e-05	9.96624	Ovarian	chr3	61235829	-	94773883	94795292	ACTCTACAAAACAACTAAAAACAAAACTTCATCTCCCAAAAAACATCTCA	ACTCTACAAAACGACTAAAAACGAAACTTCGTCTCCCAAAAAACATCTCG	I	C	Grn							chr3:61236606-61237227	N_Shore	AGTCAAGCGGCTGCTCTACAGAACGGCTAGAAGCGAGACTTCGTCTCCCAGGAGACATCT[CG]CCGTGCAAAATGGCACGCCACGAGGTGGAGTACCTGCCCGACGAGAAACAAGAGGCGGGA	GCTCTACAGAACGGCTAGAAGCGAGACTTCGTCTCCCAGGAGACATCTCG	FHIT;FHIT	NM_001166243;NM_002012	5'UTR;5'UTR			RDMR		3:61210816-61211009	3:61235609-61236190	Promoter_Associated	FHIT;FHIT;FHIT	ENST00000476844.1;ENST00000492590.1;ENST00000468189.1	5'UTR;5'UTR;5'UTR	FHIT;FHIT;FHIT;FHIT;FHIT	ENST00000465330.1;ENST00000490952.1;ENST00000476844.1;ENST00000492590.1;ENST00000468189.1	3'UTR;3'UTR;5'UTR;5'UTR;5'UTR	chr3:61235700-61236335	3
cg08747377	1.39795	-3.74935	19.7783	1.84926e-08	2.80351e-05	10.143	Ovarian	chr16	82660670	-	85758122		TAACTCCCACRAAAAATATACTCAATACAACCRCRTACATAAATAAAAAC		II									chr16:82660651-82661813	Island	TCCTCAAAGCCTGGCTCCCACGGAAAATATGCTCAGTGCAGCCGCGTGCATGAATGAAAA[CG]CCGCCGGGCGCTTCTAGTCGGACAAAATGCAGCCGAGAACTCCGCTCGTTCTGTGCGTTC	GGCTCCCACGGAAAATATGCTCAGTGCAGCCGCGTGCATGAATGAAAACG	CDH13;CDH13	NM_001257;NM_001257	1stExon;5'UTR			DMR		16:81217935-81219232	16:82660655-82661043	Unclassified_Cell_type_specific	CDH13;CDH13;CDH13;CDH13;CDH13;CDH13;CDH13;CDH13	ENST00000566620.1;ENST00000566620.1;ENST00000446376.2;ENST00000268613.10;ENST00000565636.1;ENST00000565636.1;ENST00000567445.1;ENST00000567445.1	5'UTR;1stExon;TSS200;1stExon;5'UTR;1stExon;5'UTR;1stExon	CDH13;CDH13;CDH13;CDH13;CDH13;CDH13;CDH13;CDH13;CDH13;CDH13;CDH13;CDH13;CDH13;CDH13;CDH13;CDH13;CDH13	ENST00000566620.1;ENST00000566620.1;ENST00000446376.2;ENST00000268613.10;ENST00000569144.1;ENST00000569144.1;ENST00000562601.1;ENST00000562601.1;ENST00000568770.1;ENST00000568770.1;ENST00000565636.1;ENST00000565636.1;ENST00000566333.1;ENST00000567445.1;ENST00000569455.1;ENST00000569455.1;ENST00000566333.1	5'UTR;1stExon;TSS200;1stExon;5'UTR;1stExon;5'UTR;1stExon;5'UTR;1stExon;5'UTR;1stExon;1stExon;5'UTR;1stExon;5'UTR;5'UTR	chr16:82660385-82662255	3
cg09363978	1.32391	1.32504	19.7479	1.87334e-08	2.80351e-05	10.1646	Ovarian	chr7	65576005	+	54801204		TTAAAAAACCAACTCTAAACATAAATAACCACAATACATTATATTTCRAC		II			rs78514581	0.04294					chr7:65579764-65580200	N_Shelf	AAGGCCCGTGGCTTTGGGACGCCTCTCCACCTCATTAGTCATTCCCTCCCCTGCCCATCG[CG]TCGAAACACAATGCATTGTGGTTATTTATGTCCAGAGCTGGTTCCTCAACTAGGCTGTCA	TGAGGAACCAGCTCTGGACATAAATAACCACAATGCATTGTGTTTCGACG																	chr7:65575785-65576195	3
cg09730302	1.50245	2.65858	19.8057	1.82779e-08	2.80351e-05	10.0671	Ovarian	chr10	128595047	+	59706967		AAATAATAAAACRAAAAATAACAAACCCRAAAACCAACTAAAAAAATCCC		II					rs12359147	0.114717			chr10:128593609-128595048	Island	CGTGATCTGCGCGCCTGGTGTCGGGACTGGGCCGTGGCTACTCTCCTGCTCTCCCGGGTC[CG]GGATCTTCCCAGTTGGTTTTCGGGCTTGCTATTCCCCGTCCCACCATCCACAGACATCCT	CGGGATCTTCCCAGTTGGTTTTCGGGCTTGCTATTCCCCGTCCCACCATC	DOCK1	NM_001380	Body					10:128583419-128585212									chr10:128593140-128595155	3
cg12103534	-1.52094	0.00143467	-19.7493	1.87225e-08	2.80351e-05	9.98622	Ovarian	chr21	23427516	+	88714345		TAAAACTCATAATTATCTCACTCTAAAACCAATATTTCTTTCACCCACAC		II										OpenSea	TACTCCAATTAACAGTGCTCTTAAAACAATGAAATTTATAATGATAGTGCCTCTGGAATT[CG]TGTGGGTGAAAGAAACATTGGTTTTAGAGTGAGATAATTATGAGTTCTAAACTGTCTCCA	CGTGTGGGTGAAAGAAACATTGGTTTTAGAGTGAGATAATTATGAGTTCT	LOC101927843	NR_109959	Body								AP000472.2;AP000472.2	ENST00000419467.1;ENST00000420255.1	TSS1500;3'UTR	AP000472.2;AP000472.2	ENST00000419467.1;ENST00000420255.1	TSS1500;3'UTR
cg15735954	-1.8182	3.6908	-19.7963	1.83517e-08	2.80351e-05	10.1635	Ovarian	chr19	54972723	+	94601452	80760974	AAAAAACACAAAAACAACTTTATACAACTTAAAACAAAACAACCCAACCA	AAAAAACACGAAAACAACTTTATACAACTTAAAACGAAACGACCCGACCG	I	A	Red							chr19:54972425-54972738	Island	CTGAAGTGCCAGCACCACCAGCACCAGATCCTCCGCCGCCACACCGCACTGAGGACACGC[CG]GCCGGGCCGCCTCGTCTCAAGTTGTATAAAGTTGTCTCCGTGTCCCCTCCTCCCTCTGCC	CGGCCGGGCCGCCTCGTCTCAAGTTGTATAAAGTTGTCTCCGTGTCCCCT	LENG8	NM_052925	3'UTR	high-CpG:59664527-59664542				19:59663762-59664545			LENG8;LENG8;LENG8	ENST00000431846.1;ENST00000326764.5;ENST00000301196.4	3'UTR;3'UTR;ExonBnd	LENG8;LENG8;LENG8;LENG8	ENST00000431846.1;ENST00000326764.5;ENST00000421200.1;ENST00000301196.4	3'UTR;3'UTR;3'UTR;ExonBnd	chr19:54972425-54972750	3
cg20852226	3.36943	-3.65559	19.7802	1.84777e-08	2.80351e-05	10.1494	Ovarian	chr11	76859010	+	67791100	67629256	AACAAAATAAACAAAACAAAACCTAAAAAAACCTAAACAAACACCAAACA	AACGAAATAAACGAAACGAAACCTAAAAAAACCTAAACGAACACCGAACG	I	A	Red							chr11:76858728-76859181	Island	GCATCTTGCGCAACCTGCTTATCCGCTACCGGGACCACCTCATCTACGTGAGTGCCGCCC[CG]CCCGGTGCCCGTCCAGGCCCCCTCAGGCCCCGCCCCGCCCACCTCGCCCCACCCCGCCCG	GGCGAGGTGGGCGGGGCGGGGCCTGAGGGGGCCTGGACGGGCACCGGGCG	MYO7A;MYO7A;MYO7A	NM_000260;NM_001127180;NM_001127179	Body;Body;Body					11:76536407-76536744	11:76858752-76859592	Unclassified_Cell_type_specific	MYO7A;MYO7A	ENST00000409709.3;ENST00000545136.1	ExonBnd;5'UTR	MYO7A;MYO7A	ENST00000409709.3;ENST00000545136.1	ExonBnd;5'UTR	chr11:76858885-76859655	3
cg22172600	1.54755	1.22572	19.7907	1.83953e-08	2.80351e-05	9.94707	Ovarian	chr7	34700910	-	73756106		ACATATTCAACTTATCCCTATTCCATTTCTAAACCAATAAAACCAAAATC		II			rs34243509	0.014899						OpenSea	CCTTTCTGCAAGCATGTTCAGCTTGTCCCTATTCCATTTCTAAGCCAATGAGACCAAAGT[CG]GTTCTAGATTCCAGTGGGTGGGGTATGGAATTAGCTGAGGCACCATGAGCTGGTACCAAG	CATGTTCAGCTTGTCCCTATTCCATTTCTAAGCCAATGAGACCAAAGTCG	NPSR1;NPSR1;NPSR1;NPSR1;NPSR1;NPSR1-AS1;NPSR1-AS1	NM_001300935;NM_207172;NM_001300934;NM_207173;NM_001300933;NR_033665;NR_033664	Body;Body;Body;Body;Body;Body;Body								AC005493.1;AAA1	ENST00000399077.1;ENST00000419766.1	TSS1500;3'UTR	AC005493.1;AAA1;AAA1;AAA1;AAA1;AAA1;AAA1;AAA1;AAA1	ENST00000399077.1;ENST00000439852.1;ENST00000358772.4;ENST00000544556.1;ENST00000535640.1;ENST00000431669.1;ENST00000419766.1;ENST00000537560.1;ENST00000539747.1	TSS1500;3'UTR;3'UTR;3'UTR;3'UTR;3'UTR;3'UTR;3'UTR;3'UTR
cg22212801	1.21526	-3.7537	19.7432	1.87708e-08	2.80351e-05	10.209	Ovarian	chr17	9478835	+	31690886		ACTTACRCCAAATCTCTAAATATTCCTTTAACTTTTCTAAACTACATCTC		II									chr17:9479007-9479225	N_Shore	CAGGGAAGCCTGCACCAGCCAGCTAGCTCCAAAACCAGGATGGGCGGGAAATCCCCGCAA[CG]AGATGCAGCCCAGAAAAGCTAAAGGAATATTCAGAGATTTGGCGTAAGTCCTCAGCTCTC	CGAGATGCAGCCCAGAAAAGCTAAAGGAATATTCAGAGATTTGGCGTAAG	CFAP52;CFAP52;STX8;STX8	NM_001080556;NM_145054;NR_033656;NM_004853	TSS1500;TSS1500;Body;Body								WDR16;WDR16;WDR16	ENST00000396219.3;ENST00000576630.1;ENST00000576499.1	TSS1500;TSS1500;TSS1500	STX8;WDR16;WDR16;WDR16;WDR16;WDR16	ENST00000573077.1;ENST00000396219.3;ENST00000575247.1;ENST00000574937.1;ENST00000572333.1;ENST00000576499.1	3'UTR;TSS1500;TSS1500;TSS1500;TSS1500;TSS1500	chr17:9478765-9479390	3
cg22731064	1.74458	-4.52145	19.7695	1.85623e-08	2.80351e-05	10.1364	Ovarian	chr15	78423943	-	4620277	82776533	ATACTAAAAACACACAAAAATCTCAAAAACAAAAACAAAAACCCAAAACA	ATACTAAAAACGCGCGAAAATCTCGAAAACGAAAACAAAAACCCGAAACG	I	A	Red							chr15:78423593-78424096	Island	CCGCGGCCGGAAGTGCTGGGGGCGCGCGGGGGTCTCGGAGGCGGGGACAAAGACCCGGAG[CG]GCGGCGACTCCGCCCCGCAGCAGGAAGAGGTGTGAGCCCGGGTCCCGCCGTGGGAGTCCA	GTGCTGGGGGCGCGCGGGGGTCTCGGAGGCGGGGACAAAGACCCGGAGCG	CIB2	NM_006383	TSS200	high-CpG:76210662-76211023				15:76210313-76211215	15:78423517-78424164	Promoter_Associated	CIB2;CIB2;CIB2;CIB2	ENST00000557846.1;ENST00000560618.1;ENST00000539011.1;ENST00000258930.3	TSS200;TSS1500;TSS200;TSS200	CIB2;CIB2;CIB2;CIB2;CIB2;IDH3A;CIB2;CIB2;IDH3A	ENST00000561190.1;ENST00000557846.1;ENST00000559645.1;ENST00000560618.1;ENST00000557917.1;ENST00000558605.1;ENST00000539011.1;ENST00000258930.3;ENST00000558605.1	TSS1500;TSS200;TSS1500;TSS1500;TSS1500;1stExon;TSS200;TSS200;5'UTR	chr15:78423700-78423970	3
cg24039149	1.54261	2.00325	19.7646	1.86007e-08	2.80351e-05	10.0242	Ovarian	chr1	3389106	-	43794898		AATAAACAATTCATAAACCCAACTAAAAACTTAACCAACAAAACTACCTC		II										OpenSea	GACCTAGTGAAAGTAAACAGTTCATGAACCCAGCTGGGAGCTTGACCAGCAGAGCTGCCT[CG]GATTTGGGACTCATCCTTGGAAGGGGTGGCCCCAGGCATCGCCCCTCTTTGCTCTTGTGC	GTAAACAGTTCATGAACCCAGCTGGGAGCTTGACCAGCAGAGCTGCCTCG	ARHGEF16	NM_014448	Body				TRUE		1:3387705-3389254	Unclassified				ARHGEF16;ARHGEF16	ENST00000485984.1;ENST00000464620.1	TSS1500;5'UTR			chr1:3368507-3391525	6
cg26639808	-1.34332	1.88442	-19.7396	1.88001e-08	2.80351e-05	10.0981	Ovarian	chr16	89249872	-	99727912		ATTTCTCRCCTATTTAAACTAATATTTCCAACTAAAAACAAAATCTAAAC		II									chr16:89245619-89245960	S_Shelf	CACCCTGTGCTGTTTCTCGCCTGTTTAAGCTGGTGTTTCCAGCTGGAGACAAAGTCTGAA[CG]TGCTGTCTCTTTCGCATGGCCCTAACGGGAGCCACAGAAATTTGGGGGCCACAGAGCCAG	TTTCTCGCCTGTTTAAGCTGGTGTTTCCAGCTGGAGACAAAGTCTGAACG	CDH15	NM_004933	Body								CDH15	ENST00000521087.1	5'UTR	CDH15;CDH15	ENST00000521087.1;ENST00000524089.1	5'UTR;5'UTR	chr16:89249605-89249935	3
cg26855961	-1.3199	1.45472	-19.7589	1.86455e-08	2.80351e-05	10.0896	Ovarian	chr1	174334610	-	53711858		CATTCTAAATACCTTTCAAATTTACCTAAAATCCCAAAACATTTCAACCC		II										OpenSea	TGCAGTCTTTGCATTCTAGATGCCTTTCAAGTTTACCTAGGATCCCAGAGCATTTCAGCC[CG]CAGTGTTGAGGCTTGCTGAGCAACTCAAGTTCCATCTGCTGCGATGGATGTTTCCCTGCT	CGGGCTGAAATGCTCTGGGATCCTAGGTAAACTTGAAAGGCATCTAGAAT	RABGAP1L	NM_014857	Body											RABGAP1L;RABGAP1L	ENST00000367690.1;ENST00000526253.1	5'UTR;5'UTR	chr1:174334545-174334875	3
cg04873153	-1.96856	3.75091	-19.7187	1.8968e-08	2.80927e-05	10.1066	Ovarian	chr4	8122058	-	16684174	41717915	CAAACCTCAACAAATAACTATATTCAAAAACAAAACCTTCAAAAATATCA	CGAACCTCGACAAATAACTATATTCGAAAACGAAACCTTCAAAAATATCG	I	T	Red								OpenSea	AGTCCTAACCCCCGGACCTCGGCAAGTGACTGTGTTCGGAGACGGGGCCTTCAAAGGTGT[CG]TTATGGTAAAGCAAGGTGATCTGGAGGGTGGGTCCTCATCCAGTCTGACTGGTGTCAGAA	CGACACCTTTGAAGGCCCCGTCTCCGAACACAGTCACTTGCCGAGGTCCG	ABLIM2;ABLIM2;ABLIM2;ABLIM2;ABLIM2;ABLIM2;ABLIM2	NM_032432;NM_001130083;NM_001130087;NM_001130088;NM_001130084;NM_001130085;NM_001130086	Body;Body;Body;Body;Body;Body;Body					4:8172782-8173134			ABLIM2	ENST00000318888.4	5'UTR	ABLIM2;ABLIM2	ENST00000318888.4;ENST00000502800.1	5'UTR;3'UTR			chr4:8121485-8125989	6
cg08030235	1.45273	1.34073	19.7234	1.893e-08	2.80927e-05	10.0372	Ovarian	chr7	36097189	-	4747921		TCRCCAAATTAATAAATCTCAAACCTATTCTTCCTCTAAAAATATACTCC		II			rs28703234	0.252853						OpenSea	ACATGTAGACATCGCCAAGTTAATAGGTCTCAAACCTGTTCTTCCTCTAAAAATGTGCTC[CG]CTCACAACTGTCTCTGTCTCAGTTCATGACATTTCTGCCCTTTCACTTCCTCAGGCCAAA	CGGAGCACATTTTTAGAGGAAGAACAGGTTTGAGACCTATTAACTTGGCG																	chr7:36096960-36097275	3
cg12074084	1.11768	-4.38748	19.7231	1.89327e-08	2.80927e-05	10.1852	Ovarian	chr1	45140087	-	94749241	22775262	TATAATCCAACTCTACCAAAACCATAATAAAAACACCAACCCAAAACACA	TATAATCCAACTCTACCGAAACCATAATAAAAACGCCGACCCAAAACACG	I	A	Red							chr1:45139770-45140584	Island	GGATCTCGATGGTGTAGTCCAGCTCTGCCGAGGCCATGGTGAAGGCGCCGGCCCAGAGCA[CG]GGTCTCCAGCCGGAACTCCCGCTTGCGCACCCGTGCCTCACCCGGGCGCCTCCTGGGCGC	TGTAGTCCAGCTCTGCCGAGGCCATGGTGAAGGCGCCGGCCCAGAGCACG	C1orf228;TMEM53;TMEM53	NM_001145636;NM_024587;NM_024587	TSS1500;1stExon;5'UTR					1:44912111-44913152	1:45139334-45140702	Promoter_Associated	C1orf228;C1orf228;C1orf228;TMEM53;TMEM53;TMEM53;TMEM53;TMEM53;TMEM53;TMEM53;TMEM53;TMEM53;TMEM53;TMEM53;TMEM53	ENST00000458657.2;ENST00000535358.1;ENST00000444751.1;ENST00000476724.1;ENST00000372235.3;ENST00000372242.3;ENST00000372243.3;ENST00000372244.3;ENST00000372237.3;ENST00000372235.3;ENST00000372242.3;ENST00000372243.3;ENST00000372244.3;ENST00000372237.3;ENST00000476724.1	TSS1500;TSS1500;TSS1500;1stExon;1stExon;1stExon;1stExon;1stExon;1stExon;5'UTR;5'UTR;5'UTR;5'UTR;5'UTR;3'UTR	C1orf228;C1orf228;C1orf228;C1orf228;C1orf228;C1orf228;C1orf228;TMEM53;TMEM53;TMEM53;TMEM53;TMEM53;TMEM53;TMEM53;TMEM53;TMEM53;TMEM53;TMEM53;TMEM53;TMEM53;TMEM53;TMEM53;TMEM53	ENST00000424484.1;ENST00000418644.1;ENST00000441519.1;ENST00000445071.1;ENST00000453711.1;ENST00000421398.1;ENST00000444751.1;ENST00000476724.1;ENST00000372235.3;ENST00000372242.3;ENST00000372243.3;ENST00000495630.1;ENST00000372244.3;ENST00000372237.3;ENST00000372235.3;ENST00000372242.3;ENST00000372243.3;ENST00000372244.3;ENST00000372237.3;ENST00000420706.1;ENST00000495630.1;ENST00000476724.1;ENS…	TSS1500;TSS1500;TSS1500;TSS1500;TSS1500;TSS1500;TSS1500;1stExon;1stExon;1stExon;1stExon;1stExon;1stExon;1stExon;5'UTR;5'UTR;5'UTR;5'UTR;5'UTR;TSS200;3'UTR;3'UTR;3'UTR	chr1:45140080-45140395	3
cg18980036	-1.37883	2.75962	-19.7171	1.89809e-08	2.80927e-05	10.0389	Ovarian	chr10	134646282	+	20615277	13663931	ACCAACCTCTCCATTAATCACTCAAACAATAAAAAACACAAAAAAACACA	ACCAACCTCTCCGTTAATCACTCAAACAATAAAAAACACGAAAAAACGCG	I	C	Grn	rs41306930	0.010325						OpenSea	CCAGCACTCAGTCACAGAATGTCATCACCCCCGAATCCCAGCCGAGGTCAGGGCCTTCCG[CG]CGCTCCCTCGTGCTTTTCACTGTCTGAGTGATTAACGGAGAGGCTGGCTGTTTACTACAC	CGCGCTCCCTCGTGCTTTTCACTGTCTGAGTGATTAACGGAGAGGCTGGC								10:134496162-134496283
cg18470680	1.44785	-4.60054	19.6862	1.9233e-08	2.84125e-05	10.1867	Ovarian	chr2	27485035	+	44634932	5719983	ACACAAACAAAACCAAAAACAACAAAATATAAAATAAAACACACAAAACA	GCACAAACGAAACCGAAAACGACGAAATATAAAATAAAACGCGCGAAACG	I	A	Red							chr2:27484873-27488189	Island	CGCGGGGGCCGGCGGGGCGCGTTGGCGGTTCTCCTGCCACCCCCGGCCCGCTGTCCCGGC[CG]CTCCGCGCGCCTCATTTCACACCTCGCCGCCCCCGGCCCCGTCTGTGCGGAGCCGGGAAT	GCACAGACGGGGCCGGGGGCGGCGAGGTGTGAAATGAGGCGCGCGGAGCG	SLC30A3	NM_003459	Body					2:27338388-27339934						SLC30A3;SLC30A3;SLC30A3	ENST00000432351.1;ENST00000450118.1;ENST00000426569.1	5'UTR;TSS200;5'UTR	chr2:27484985-27485155	3
cg02800216	-1.49724	3.75605	-19.6667	1.93947e-08	2.85446e-05	10.0569	Ovarian	chr2	237542624	-	81775108	88749135	CAACTAACATACAAAACAACTTCAAACTAACCTCCCAATTTCTCTAATCA	CAACTAACATACAAAACGACTTCGAACTAACCTCCCAATTTCTCTAATCG	I	A	Red								OpenSea	AATAGCAGCTCCCAACTAACATGCAGGGCGACTTCGGGCTGGCCTCCCAATTTCTCTGGT[CG]ATGTCCTCAGCTCTGAGGTCGGGGCTGGCGGGGCGGCGGCCGGGTCGATGTCTTCAGCTC	CGACCAGAGAAATTGGGAGGCCAGCCCGAAGTCGCCCTGCATGTTAGTTG								2:237207331-237207453									chr2:237542565-237542855	3
cg25827710	1.25394	-2.97797	19.6674	1.93885e-08	2.85446e-05	10.0807	Ovarian	chr13	46742802	-	81747139		CACAACTTAAAACACRTTAATCCAATTCACTCCTAATTTCTAAACAAAAC		II			rs74074022	0.014181						OpenSea	ATGTTACCACACACAGCTTAAGACACGTTGATCCAGTTCACTCCTAGTTTCTAGGCAAGA[CG]GTACTCAAACTGTCCCAGAAAGAGAGTCATCTACTATTTTGTTAAAAATATCCAAATAAG	ACAGCTTAAGACACGTTGATCCAGTTCACTCCTAGTTTCTAGGCAAGACG	LCP1	NM_002298	5'UTR								LCP1;LCP1;LCP1	ENST00000460190.1;ENST00000323076.2;ENST00000398576.1	3'UTR;5'UTR;5'UTR	LCP1;LCP1;LCP1;LCP1;LCP1	ENST00000416500.1;ENST00000460190.1;ENST00000323076.2;ENST00000398576.1;ENST00000442275.1	TSS200;3'UTR;5'UTR;5'UTR;5'UTR	chr13:46742505-46742975	3
cg00735962	1.84072	-5.39935	19.6377	1.96368e-08	2.87574e-05	10.1304	Ovarian	chr16	23847240	-	86758555	26724129	CAACTAACAACACTAAACAAAACCTAAACACAATACAAATAAAAAAAACA	CAACTAACAACGCTAAACGAAACCTAAACGCGATACAAATAAAAAAAACG	I	A	Red	rs75317242	0.0261					chr16:23846941-23848102	Island	CGATATGTAAAGCAGCTGGCAGCGCTGGGCGGGGCCTGGGCGCGATGCAAATGAGGAGGG[CG]GGGCTGGCCCGGGGCTCCGCCTCCCTCCCCCGCAGCTGGGGCCAGCGGTGCCAAGCGCAG	CAGCTGGCAGCGCTGGGCGGGGCCTGGGCGCGATGCAAATGAGGAGGGCG	PRKCB;PRKCB	NM_212535;NM_002738	TSS200;TSS200			DMR		16:23754339-23755950	16:23847106-23847494	Promoter_Associated	PRKCB;PRKCB;PRKCB	ENST00000321728.7;ENST00000303531.7;ENST00000498058.1	TSS200;TSS200;TSS200	PRKCB;PRKCB;PRKCB;PRKCB	ENST00000498739.1;ENST00000321728.7;ENST00000303531.7;ENST00000498058.1	TSS1500;TSS200;TSS200;TSS200	chr16:23847120-23848295	3
cg07414984	1.32439	-4.36747	19.6391	1.96247e-08	2.87574e-05	10.0037	Ovarian	chr11	93517374	+	46749178	36600539	TCCCTAAAACACTTCCAATAAATCACAATACAAAATAAAATAAACTTCCA	TCCCTAAAACGCTTCCGATAAATCACGATACAAAATAAAATAAACTTCCG	I	A	Red							chr11:93517309-93518130	Island	ACACTCTCGGCTCCCAAACCGCTCTTTCCCTCCCTCTGCCGGCCACGCCTCTTATAGGCC[CG]GAAGTTTACCCCACCCTGCACCGTGATTCACCGGAAGCGCTCTAGGGAACCCTGGAGCTT	TCCCTAGAGCGCTTCCGGTGAATCACGGTGCAGGGTGGGGTAAACTTCCG	MED17	NM_004268	TSS200					11:93156981-93157798	11:93516769-93518603	Promoter_Associated	MED17;MED17	ENST00000251871.3;ENST00000530819.1	TSS200;TSS200	MED17;MED17;MED17;MED17;MED17;TAF1D	ENST00000533133.1;ENST00000528786.1;ENST00000251871.3;ENST00000530819.1;ENST00000533359.1;ENST00000527690.1	TSS1500;TSS1500;TSS200;TSS200;TSS200;5'UTR	chr11:93517325-93517535	3
cg24741299	1.26159	-4.40939	19.6363	1.96484e-08	2.87574e-05	10.0443	Ovarian	chr15	74987869	-	42610965		TCCTCAAACTATCAATCATAAATATAACACTAACRTTCTTCTCTACCACC		II									chr15:74988166-74988669	N_Shore	GTTCATCTCCGTCCTCAAGCTATCAGTCATGGATGTGGCACTGGCGTTCTTCTCTGCCAC[CG]TATCTCATTATGCAAAGGGAAACTGAGGCACGAAGAACAGAGTGAGTGAGCCAAAGAACT	CGGTGGCAGAGAAGAACGCCAGTGCCACATCCATGACTGATAGCTTGAGG	EDC3;EDC3;EDC3	NM_001142444;NM_025083;NM_001142443	5'UTR;5'UTR;5'UTR			DMR			15:74987696-74989216	Promoter_Associated	EDC3;EDC3;EDC3;EDC3;EDC3	ENST00000562047.1;ENST00000562047.1;ENST00000568176.1;ENST00000426797.3;ENST00000315127.4	3'UTR;1stExon;5'UTR;5'UTR;5'UTR	EDC3;EDC3;EDC3;EDC3;EDC3;EDC3;EDC3;EDC3;EDC3;EDC3;EDC3;EDC3;EDC3;EDC3;EDC3;EDC3;EDC3;EDC3;EDC3	ENST00000562047.1;ENST00000567813.1;ENST00000562047.1;ENST00000563292.1;ENST00000570138.1;ENST00000566219.1;ENST00000569007.1;ENST00000567813.1;ENST00000563292.1;ENST00000570138.1;ENST00000566828.1;ENST00000563009.1;ENST00000568176.1;ENST00000566243.1;ENST00000426797.3;ENST00000566119.1;ENST00000565602.1;ENST00000315127.4;ENST00000569561.1	3'UTR;1stExon;1stExon;1stExon;1stExon;5'UTR;3'UTR;5'UTR;5'UTR;5'UTR;5'UTR;5'UTR;5'UTR;5'UTR;5'UTR;5'UTR;5'UTR;5'UTR;5'UTR	chr15:74987845-74988935	3
cg19783563	-2.30118	-0.856436	-19.6308	1.96945e-08	2.87716e-05	10.1018	Ovarian	chr13	112985611	-	65640204		CRCTAATTTTCTACTCRCTATAACCRAACAAAACCCCTAAAAATCAATAC		II									chr13:112984966-112985733	Island	CACCGGGGAGACGCTGGTTTTCTGCTCGCTGTGACCGAACAAAGCCCCTAAGAGTCAGTG[CG]CGGAACAGAAGAGCCGGACCCCGACGGGCCGAGTCCCAACGTGAGGCACCCGGCAGAGAA	GCTGGTTTTCTGCTCGCTGTGACCGAACAAAGCCCCTAAGAGTCAGTGCG	LINC01044	NR_126345	TSS200					13:112032968-112033729			RP11-315H15.1	ENST00000413637.1	TSS200	RP11-315H15.1	ENST00000413637.1	TSS200	chr13:112985105-112985695	3
cg02247463	1.42518	-4.34946	19.6044	1.99196e-08	2.88198e-05	10.1351	Ovarian	chr10	134145482	+	41661921	29746927	AATATAAATACCCCTACACAACAAAAAATCAAATATAATACACCTACCCA	AATATAAATACCCCTACGCGACAAAAAATCGAATATAATACGCCTACCCG	I	A	Red							chr10:134145177-134146025	Island	CCCCCCACCGCAAGCGCAACCCCCCGCCCCAGCGCAGGCGCACCACACCCCGCCCCCTCC[CG]GGCAGGCGCACCACACCCGACCCCCTGCCGCGCAGGGGCACCCACACCCCGCCCCCGCAC	CGGGCAGGCGCACCACACCCGACCCCCTGCCGCGCAGGGGCACCCACACC	LRRC27;LRRC27;LRRC27;LRRC27	NM_001143758;NM_001143757;NM_001143759;NM_030626	TSS200;TSS1500;TSS200;TSS200					10:133994932-133996270	10:134144795-134146417	Promoter_Associated	LRRC27;LRRC27;LRRC27;STK32C;STK32C;LRRC27;LRRC27	ENST00000356571.4;ENST00000368614.3;ENST00000368613.4;ENST00000368625.4;ENST00000478542.1;ENST00000368615.3;ENST00000344079.5	TSS1500;TSS1500;TSS1500;TSS200;TSS200;TSS200;TSS200	LRRC27;LRRC27;LRRC27;LRRC27;STK32C;STK32C;STK32C;STK32C;STK32C;LRRC27;LRRC27	ENST00000356571.4;ENST00000368614.3;ENST00000462656.1;ENST00000368613.4;ENST00000368625.4;ENST00000368619.3;ENST00000456004.1;ENST00000368620.2;ENST00000478542.1;ENST00000368615.3;ENST00000344079.5	TSS1500;TSS1500;TSS1500;TSS1500;TSS200;TSS200;TSS200;TSS200;TSS200;TSS200;TSS200	chr10:134144825-134145795	3
cg04191208	1.4544	-3.7086	19.5874	2.0065e-08	2.88198e-05	10.0787	Ovarian	chr9	100000973	-	17724840		TTTTCCTAAAAAATTTTTTCCAAAACTTCTCAAATACTCTAATCCACTAC		II									chr9:100000463-100000820	S_Shore	TGAAGTCGTTGTTTTCCTGAGAGGTTTTTTCCAGAGCTTCTCAGATGCTCTAATCCACTG[CG]GCGTTAGAGGTGAGAGAGCCTTTTCTGCTTCCTCCACCCCTGGCTGACGCGCCTCCTCCC	TTTCCTGAGAGGTTTTTTCCAGAGCTTCTCAGATGCTCTAATCCACTGCG	LOC100499484;LOC100499484-C9ORF174;LOC100499484-C9ORF174;LOC100499484-C9ORF174	NR_036526;NR_036527;NR_036529;NR_036528	Body;Body;Body;Body			DMR		9:99040285-99040798	9:100000307-100001262	Promoter_Associated	RP11-498P14.5;C9orf174;RP11-23J9.5;C9orf174;C9orf174	ENST00000366109.2;ENST00000375205.2;ENST00000375204.2;ENST00000357054.1;ENST00000411667.2	TSS200;5'UTR;5'UTR;5'UTR;5'UTR	RP11-498P14.5;RP11-23J9.5;C9orf174;RP11-23J9.5;C9orf174;C9orf174;RP11-23J9.4	ENST00000366109.2;ENST00000527128.1;ENST00000375205.2;ENST00000375204.2;ENST00000357054.1;ENST00000411667.2;ENST00000375206.2	TSS200;5'UTR;5'UTR;5'UTR;5'UTR;5'UTR;5'UTR	chr9:100000905-100001190	3
cg04709822	-1.52027	-0.600599	-19.5793	2.01349e-08	2.88198e-05	10.0322	Ovarian	chr5	149823868	-	79612826	46777171	TTAACAAAAAATATTTTAAAAAATCTTATTCACAAACAACAACCACAACA	TTAACAAAAAATATTTTAAAAAATCTTATTCACAAACGACGACCACGACG	I	A	Red								OpenSea	GAAGGCAATTTATTAACAGAAAATATTTTGAGGAATCTTGTTCACAGACGGCGACCACGG[CG]ACCCCCCTTCCTGCGAGTGCTGTCAGAGGGGATGGGGGTGACATCCTCTGTGGGGAGGAA	CGCCGTGGTCGCCGTCTGTGAACAAGATTCCTCAAAATATTTTCTGTTAA	RPS14;RPS14;RPS14	NM_001025070;NM_005617;NM_001025071	Body;Body;Body	low-CpG:149804049-149804067										RPS14;RPS14	ENST00000518139.1;ENST00000519690.1	3'UTR;3'UTR					chr5:149820213-149830152	6
cg05155520	-1.38888	1.58418	-19.579	2.01378e-08	2.88198e-05	10.125	Ovarian	chr18	61817243	-	3611273		ACTATTAACAAACTAATACAAAAAAATTAATTCTCTTCACAAAATTTCCC		II										OpenSea	GAGTGCCTTTTGCTGTTAGCAGGCTGATACAGGGAAATTGATTCTCTTCACAGAATTTCC[CG]ACGGTCCCAATAAGCCATTAAGCGCTCCTGGCCTTACCTTCCTTGGTTTAGTAGCTGCTC	CGGGAAATTCTGTGAAGAGAATCAATTTCCCTGTATCAGCCTGCTAACAG	C18orf20	NR_027245	TSS1500			CDMR					AC100848.1;LINC00305;LINC00305	ENST00000417298.1;ENST00000456505.1;ENST00000323355.3	5'UTR;TSS1500;TSS1500	AC100848.1;LINC00305;LINC00305	ENST00000417298.1;ENST00000456505.1;ENST00000323355.3	5'UTR;TSS1500;TSS1500
cg06083330	1.37412	-3.55564	19.6072	1.98949e-08	2.88198e-05	9.95414	Ovarian	chr4	147561203	+	9615230	75662268	ATAATAATAATACATACCCACCAACACAAAAAAATACAAAATAAACACCA	ATAATAATAATACGTACCCGCCAACGCGAAAAAATACGAAATAAACACCG	I	A	Red							chr4:147559205-147561901	Island	CGGACGCCACCTACCACACTATGAATACCATCCCGTGCACGTCGGCCGCCTCTTCTTCAT[CG]GTGCCCATCTCGCACCCTTCCGCGTTGGCGGGCACGCACCACCACCACCACCATCACCAC	CGGTGCCCATCTCGCACCCTTCCGCGTTGGCGGGCACGCACCACCACCAC	POU4F2	NM_004575	Body				TRUE	4:147780373-147781451	4:147561152-147561252	Unclassified_Cell_type_specific									chr4:147557940-147562313	6	chr4:147557385-147562402	6
cg07869461	1.7393	-0.886674	19.5674	2.0238e-08	2.88198e-05	9.95553	Ovarian	chrX	11777744	+	10699866		RACAACCRAATTAAAATATTTTTCCTTTCATTTTTTTCCCCCAAATAAAC		II									chrX:11775784-11776936	S_Shore	CTGTCTCACGCTCAGAGACCAATCACGGGGTGGTTGGACGGATGTTTCCTATTTTGAAGG[CG]TCCACTTGGGGGAAAAAAATGAAAGGAAAAATATTTCAACCCGGCTGTCGGTCTAAAAGA	ACAGCCGGGTTGAAATATTTTTCCTTTCATTTTTTTCCCCCAAGTGGACG	MSL3;MSL3;MSL3;MSL3	NM_078628;NM_006800;NM_078629;NM_078630	Body;TSS200;Body;Body						X:11777316-11778499	Promoter_Associated	MSL3;MSL3;MSL3	ENST00000361672.2;ENST00000380693.3;ENST00000380693.3	5'UTR;1stExon;5'UTR	MSL3;MSL3;MSL3;MSL3;MSL3;MSL3;MSL3;MSL3;MSL3;MSL3;MSL3	ENST00000361672.2;ENST00000482871.1;ENST00000473806.1;ENST00000483645.1;ENST00000494268.1;ENST00000487782.1;ENST00000380692.2;ENST00000478462.1;ENST00000380693.3;ENST00000476743.1;ENST00000380693.3	5'UTR;TSS1500;TSS1500;TSS1500;TSS1500;TSS1500;TSS200;TSS200;1stExon;5'UTR;5'UTR	chrX:11777400-11777770	3
cg11638333	1.41631	-4.75127	19.577	2.01551e-08	2.88198e-05	10.0623	Ovarian	chr12	111127340	+	79748909	8720838	AACAAAACCAAAAAATCAAAAAACCCAAAAACAAAAATAACCCAAAAACA	AACGAAACCAAAAAATCAAAAAACCCAAAAACAAAAATAACCCGAAAACG	I	A	Red							chr12:111126611-111127347	Island	GCTGGAGCGGGGCGAATCCACCCCGCCAACCCCTTTCGGGGAGCTTCTGCTCCATCCCAC[CG]TCTCCGGGCCACCCCTGCCTCTGGGTCTCCTGATTCCTTGGCCTCGTCCCCTGCACAGTT	GACGAGGCCAAGGAATCAGGAGACCCAGAGGCAGGGGTGGCCCGGAGACG	HVCN1;HVCN1;HVCN1	NM_001040107;NM_032369;NM_001256413	5'UTR;TSS1500;5'UTR				TRUE	12:109610937-109611825	12:111126438-111128161	Promoter_Associated	HVCN1;HVCN1;HVCN1;HVCN1	ENST00000356742.5;ENST00000242607.8;ENST00000548312.1;ENST00000439744.2	TSS1500;TSS1500;TSS200;5'UTR	HVCN1;HVCN1;HVCN1;HVCN1;HVCN1;HVCN1;HVCN1	ENST00000546425.1;ENST00000549442.1;ENST00000356742.5;ENST00000242607.8;ENST00000548312.1;ENST00000439744.2;ENST00000546713.1	3'UTR;5'UTR;TSS1500;TSS1500;TSS200;5'UTR;5'UTR	chr12:111126020-111127955	3
cg13773148	-1.56921	2.62956	-19.6205	1.97819e-08	2.88198e-05	10.1234	Ovarian	chr9	136923109	-	87796230	86714535	AAACCCATACAAAAAAACAATAAAAAACCCCCCTAAAATCTACACACCCA	AAACCCATACAAAAAAACGATAAAAAACCCCCCTAAAATCTACACACCCG	I	A	Red							chr9:136919143-136919376	S_Shelf	CACCAGACACAGAGGCCCATGCAGAAAGGCGGTAAGGGGCCCCCCTGGGGTCTGCACACC[CG]ACACAGAGGCCCTGCGAGAGGGAGGCATGGAGCGCCCGCGGTGTCGGCACACCAGGATTC	CGGGTGTGCAGACCCCAGGGGGGCCCCTTACCGCCTTTCTGCATGGGCCT	BRD3	NM_007371	5'UTR								BRD3;BRD3;BRD3;BRD3;RP11-374P20.4	ENST00000540795.1;ENST00000357885.2;ENST00000303407.6;ENST00000371834.2;ENST00000412181.1	5'UTR;5'UTR;5'UTR;5'UTR;5'UTR	BRD3;BRD3;BRD3;BRD3;RP11-374P20.4	ENST00000540795.1;ENST00000357885.2;ENST00000303407.6;ENST00000371834.2;ENST00000412181.1	5'UTR;5'UTR;5'UTR;5'UTR;5'UTR	chr9:136922705-136923595	3
cg14958905	1.43082	-4.08409	19.603	1.9931e-08	2.88198e-05	10.048	Ovarian	chr12	110939242	-	4629976		TAAATTCACACATCATTAAAAAATCCTACCCTAAAAAAACRTAACAACCC		II									chr12:110939456-110940173	N_Shore	AACAGTTTCAATGAGTTCACACATCATTAAGGAATCCTACCCTAAAGAGGCGTAGCAACC[CG]TGGAAAGAAACAGTTCCAGCAATTGCAAGCGCCAAATCCCGCCCTCTGAGAGCACACCTG	CGGGTTGCTACGCCTCTTTAGGGTAGGATTCCTTAATGATGTGTGAACTC	RAD9B;RAD9B;RAD9B;RAD9B;RAD9B;RAD9B;RAD9B;VPS29;VPS29;VPS29;VPS29;VPS29;VPS29;VPS29;VPS29	NM_001286536;NM_001286535;NM_152442;NM_001286533;NM_001286532;NM_001286531;NM_001286534;NR_104100;NR_104102;NR_104099;NR_104101;NM_001282150;NM_016226;NM_057180;NM_001282151	TSS1500;TSS1500;TSS1500;TSS1500;TSS1500;TSS1500;TSS1500;Body;Body;Body;Body;Body;Body;Body;Body						12:110939081-110940494	Promoter_Associated	VPS29;RAD9B;RAD9B;RAD9B;RAD9B;RAD9B;VPS29;VPS29	ENST00000550267.1;ENST00000433301.1;ENST00000409246.1;ENST00000392672.4;ENST00000409300.1;ENST00000409778.3;ENST00000447578.2;ENST00000549970.1	3'UTR;TSS1500;TSS1500;TSS1500;TSS1500;TSS1500;5'UTR;5'UTR	VPS29;RAD9B;RAD9B;RAD9B;RAD9B;RAD9B;RAD9B;RAD9B;RAD9B;VPS29;VPS29;VPS29;VPS29;VPS29	ENST00000550267.1;ENST00000433301.1;ENST00000409246.1;ENST00000392672.4;ENST00000409300.1;ENST00000409778.3;ENST00000409461.1;ENST00000358071.4;ENST00000447044.1;ENST00000548259.1;ENST00000447578.2;ENST00000549970.1;ENST00000553128.1;ENST00000551655.1	3'UTR;TSS1500;TSS1500;TSS1500;TSS1500;TSS1500;TSS1500;TSS1500;TSS1500;3'UTR;5'UTR;5'UTR;3'UTR;3'UTR	chr12:110939145-110939775	3
cg18691565	1.53744	-1.44924	19.583	2.01028e-08	2.88198e-05	10.0583	Ovarian	chr10	27531362	-	8684416	5790950	TTTATCTAATACAACACAAAAAAAAATCATTTAATCATAAACATTTCACA	TTTATCTAATACAACACAAAAAAAAATCATTTAATCGTAAACGTTTCACG	I	T	Red							chr10:27530938-27531363	Island	CTTTGCTTCGGGTTTGTCTAATACAACACAGGGGGAAATCATTTGATCGTGGACGTTTCA[CG]TTTCTTTGTCTTCAAAAATGAAGAGGACATTTTGTAAAATTATCACACAAAGATGAGAAA	CGTGAAACGTCCACGATCAAATGATTTCCCCCTGTGTTGTATTAGACAAA	ACBD5;ACBD5	NR_024150;NM_001042473	TSS1500;TSS1500						10:27530593-27532409	Promoter_Associated	RP11-85G18.6;ACBD5;ACBD5;ACBD5	ENST00000574842.1;ENST00000375901.1;ENST00000375905.4;ENST00000375889.3	TSS1500;TSS1500;TSS1500;TSS1500	RP11-85G18.6;ACBD5;ACBD5;ACBD5;ACBD5	ENST00000574842.1;ENST00000375901.1;ENST00000412279.1;ENST00000375905.4;ENST00000375889.3	TSS1500;TSS1500;TSS1500;TSS1500;TSS1500			chr10:27529061-27531465	6	chr10:27528828-27533158	6
cg23240231	-1.61416	2.26963	-19.6153	1.98262e-08	2.88198e-05	9.93896	Ovarian	chr3	142610864	-	62777566		TCAACTAATCTCTAATTCACTCATCAACCTTATAAACRTCTAAAAATATC		II					rs73234726	0.115264			chr3:142607195-142608229	S_Shelf	TGTCAACATTGTCAGCTAATCTCTGATTCACTCATCAACCTTGTAAACGTCTGAAAATGT[CG]TGTAAATCCATTGCACATTTATTCCATAGTGCGGTACTCATCTTGTAAAAAATCCGGAAT	CAGCTAATCTCTGATTCACTCATCAACCTTGTAAACGTCTGAAAATGTCG
cg23688411	1.47869	-4.61352	19.5706	2.02104e-08	2.88198e-05	9.98693	Ovarian	chr12	120907854	-	53673862	13611163	CATAAATAACACCCAAAACCTACAAAACACAAAAAAACTAAAATCAAACA	CGTAAATAACGCCCAAAACCTACGAAACGCAAAAAAACTAAAATCAAACG	I	A	Red	rs112267796	0.032022					chr12:120906678-120907894	Island	AGCACTCACTGACGTGGGTAGCGCCCAGGGCCTGCGGGGCGCAGGAGAGCTGGAGTCAGG[CG]GAGACCGCAGGCTGACCCCGCAGCGGCCGGGCTGTCGCGGCCCCCACCTCAGGTCAGTAG	CGCCTGACTCCAGCTCTCCTGCGCCCCGCAGGCCCTGGGCGCTACCCACG	SFRS9;DYNLL1;DYNLL1	NM_003769;NM_001037494;NM_001037494	TSS1500;1stExon;5'UTR			DMR		12:119391412-119392305	12:120907306-120908212	Promoter_Associated	DYNLL1;DYNLL1;SRSF9;DYNLL1;DYNLL1	ENST00000392509.2;ENST00000548342.1;ENST00000229390.3;ENST00000392509.2;ENST00000548342.1	1stExon;1stExon;TSS1500;5'UTR;5'UTR	SRSF9;DYNLL1;DYNLL1;DYNLL1;SRSF9;SRSF9;DYNLL1;DYNLL1;DYNLL1	ENST00000550458.1;ENST00000392509.2;ENST00000549649.1;ENST00000548342.1;ENST00000546942.1;ENST00000229390.3;ENST00000392509.2;ENST00000549649.1;ENST00000548342.1	TSS1500;1stExon;1stExon;1stExon;TSS1500;TSS1500;5'UTR;5'UTR;5'UTR	chr12:120907785-120908195	3
cg26265070	1.45521	-4.91417	19.5839	2.00952e-08	2.88198e-05	10.1296	Ovarian	chr7	100888462	+	4722876	66804986	CCAACCTAAAAAAAATCTCCCTACACACAATCTACAAACTAAAAAAACCA	CCAACCTAAAAAAAATCTCCCTACGCGCAATCTACGAACTAAAAAAACCG	I	A	Red							chr7:100888069-100888488	Island	CGCCCCGCCCCTTCCTCTCAGTTCAGCAGCGCCGGCGGGGCGCTAGTGCGCAGGCTCGGC[CG]GTCCCTCCAGCCCGCAGACTGCGCGCAGGGAGACCTTCCCCAGGTTGGTCTTCCCAGGTG	CCAACCTGGGGAAGGTCTCCCTGCGCGCAGTCTGCGGGCTGGAGGGACCG	FIS1	NM_016068	TSS200					7:100674000-100675197	7:100886962-100888790	Promoter_Associated	FIS1;FIS1	ENST00000442303.1;ENST00000223136.4	TSS200;TSS200	FIS1;FIS1;FIS1;FIS1	ENST00000480497.1;ENST00000442303.1;ENST00000449367.1;ENST00000223136.4	TSS1500;TSS200;TSS200;TSS200	chr7:100887960-100888515	3
cg26699282	1.67477	-5.00803	19.572	2.01983e-08	2.88198e-05	9.79856	Ovarian	chr15	64338983	+	32795883		AAAAACACACAAATACCATTTTCTAAAAATTATACCAAACCATATCATAC		II			rs12904338	0.446673					chr15:64338152-64338886	S_Shore	TTGGGCAAGTCGGCTACCCTCCCCCGGCCTTATCTGGAAATCGATTTGAATGAGCTTATA[CG]TATGACATGGTCTGGCACAATCCTCAGAAAATGGTACTTGTGTGCTCCTCTCCCCACCAT	CGTATGACATGGTCTGGCACAATCCTCAGAAAATGGTACTTGTGTGCTCC	DAPK2	NM_014326	TSS1500				TRUE	15:62125071-62126137	15:64338081-64339356	Promoter_Associated	DAPK2;DAPK2	ENST00000457488.1;ENST00000558482.1	TSS1500;TSS1500	DAPK2;DAPK2;DAPK2;DAPK2	ENST00000457488.1;ENST00000561162.1;ENST00000558482.1;ENST00000559306.1	TSS1500;TSS1500;TSS1500;5'UTR	chr15:64338600-64339275	3
cg18437788	1.8994	-3.63672	19.5515	2.03775e-08	2.89438e-05	10.0205	Ovarian	chr16	51796359	+	91618163		TATTAAATAAATCTTTAAAAACRATTTCTCCAACACTATTTTTTCTCTCC		II										OpenSea	CTTCTCGCTGCTGGGGAGTCCTGACTGTACTAAAAAAAGAAAGAGAGAAGGAGATTGTGC[CG]GAGAGAAAAAACAGTGCTGGAGAAACCGTTTCCAAAGATCTATTTAACATGTAAACGGAG	GTTAAATAGATCTTTGGAAACGGTTTCTCCAGCACTGTTTTTTCTCTCCG	LINC01571	NR_110916	TSS200				TRUE		16:51795607-51797356	Unclassified	RP11-7O14.1	ENST00000569993.1	TSS200	RP11-7O14.1	ENST00000569993.1	TSS200			chr16:51795911-51796897	6	chr16:51795741-51797123	6
cg27364916	-1.984	3.1981	-19.5459	2.04264e-08	2.89438e-05	10.0877	Ovarian	chr19	3600542	-	78748196	51682919	TCAAAACCAACAAATTAAAAACCAAACCCACCACACAAAAAAAAACAACA	TCAAAACCAACAAATTAAAAACCAAACCCACCACGCAAAAAAAAACGACG	I	A	Red							chr19:3599914-3600566	Island	CCGCCAGCACGCTCAGGGCCAGCAGGTTGGAGGCCAGGCCCACCACGCAGAAGGAGGCGG[CG]AACCAGGGCGAGGCGATCAGCCGTCTCTCCTCCAGGGTAATGTTTGTGGGCCGGAAACAG	CGCCGCCTCCTTCTGCGTGGTGGGCCTGGCCTCCAACCTGCTGGCCCTGA	TBXA2R;TBXA2R	NM_201636;NM_001060	Body;Body					19:3550951-3551566											chr19:3599574-3600859	6	chr19:3599669-3600882	6
cg27622722	1.7366	-5.81018	19.5449	2.0435e-08	2.89438e-05	10.0618	Ovarian	chr8	67624757	-	57609821	38808240	ATATCCTCTTAAACTTTACACAACACATAACAAAAACAAACAATACACCA	ATATCCTCTTAAACTTTACACAACGCGTAACGAAAACAAACGATACACCG	I	T	Red	rs112592952	0.037071					chr8:67624608-67625424	Island	ACAGGACCCACTGTGTCCTCTTGAACTTTGCACAGCGCGTGACGGGGGCAGACGGTGCAC[CG]TGGCCCGGCCTTTCGCGGGGGTCCTCGGGGAAGAGAGAGGAGCGCGGGTTTCCTCGGAGG	CGGTGCACCGTCTGCCCCCGTCACGCGCTGTGCAAAGTTCAAGAGGACAC	SGK3	NM_001033578	TSS200	high-CpG:67787252-67787592				8:67787166-67788001	8:67624126-67625772	Promoter_Associated	SGK3;SGK3;SGK3;SGK3;SGK3	ENST00000521198.1;ENST00000262211.4;ENST00000520044.1;ENST00000519289.1;ENST00000521198.1	1stExon;TSS200;5'UTR;5'UTR;5'UTR	SGK3;SGK3;SGK3;SGK3;SGK3;SGK3;SGK3	ENST00000523401.1;ENST00000494528.2;ENST00000521198.1;ENST00000262211.4;ENST00000520044.1;ENST00000519289.1;ENST00000521198.1	TSS1500;TSS1500;1stExon;TSS200;5'UTR;5'UTR;5'UTR	chr8:67624525-67624775	3
cg03183608	1.76654	-4.25903	19.5355	2.0518e-08	2.90095e-05	9.98151	Ovarian	chr11	88071760	+	3677373		AAAATAATACCACCTAATAATTTTTAACRATCAAACTAACACACTAAAAC		II			rs662983	0.24767					chr11:88070501-88071042	S_Shore	CCCAGGGTGAGAAGGGTGAGGAAGGAAGCTAGCCAATGGGAGAAGGCTGGTCTTATGAAC[CG]TTCTAGTGTGTCAGTCTGATCGCCAAAAATTATTAGGTGGCACTATTTCCAGGTGCCTCC	AAATAGTGCCACCTAATAATTTTTGGCGATCAGACTGACACACTAGAACG	CTSC;CTSC;CTSC	NM_001814;NM_001114173;NM_148170	TSS1500;TSS1500;TSS1500		chr11:88071526-88071526				11:88070205-88071960	Promoter_Associated	CTSC;CTSC;CTSC;CTSC;CTSC	ENST00000393302.3;ENST00000393301.4;ENST00000529974.1;ENST00000524463.1;ENST00000227266.4	TSS1500;TSS1500;TSS1500;TSS1500;TSS1500	CTSC;CTSC;CTSC;CTSC;CTSC;CTSC;CTSC;CTSC	ENST00000393302.3;ENST00000393301.4;ENST00000529974.1;ENST00000320621.7;ENST00000533865.1;ENST00000527018.1;ENST00000524463.1;ENST00000227266.4	TSS1500;TSS1500;TSS1500;TSS1500;TSS1500;TSS1500;TSS1500;TSS1500	chr11:88071120-88071835	3
cg04154653	-1.57025	3.71318	-19.5236	2.06231e-08	2.9106e-05	9.82459	Ovarian	chr1	1133248	+	9619127	78718195	TATAAATCCCTAAAAACAAACAACACAACTAAAACACAAAACACAAAACA	TATAAATCCCTAAAAACAAACAACACGACTAAAACGCGAAACGCGAAACG	I	C	Grn	rs12031928	0.484945					chr1:1132827-1133218	S_Shore	CAAGGAGGAACGCGAGGAGCCTGAGAACGCGAGGCCCTAGGGGCAGCCACCCGCGCCCAG[CG]CCCCGCGCCCCGCGCCCCAGCCGTGCTGCCTGCCCTCAGGGACCTATAAAGCCCACTTTG	CGCCCCGCGCCCCGCGCCCCAGCCGTGCTGCCTGCCCTCAGGGACCTATA	TTLL10	NM_001130045	3'UTR					1:1122746-1123119			TTLL10;TTLL10	ENST00000379289.1;ENST00000379290.1	3'UTR;3'UTR	TTLL10;TTLL10	ENST00000379289.1;ENST00000379290.1	3'UTR;3'UTR			chr1:1131658-1137337	6
cg00059374	-1.46954	-0.327687	-19.4635	2.11652e-08	2.91468e-05	9.78066	Ovarian	chr17	21477756	+	61752253	84708179	AACTACACAAAACTTAACCAAATCAATACACATACACAAAAAACAAACCA	AACTACGCAAAACTTAACCAAATCAATACGCATACGCGAAAAACGAACCG	I	C	Grn								OpenSea	TGCCAAGCCCCAGGGAGTGGTTTCTATGACAACCCTGGGAATCGCTGTGATGGGGAGAAG[CG]GCTCGCTCCTCGCGCATGCGCATTGACTTGGCCAAGTCTTGCGTAGCTCCTGGAAGTCAG	CGGCTCGCTCCTCGCGCATGCGCATTGACTTGGCCAAGTCTTGCGTAGCT								17:21417326-21418528			C17orf51	ENST00000426261.2	TSS200	C17orf51;C17orf51;C17orf51;C17orf51;C17orf51	ENST00000536958.1;ENST00000468381.2;ENST00000426261.2;ENST00000535846.1;ENST00000468381.2	TSS1500;1stExon;TSS200;TSS200;3'UTR			chr17:21477197-21478627	6
cg00266865	-1.70962	0.0295928	-19.4982	2.08502e-08	2.91468e-05	10.0514	Ovarian	chr22	29977949	+	42732212	35763167	CATCCAATTTTATAACCCCCACCCAAAAATCCACTCAACACAAAAAAACA	CATCCGATTTTATAACCCCCACCCAAAAATCCACTCAACACAAAAAAACG	I	A	Red							chr22:29976920-29977216	S_Shore	GCCAGAGAGTGGAGAGTGCTGATTGGTCAGGTCGGAGATGCAATCATAGGGAGTGGAAGC[CG]TCCTCTTGTGCTGAGTGGATCTCTGGGTGGGGGCCACAAAACCGGATGATCCGGTTTCTT	CATCCGGTTTTGTGGCCCCCACCCAGAGATCCACTCAGCACAAGAGGACG	NIPSNAP1	NM_003634	TSS1500								NIPSNAP1;NIPSNAP1	ENST00000494966.1;ENST00000216121.7	TSS1500;TSS1500	NIPSNAP1;NIPSNAP1;NIPSNAP1;NIPSNAP1;NIPSNAP1;NIPSNAP1	ENST00000494966.1;ENST00000415100.1;ENST00000455496.1;ENST00000496944.1;ENST00000437094.1;ENST00000216121.7	TSS1500;TSS1500;TSS1500;TSS1500;TSS1500;TSS1500	chr22:29977865-29978155	3
cg00626992	1.53149	-3.03017	19.4403	2.13786e-08	2.91468e-05	9.68984	Ovarian	chr14	88793349	-	72768572	73719523	AAATCAAACACAAATTCCAAAACAAATCAAAAAAATTTCCTAAAACAACA	AAATCGAACACGAATTCCGAAACGAATCAAAAAAATTTCCTAAAACAACG	I	A	Red	rs114356242	0.014335					chr14:88792904-88793324	S_Shore	TCAGCCAGAGAAGAGTCGAACACGGATTCCGGGGCGAGTCAGGAGAATTTCCTGGGACAG[CG]AATGGCAGGGAGTGATGAAGCAGCTTGGGGAATCCTCTTTAGTGCCAGTTCTGCAAACAG	CGCTGTCCCAGGAAATTCTCCTGACTCGCCCCGGAATCCGTGTTCGACTC	KCNK10	NM_021161	TSS200			RDMR					KCNK10	ENST00000340700.5	TSS200	KCNK10	ENST00000340700.5	TSS200	chr14:88792665-88793715	3
cg01381678	1.44808	-5.34153	19.448	2.13076e-08	2.91468e-05	9.91545	Ovarian	chr2	197458093	+	99766983	94612841	AAAAAACAACAAAAAAATAACAACACAAACAAATCAACACCTAAAAAACA	AAAAAACGACGAAAAAATAACGACGCAAACGAATCGACGCCTAAAAAACG	I	A	Red	rs7580845	0.046098					chr2:197457392-197458522	Island	GTTTGTGGCCGAGCGCGGCGCGGCCCCGAGCGGCCCCGCAGCGCCCGGCTCCCCGCCGCT[CG]CTCTCCAGGCGCCGACCCGCCTGCGTCGCCACCCTCTCGCCGCTCCCTGCCGCCACCTTC	CGCTCTCCAGGCGCCGACCCGCCTGCGTCGCCACCCTCTCGCCGCTCCCT	HECW2	NM_020760	TSS1500					2:197165444-197166794	2:197458070-197458366	Unclassified_Cell_type_specific	HECW2	ENST00000260983.2	TSS1500	HECW2;HECW2;HECW2	ENST00000260983.2;ENST00000427457.1;ENST00000452031.1	TSS1500;5'UTR;5'UTR	chr2:197457080-197458515	3
cg02640104	1.38905	-3.85542	19.4312	2.14633e-08	2.91468e-05	9.84127	Ovarian	chr13	30476615	-	68660854		AAAAAACAACCAACTATTATCTACATAACTATAATTAACCTCTCAACCAC		II										OpenSea	GGAAGCGATGAGAAAAGCAGCCAGCTGTTGTCTGCATAACTGTGGTTAACCTCTCAGCCA[CG]CCTCTTTGGGCATTCCTCTCCAGAGAAGCAGAAAAACATGAGACACAACAGATTCAACTG	AAAAGCAGCCAGCTGTTGTCTGCATAACTGTGGTTAACCTCTCAGCCACG							TRUE		13:30476488-30476870	Unclassified_Cell_type_specific							chr13:30476445-30476815	3
cg06403049	-1.76422	5.47266	-19.4353	2.14254e-08	2.91468e-05	10.0256	Ovarian	chr17	8167227	-	52628940	1736191	AAACTTCCTAACTCATATCAATACCCATAAACATTACCCAACTTACTTCA	AAACTTCCTAACTCATATCAATACCCGTAAACGTTACCCGACTTACTTCG	I	T	Red			rs35025606	0.01282				OpenSea	GTCCCCCAACCGGGACTTCCTGACTCATGTCAGTGCCCGTGAACGTTGCCCGGCTTGCTT[CG]TGGGCACCATCACTGGAGACCGGAGAGTGAGTTGGCCCAGGGAGTTGGGAGCAAACACTG	GGACTTCCTGACTCATGTCAGTGCCCGTGAACGTTGCCCGGCTTGCTTCG	PFAS	NM_012393	Body								PFAS	ENST00000546020.1	TSS200	PFAS	ENST00000546020.1	TSS200			chr17:8167192-8167462	3
cg07478240	-1.11437	3.95079	-19.5046	2.07933e-08	2.91468e-05	10.0905	Ovarian	chr16	87174203	-	20758852	16720891	AACTTACTAATCAATCACACTATCACAAAAACAACATAAACTTAAAACCA	AACTTACTAATCAATCACGCTATCGCAAAAACGACGTAAACTTAAAACCG	I	A	Red	rs2161644	0.015273						OpenSea	TGGTAAGCAGATGACTTACTGGTCAGTCACGCTGTCGCAGAAACGACGTGGGCTTGGGAC[CG]GTGACAGAAGGCCTGGGTCAGAACTTCCACGTTCCCCACGACTGCGGGACCTTGCCAAGC	CGGTCCCAAGCCCACGTCGTTTCTGCGACAGCGTGACTGACCAGTAAGTC								16:85731580-85732194			C16orf95	ENST00000562840.1	3'UTR	C16orf95	ENST00000562840.1	3'UTR
cg07921501	1.51172	-3.64589	19.4316	2.14593e-08	2.91468e-05	10.0792	Ovarian	chr9	101820391	-	30805251		AAATTCTCTAACCATCTCTTATCTCRACTTCTCTCTACATACAATTTCAC		II										OpenSea	AACCCCTGCAAGGATTCTCTGGCCATCTCTTGTCTCGGCTTCTCTCTGCATGCAGTTTCA[CG]CTTCCTCACCACAAACCACATCCTCTGCACAGCGGGAAATATGGTTACTGACAACTTACA	GATTCTCTGGCCATCTCTTGTCTCGGCTTCTCTCTGCATGCAGTTTCACG	COL15A1	NM_001855	Body		chr9:101820349-101820349		TRUE		9:101819593-101820597	Unclassified							chr9:101820240-101820610	3
cg09453959	1.2836	-5.521	19.4837	2.09818e-08	2.91468e-05	10.0164	Ovarian	chr9	112810494	-	71804277		TCCRAAAATCRCTCTAACCCTAAAAACAATCRTAATACTAAATAAAAAAC		II									chr9:112810858-112811128	N_Shore	TCGCAACCAGTTCCGGGAGTCGCTCTGACCCTGAGGACAGTCGTGGTGCTAGGTAAGGGA[CG]AGGGGCTGTTTCCCCGCCTGAGTGGGAACTCAGCGGCTCCTGGCATTTGAGCGCACACAG	CCGGGAGTCGCTCTGACCCTGAGGACAGTCGTGGTGCTAGGTAAGGGACG	AKAP2;AKAP2;PALM2-AKAP2;PALM2-AKAP2	NM_001004065;NM_001198656;NM_007203;NM_147150	TSS1500;TSS1500;Body;Body			CDMR		9:111850104-111851135	9:112810336-112810551	Promoter_Associated	AKAP2;AKAP2	ENST00000434623.2;ENST00000374525.1	TSS1500;TSS1500	AKAP2;AKAP2;AKAP2	ENST00000434623.2;ENST00000374525.1;ENST00000495980.1	TSS1500;TSS1500;TSS1500	chr9:112809940-112811075	3
cg11200797	-1.47237	3.52334	-19.4455	2.13303e-08	2.91468e-05	9.75859	Ovarian	chr1	1016470	-	26707925	93726393	CTAAAAACTCCCACATCACAAAAACATAACCCAAAACATCAAATAAAACA	CTAAAAACTCCCGCGTCACAAAAACGTAACCCAAAACATCAAATAAAACG	I	A	Red							chr1:1016863-1017439	N_Shore	CACAGGAGGAGTCTGGGGGCTCCCGCGTCACAGGGGCGTGGCCCAGGGCATCAGGTGGGG[CG]GTGGGTACTGGGCTCAGAGTGGCCTTGGGCTGTCCAGTCCCTCCCTTTCTCCCCAGGACC	CGCCCCACCTGATGCCCTGGGCCACGCCCCTGTGACGCGGGAGCCCCCAG									1:1016459-1016832	Unclassified_Cell_type_specific							chr1:1016360-1016815	3
cg12184157	-1.41629	3.30044	-19.5105	2.07402e-08	2.91468e-05	10.0616	Ovarian	chr20	23549495	-	32779234	3799947	TATACCTTCACCTCCCACAACAAACTAAAATAAAACCTAAAAACATCTCA	TATACCTTCGCCTCCCACAACGAACTAAAATAAAACCTAAAAACATCTCG	I	A	Red	rs112325854	0.010069						OpenSea	CTTGGATGATTCTGTGCCTTCGCCTCCCACAGCGAACTGAGATAAGACCTGGGGACATCT[CG]ACTCTCACTCTCCCCTCCTTCACCCCGTCGAAGAGAGGATCTCCGTTGTTCAGAAAAATA	TGTGCCTTCGCCTCCCACAGCGAACTGAGATAAGACCTGGGGACATCTCG	CST9L	NM_080610	TSS200								CST9L	ENST00000376979.3	TSS200	CST9L	ENST00000376979.3	TSS200
cg13040693	1.72333	-2.69426	19.4755	2.10559e-08	2.91468e-05	9.95171	Ovarian	chr13	45886102	+	79691943		ATAACTTAACCCCCTCTACRAATCACCCTAAAAAAAATACAAACATTACC		II									chr13:45885754-45886103	Island	TCCAGCGCCGCCCGGTCCTCACACAGAAAACTCTTCTAGCTCTGCGGGTGCGGCTCTAAA[CG]GTAATGTTTGCATTTTCTCTAGGGTGATCCGCAGAGGGGGCCAAGCCATAAGTCCCCTCC	CGGTAATGTTTGCATTTTCTCTAGGGTGATCCGCAGAGGGGGCCAAGCCA								13:44783729-44784134											chr13:45884978-45886160	6	chr13:45884602-45886340	6
cg17166998	2.29901	1.62025	19.4978	2.0854e-08	2.91468e-05	10.0509	Ovarian	chr3	47464015	-	33789233		AAAATAATACCCAACTCCRTAACCATATTCTTCATAATAAACCAACTCTC		II									chr3:47459614-47460027	S_Shelf	AGTAGCCGATGAGGATGATGCCCAGCTCCGTGGCCATGTTCTTCATGATGGACCAGCTCT[CG]CTGCTTAGGCCTGCAGAGGGCAGCAACAGGGCACAGGGCAACACATGGCCACTCTGCGAC	GGATGATGCCCAGCTCCGTGGCCATGTTCTTCATGATGGACCAGCTCTCG	SCAP;SCAP	NM_012235;NM_012235	ExonBnd;Body								SCAP;SCAP;SCAP	ENST00000465628.1;ENST00000339815.4;ENST00000545718.1	TSS1500;ExonBnd;5'UTR	SCAP;SCAP;SCAP;SCAP;SCAP;SCAP	ENST00000416208.1;ENST00000468965.1;ENST00000465628.1;ENST00000468965.1;ENST00000339815.4;ENST00000545718.1	3'UTR;3'UTR;TSS1500;1stExon;ExonBnd;5'UTR	chr3:47462905-47464195	3
cg18088032	1.57288	3.64164	19.4597	2.12002e-08	2.91468e-05	9.88695	Ovarian	chr14	21558656	+	96708103		CAAAAACRATAATAAACCCTCAAAAACRATTAACTTAATAAACTTACCCC		II									chr14:21558547-21561443	Island	TCCCACGCTGCCCCCTGCTGGCTTCTCTACCCAACTACCTCTAGCGCTCCCCCGCTCCGG[CG]GGGTAAGCTCACTAAGCTAATCGCCCCTGAGGGCCCACTACCGTTCTTGCCCCCCCAGCC	AAGAACGGTAGTGGGCCCTCAGGGGCGATTAGCTTAGTGAGCTTACCCCG	ZNF219;ZNF219;ZNF219	NM_001101672;NM_001102454;NM_016423	3'UTR;3'UTR;3'UTR					14:20628441-20629639	14:21557867-21558795	Unclassified	ZNF219;ZNF219;ZNF219;RP11-998D10.7;RP11-998D10.7	ENST00000360947.3;ENST00000451119.2;ENST00000421093.2;ENST00000554733.1;ENST00000554733.1	3'UTR;3'UTR;3'UTR;1stExon;5'UTR	ZNF219;ZNF219;ZNF219;RP11-998D10.7;RP11-998D10.7	ENST00000360947.3;ENST00000451119.2;ENST00000421093.2;ENST00000554733.1;ENST00000554733.1	3'UTR;3'UTR;3'UTR;1stExon;5'UTR	chr14:21558460-21558795	3
cg18996876	2.08926	-4.27866	19.4373	2.14064e-08	2.91468e-05	9.59514	Ovarian	chr21	43483090	-	39810259		ACAAATCTAAAATCRAAAAACTAACAACRCTAATTTCCTCTAAAAACTAC		II										OpenSea	GCTCGGAGGCTGCAGGTCTGAAATCGAGGGGCTGACAGCGCTGGTTTCCTCTGGAGGCTG[CG]AGGGAGAAACCGTCCCCTGCCTCTCCCAGGCTCTGGGGTGAGCCCTTCCTGGCATCCCGG	CGCAGCCTCCAGAGGAAACCAGCGCTGTCAGCCCCTCGATTTCAGACCTG	UMODL1;UMODL1;UMODL1;UMODL1	NM_001199527;NM_001199528;NM_001199527;NM_001199528	1stExon;1stExon;5'UTR;5'UTR				TRUE		21:43482635-43483237	Promoter_Associated	UMODL1;UMODL1	ENST00000400427.1;ENST00000400427.1	1stExon;5'UTR	UMODL1;UMODL1;TMPRSS3	ENST00000400427.1;ENST00000400427.1;ENST00000553129.1	1stExon;5'UTR;3'UTR	chr21:43483085-43484075	3
cg19902553	1.63204	-0.831341	19.4416	2.13662e-08	2.91468e-05	9.95199	Ovarian	chr16	87686420	-	27765169		AACAACCRATATACTAATTATCAACTAATATCCCTATCTATAATTTTTCC		II			rs115161542	0.023892						OpenSea	AGGACTGTGGTGGCAGCCGGTGTGCTGGTTGTCAGCTGATGTCCCTGTCTGTGATTTTTC[CG]TGTGAATGCAGCCTTGACTGGGCATGTAGATCAGAGGTGACAAGTCCTGGGCACCTCTGC	CGGAAAAATCACAGACAGGGACATCAGCTGACAACCAGCACACCGGCTGC	JPH3;JPH3	NR_073379;NM_020655	Body;Body						16:87686300-87687600	Unclassified	JPH3	ENST00000563609.1	TSS1500	JPH3	ENST00000563609.1	TSS1500	chr16:87686100-87686435	3
cg20959488	1.56657	-2.98636	19.4548	2.12451e-08	2.91468e-05	9.96486	Ovarian	chr10	21814638	-	71797277		CCCCCACTTATTATTAAAACAAATTTACTACRTTATTACAAACTCAAAAC		II									chr10:21816296-21816528	N_Shore	AAATTCAACCACCCCCACTTGTTGTTAAAGCAAATTTACTGCGTTATTGCAAGCTCAGGA[CG]GGGGGCTGGGATGAGAGTTGAGAGGAAGGGTTGAGTTGGGAAGTGTGTTGGCGGTGGAAG	CCCCACTTGTTGTTAAAGCAAATTTACTGCGTTATTGCAAGCTCAGGACG	SKIDA1	NM_207371	TSS200					10:21854544-21855690			C10orf140	ENST00000449193.2	TSS200	C10orf140	ENST00000449193.2	TSS200	chr10:21814425-21816615	3
cg21604611	-1.66842	2.29718	-19.4446	2.13393e-08	2.91468e-05	10.075	Ovarian	chr12	127545259	-	94723169	27609277	CAACTAATCACAAAAAACATATCAACAAAAAAACACACCTACAAACACCA	CGACTAATCACGAAAAACATATCAACAAAAAAACACACCTACAAACGCCG	I	A	Red								OpenSea	AGAAGACAGAAGCGGCTGGTCACGGAGAGCATGTCAGCAGAAGAACACACCTACAGACGC[CG]GCTCGCCCGCGGGCTCCCCGGCAGGCCATCGACCGGTGGGACGAGGTGGAGTTTGTCCTG	CGGCGTCTGTAGGTGTGTTCTTCTGCTGACATGCTCTCCGTGACCAGCCG								12:126110904-126111458			RP11-575F12.1;RP11-575F12.1;RP11-575F12.1	ENST00000546062.1;ENST00000512624.2;ENST00000540244.1	TSS1500;TSS1500;TSS1500	RP11-575F12.1;RP11-575F12.1;RP11-575F12.1	ENST00000546062.1;ENST00000512624.2;ENST00000540244.1	TSS1500;TSS1500;TSS1500					chr12:127544241-127546731	6
cg22864244	2.31056	-1.899	19.4881	2.09416e-08	2.91468e-05	9.36473	Ovarian	chr1	110255096	-	43724262	37698855	AAACCATTCCTCTTCAAAACTACCCACCTCAAAAAAACCTATACATAACA	AAACCGTTCCTCTTCAAAACTACCCGCCTCAAAAAAACCTATACATAACG	I	C	Grn								OpenSea	GACTGGCTCTAGGGACCGTTCCTCTTCAGGGCTGCCCGCCTCAGAAGGGCCTGTGCATGA[CG]CTGTGTGTGTGTTTGGGGGTGGGGGCGGGTAGAGGAGGCGACGGGTACGTGCAGTATAGA	GGACCGTTCCTCTTCAGGGCTGCCCGCCTCAGAAGGGCCTGTGCATGACG	GSTM5	NM_000851	Body					1:110056185-110056747			GSTM5;GSTM5	ENST00000492718.1;ENST00000369813.1	TSS1500;5'UTR	GSTM5;GSTM5;GSTM5;GSTM5;RP4-735C1.4	ENST00000492718.1;ENST00000369813.1;ENST00000488286.1;ENST00000482494.1;ENST00000429410.1	TSS1500;5'UTR;5'UTR;5'UTR;5'UTR	chr1:110254700-110255135	3
cg26422465	3.94317	-0.843051	19.4611	2.11877e-08	2.91468e-05	10.0743	Ovarian	chr1	3561008	+	23646946		ACTACRAACACCRTCCATCAATCTCATTCACAAAAACAAAAACCAAACCC		II					rs12408890	0.47173	rs12408890	0.47173	chr1:3559952-3561009	Island	AGCCCCGGACATGGGGTCGCGCCTTCAGAAGGGGACCTAGTGGCCCCGCTAATCCTCGAA[CG]GGTCTGGTCCTTGCTCTTGTGAATGAGACTGATGGACGGTGCCCGCAGCTCACTTCCTGG	CGGGTCTGGTCCTTGCTCTTGTGAATGAGACTGATGGACGGTGCCCGCAG	WDR8	NM_017818	Body					1:3549742-3550949						WRAP73	ENST00000465916.1	3'UTR			chr1:3560895-3562071	6
cg26543732	-1.14324	1.47093	-19.4601	2.11965e-08	2.91468e-05	10.0599	Ovarian	chr16	17225406	-	10753274		CCATAATCAACCCACCCTACAAAAAACACACTAAATAATTCTAATACTTC		II										OpenSea	CCTCCAGGTTCCCATGGTCAGCCCACCCTGCAGGGGGCACACTGAGTGATTCTAGTGCTT[CG]TGCCTGCCCCGGAGGGCATTTGGGGACCTGCAATAAAATGCTGACATCCTTATTTCTGGA	CATGGTCAGCCCACCCTGCAGGGGGCACACTGAGTGATTCTAGTGCTTCG	XYLT1	NM_022166	Body				TRUE										chr16:17225280-17225475	3
cg27525647	1.42448	-5.55185	19.4778	2.10348e-08	2.91468e-05	9.91438	Ovarian	chr6	30882358	+	18733178	23641158	ACCACAAATATCAAAACTCTTCCAAAACAAAACCAAAATATCTAAATTCA	ACCACGAATATCAAAACTCTTCCGAAACAAAACCGAAATATCTAAATTCG	I	A	Red							chr6:30881533-30882296	S_Shore	TGATGCCCATCATCTCCCTGAGTTTCTGAGCCCTATCTCTCATGTGTCAGTGGTCACCGC[CG]AATCCAGACACTCCGGCCCTGTTCCGGAAGAGCCCTGATATCCGTGGCTCCATGGCGCTG	GCCACGGATATCAGGGCTCTTCCGGAACAGGGCCGGAGTGTCTGGATTCG	VARS2;VARS2;VARS2	NM_001167733;NM_020442;NM_001167734	5'UTR;5'UTR;Body					6:30989866-30990405	6:30881429-30882617	Promoter_Associated	VARS2;VARS2;VARS2;VARS2	ENST00000416670.2;ENST00000321897.5;ENST00000542001.1;ENST00000413959.2	5'UTR;1stExon;5'UTR;5'UTR	VARS2;VARS2;VARS2;VARS2;VARS2;VARS2;VARS2;VARS2	ENST00000416670.2;ENST00000321897.5;ENST00000542001.1;ENST00000428017.1;ENST00000413959.2;ENST00000421263.1;ENST00000477288.1;ENST00000467717.1	5'UTR;1stExon;5'UTR;5'UTR;5'UTR;5'UTR;5'UTR;5'UTR	chr6:30882225-30882555	3
cg01765882	-1.36628	2.72262	-19.4227	2.15424e-08	2.9147e-05	9.90483	Ovarian	chr12	131694034	+	34642558	44768297	AACATCTTCTACACATTTATTAAAATTACAAAACCCTCATCATAATCCCA	AACGTCTTCTACGCATTTATTAAAATTACAAAACCCTCGTCATAATCCCG	I	A	Red								OpenSea	GTTACCAAGTCACTGCACAACAACCACAAATGGAGAGTGGAGGAGCATCACTTTCCACCC[CG]GGATCATGACGAGGGCTCTGTAACTTCAACAAATGCGCAGAAGACGCCTGGCCTCGAGCT	GGCGTCTTCTGCGCATTTGTTGAAGTTACAGAGCCCTCGTCATGATCCCG	LOC116437	NR_026670	Body								RP11-638F5.1;RP11-638F5.1	ENST00000536191.1;ENST00000376678.2	5'UTR;5'UTR	RP11-638F5.1;RP11-638F5.1	ENST00000536191.1;ENST00000376678.2	5'UTR;5'UTR
cg07536914	-1.38204	3.86191	-19.4193	2.15742e-08	2.9147e-05	9.8721	Ovarian	chr7	107483801	-	8632854	75626498	AACCACAACAAATAAAACACATAAACAAAAAAACAATAATAAAACACACA	AACCGCAACAAATAAAACGCATAAACAAAAAAACGATAATAAAACACGCG	I	A	Red	rs6466200	0.088235						OpenSea	GCCAGAAAGAGCAGCCGCAGCAGGTGGAGCGCATGGGCAGAGGGGCGGTGGTGGGACACG[CG]ACTGTTTGGGATTGAGCGAGGCCACCTAAGCAGATTGCGGTGAGTGAGCGCGGAATGACG	CGCGTGTCCCACCACCGCCCCTCTGCCCATGCGCTCCACCTGCTGCGGCT								7:107271006-107271098
[truncated: 178,654 more rows]
[truncated: 3 more columns]
