# Supplementary material for: Precision gynecologic oncology: circulating cell free DNA epigenomic analysis, artificial intelligence and the accurate detection of ovarian cancer
Source: Sci Rep. 2022 Nov 3;12:18625. doi: 10.1038/s41598-022-23149-1 (PMC9633647; doi:10.1038/s41598-022-23149-1)
Supplement: Supplementary file 6 — Supplementary Table 3. [file 41598_2022_23149_MOESM6_ESM.xlsx]

## Sheet: Sheet1
Supplemental Table 3: Significantly perturbed molecular pathways (GSEA Wikipathways) along with constituent core enriched genes.
ID	Description	setSize	enrichmentScore	NES	pvalue	p.adjust	qvalues	rank	leading_edge	core_enrichment	core_enrichment2
WP236	Adipogenesis	129	0.355785	2.39303	4.11389e-07	0.000233669	0.000198766	5517	tags=53%, list=28%, signal=39%	6256/5106/26580/6667/2626/1026/652/10269/4000/5914/9612/23175/64900/9663/1052/4616/434/5740/1675/6424/2308/5933/56603/8651/55847/1385/688/3159/2624/7480/5346/10135/3991/3667/123/7124/3976/6778/5618/5054/7025/6095/8204/5934/5467/4088/10499/649/6777/5925/5008/6776/3572/2034/4282/8788/83881/1051/1959/4209/355/7291/1647/8321/2908/6774/6258/8609/3091	RXRA/PCK2/BSCL2/SP1/GATA4/CDKN1A/BMP4/ZMPSTE24/LMNA/RARA/NCOR2/LPIN1/LPIN3/LPIN2/CEBPD/GADD45B/ASIP/PTGIS/CFD/SFRP4/FOXO1/RBL1/CYP26B1/SOCS1/CISD1/CREB1/KLF5/HMGA1/GATA2/WNT10B/PLIN1/NAMPT/LIPE/IRS1/PLIN2/TNF/LIF/STAT6/PRLR/SERPINE1/NR2F1/RORA/NRIP1/RBL2/PPARD/SMAD3/NCOA2/BMP1/STAT5B/RB1/OSM/STAT5A/IL6ST/EPAS1/MIF/DLK1/MIXL1/CEBPB/EGR2/MEF2D/FAS/TWIST1/GADD45A/FZD1/NR3C1/STAT3/RXRG/KLF7/HIF1A
WP2267	Synaptic vesicle pathway	52	0.44214	2.34556	1.05762e-05	0.00300365	0.002555	4165	tags=56%, list=21%, signal=44%	6809/6854/8218/112755/1759/6571/10815/1785/57030/1213/81539/773/26052/1173/8775/8224/6812/10497/2054/6853/160/594855/6855/163/23025/246213/22999/6532/6804	STX3/SYN2/CLTCL1/STX1B/DNM1/SLC18A2/CPLX1/DNM2/SLC17A7/CLTC/SLC38A1/CACNA1A/DNM3/AP2M1/NAPA/SYN3/STXBP1/UNC13B/STX2/SYN1/AP2A1/CPLX3/SYP/AP2B1/UNC13A/SLC17A8/RIMS1/SLC6A4/STX1A
WP2446	Retinoblastoma gene in cancer	86	0.350963	2.14355	2.45375e-05	0.00424421	0.00361025	5649	tags=53%, list=28%, signal=39%	7027/4173/6839/81620/10592/1026/7465/994/1871/4609/8819/5931/5928/3275/3148/5557/7153/7298/5426/983/6241/1870/7157/6596/4175/3065/11124/5925/6117/1719/595/8317/5947/6502/993/5984/5111/7029/3146/5427/1027/79027/5877/6118/8030/9126	TFDP1/MCM4/SUV39H1/CDT1/SMC2/CDKN1A/WEE1/CDC25B/E2F3/MYC/SAP30/RBBP7/RBBP4/PRMT2/HMGB2/PRIM1/TOP2A/TYMS/POLE/CDK1/RRM2/E2F2/TP53/HLTF/MCM6/HDAC1/FAF1/RB1/RPA1/DHFR/CCND1/CDC7/RBP1/SKP2/CDC25A/RFC4/PCNA/TFDP2/HMGB1/POLE2/CDKN1B/ZNF655/RABIF/RPA2/CCDC6/SMC3
WP4823	Genes controlling nephrogenesis	43	0.459365	2.30343	3.48318e-05	0.00424421	0.00361025	6449	tags=72%, list=32%, signal=49%	6943/2297/3675/5979/4010/2118/3913/8440/7490/2253/3791/2018/54361/2263/4853/2737/3975/6495/2296/2138/2668/6469/9353/5076/7852/7422/6928/3611/1499/3237/6387	TCF21/FOXD1/ITGA3/RET/LMX1B/ETV4/LAMB2/NCK2/WT1/FGF8/KDR/EMX2/WNT4/FGFR2/NOTCH2/GLI3/LHX1/SIX1/FOXC1/EYA1/GDNF/SHH/SLIT2/PAX2/CXCR4/VEGFA/HNF1B/ILK/CTNNB1/HOXD11/CXCL12
WP2064	Neural crest differentiation	101	0.334113	2.11309	3.7361e-05	0.00424421	0.00361025	3644	tags=44%, list=18%, signal=36%	64211/9759/4851/4487/9965/652/5376/5077/4791/4086/7020/10215/1302/79885/4609/28514/1280/1749/4602/2113/6925/655/116448/3196/2253/2260/3280/54567/3198/6660/1005/4286/2263/7545/6662/4853/7478/2932/51564/8313/8929/3975/9421/3065	LHX5/HDAC4/NOTCH1/MSX1/FGF19/BMP4/PMP22/PAX3/NFKB2/SMAD1/TFAP2A/OLIG2/COL11A2/HDAC11/MYC/DLL1/COL2A1/DLX5/MYB/ETS1/TCF4/BMP7/OLIG1/TLX2/FGF8/FGFR1/HES1/DLL4/HOXA1/SOX5/CDH7/MITF/FGFR2/ZIC1/SOX9/NOTCH2/WNT8A/GSK3B/HDAC7/AXIN2/PHOX2B/LHX1/HAND1/HDAC1
WP4255	Non-small cell lung cancer	72	0.382924	2.23405	5.4961e-05	0.00520297	0.0044258	5716	tags=60%, list=29%, signal=43%	1382/6256/5579/5293/1026/5605/11186/1950/836/4616/8503/581/1871/5582/3265/2885/2309/3718/7039/1381/1870/7157/5336/5163/51426/841/6777/5925/1029/572/6776/595/6257/6789/5915/5290/1647/673/10912/6774/6258/83593/5296	CRABP2/RXRA/PRKCB/PIK3CD/CDKN1A/MAP2K2/RASSF1/EGF/CASP3/GADD45B/PIK3R3/BAX/E2F3/PRKCG/HRAS/GRB2/FOXO3/JAK3/TGFA/CRABP1/E2F2/TP53/PLCG2/PDK1/POLK/CASP8/STAT5B/RB1/CDKN2A/BAD/STAT5A/CCND1/RXRB/STK4/RARB/PIK3CA/GADD45A/BRAF/GADD45G/STAT3/RXRG/RASSF5/PIK3R2
WP45	G1 to S cell cycle control	64	0.380895	2.15141	8.6154e-05	0.00659649	0.00561118	5462	tags=55%, list=27%, signal=40%	7027/4173/894/1026/1388/7465/902/1022/8900/4174/1871/4609/1032/1385/5557/5426/148327/983/1870/7157/4175/23595/5925/6117/1029/595/993/1031/5111/4999/7029/1647/5427/1027/6118	TFDP1/MCM4/CCND2/CDKN1A/ATF6B/WEE1/CCNH/CDK7/CCNA1/MCM5/E2F3/MYC/CDKN2D/CREB1/PRIM1/POLE/CREB3L4/CDK1/E2F2/TP53/MCM6/ORC3/RB1/RPA1/CDKN2A/CCND1/CDC25A/CDKN2C/PCNA/ORC2/TFDP2/GADD45A/POLE2/CDKN1B/RPA2
WP3888	VEGFA-VEGFR2 signaling pathway	422	0.215522	1.75707	9.29084e-05	0.00659649	0.00561118	6798	tags=49%, list=34%, signal=33%	4772/6886/6205/9759/5584/24147/5579/2889/6194/832/5770/5829/9588/83442/6198/1981/5605/27044/4313/7170/5654/9898/598/1200/2185/5954/389/5496/5777/79094/23753/8867/1213/5784/226/1445/6181/2308/409/5592/3690/8775/274/5581/382/3265/2885/5530/22943/4343/1385/2887/9100/2113/3939/9645/4673/6386/1192/3791/1267/10628/405/1465/6093/71/2624/64223/3490/219931/2309/3486/1432/54567/4860/3383/5780/52/347688/341…	NFATC1/TAL1/RPS11/HDAC4/PRKCI/FJX1/PRKCB/RAPGEF1/RPS6/CAPZB/PTPN1/PXN/PRDX6/SH3BGRL3/RPS6KB1/EIF4G1/MAP2K2/SND1/MMP2/TPM3/HTRA1/UBAP2L/BCL2L1/TPP1/PTK2B/RCN1/RHOC/PPM1G/PTPN6/CHAC1/SDF2L1/SYNJ1/CLTC/PTPN14/ALDOA/CSK/RPLP2/FOXO1/ARRB2/PRKG1/ITGB3/NAPA/BIN1/PRKCE/ARF6/HRAS/GRB2/PPP3CA/DKK1/MOV10/CREB1/GRB10/USP10/ETS1/LDHA/MICAL2/NAP1L1/SDCBP/CLIC1/KDR/CNP/TXNIP/ARNT/CSRP1/ROCK1/ACTG1/GATA2/MLST8/I…
WP477	Cytoplasmic ribosomal proteins	86	0.326881	1.99647	0.000157801	0.00968588	0.0082391	7730	tags=62%, list=39%, signal=38%	6187/6205/2197/6194/6196/6198/6134/6202/6224/6181/6191/6223/6158/6203/6197/6222/6132/6141/6125/6164/6195/25873/6143/9349/6189/9801/6156/6159/6144/6230/6207/6217/6137/6171/9045/6169/6232/6135/6155/6188/6170/6204/6152/6160/6193/6209/6206/27330/6128/6235/7311/6176/6147	RPS2/RPS11/FAU/RPS6/RPS6KA2/RPS6KB1/RPL10/RPS8/RPS20/RPLP2/RPS4X/RPS19/RPL28/RPS9/RPS6KA3/RPS18/RPL8/RPL18/RPL5/RPL34/RPS6KA1/RPL36/RPL19/RPL23/RPS3A/MRPL19/RPL30/RPL29/RPL21/RPS25/RPS13/RPS16/RPL13/RPL41/RPL14/RPL38/RPS27/RPL11/RPL27/RPS3/RPL39/RPS10/RPL24/RPL31/RPS5/RPS15/RPS12/RPS6KA6/RPL6/RPS29/UBA52/RPLP1/RPL23A
WP4352	Ciliary landscape	208	0.251639	1.84422	0.000179867	0.00968588	0.0082391	7254	tags=54%, list=36%, signal=35%	25804/4173/50813/57414/8655/5393/4741/64072/51138/1039/7465/10048/80199/55770/8732/7020/5719/4174/9882/4289/7328/8526/5899/10987/27241/246175/51646/585/22981/79989/116225/10788/80344/10083/23265/10939/4436/27429/10920/8533/1345/80173/6990/123016/801/875/9217/5879/1387/10421/805/9342/54512/4175/396/57610/3065/10982/5925/7431/30845/26146/10726/5476/4236/84515/55812/57560/90410/51552/54903/28981/921…	LSM4/MCM4/COPS7A/RHBDD2/DYNLL1/EXOSC9/NEFM/CDH23/COPS4/CDR2/WEE1/RANBP9/FUZ/EXOC2/RNGTT/TFAP2A/PSMD13/MCM5/TBC1D4/MKLN1/UBE2H/DGKE/RALB/COPS5/BBS9/CNOT6L/YPEL5/BBS4/NINL/TTC26/ZMYND19/IQGAP2/DCAF11/USH1C/EXOC7/AFG3L2/MSH2/HTRA2/COPS8/COPS3/COX6C/IFT74/DYNLT3/TTC8/CALM1/CBS/VAPB/RAC1/CREBBP/CD2BP2/CALM2/SNAP29/EXOSC4/MCM6/ARHGDIA/RANBP10/HDAC1/MAPRE2/RB1/VIM/EHD3/TRAF3IP1/NUDC/CTSA/MFAP1/MCM8/SPAT…
WP366	TGF-beta signaling pathway	132	0.292373	1.97427	0.000187579	0.00968588	0.0082391	5234	tags=48%, list=26%, signal=35%	7027/23327/57154/6667/11184/1026/5605/8945/4739/3673/8021/4087/3985/7050/7046/6497/9972/2354/7041/4609/10987/3690/5933/2885/55802/9839/860/2113/6093/163126/1432/857/6935/983/9978/6498/5879/4092/7157/1387/5934/3691/7189/3727/7057/351/5163/4435/4088/3065/5371/6714/595/54778/7049/9564/6711/7048/4233/7015/5062/11059/150094	TFDP1/NEDD4L/SMURF1/SP1/MAP4K1/CDKN1A/MAP2K2/BTRC/NEDD9/ITGA2/NUP214/SMAD2/LIMK2/TGIF1/TGFBR1/SKI/NUP153/FOSB/TGFB1I1/MYC/COPS5/ITGB3/RBL1/GRB2/DCP1A/ZEB2/RUNX2/ETS1/ROCK1/EID2/MAPK14/CAV1/ZEB1/CDK1/RBX1/SKIL/RAC1/SMAD7/TP53/CREBBP/RBL2/ITGB4/TRAF6/JUND/THBS1/APP/PDK1/CITED1/SMAD3/HDAC1/PML/SRC/CCND1/RNF111/TGFBR3/BCAR1/SPTBN1/TGFBR2/MET/TERT/PAK2/WWP1/SIK1

## Sheet: Sheet2
Adipogenesis	Synaptic vesicle pathway	Retinoblastoma gene in cancer
RXRA	STX3	TFDP1
PCK2	SYN2	MCM4
BSCL2	CLTCL1	SUV39H1
SP1	STX1B	CDT1
GATA4	DNM1	SMC2
CDKN1A	SLC18A2	CDKN1A
BMP4	CPLX1	WEE1
ZMPSTE24	DNM2	CDC25B
LMNA	SLC17A7	E2F3
RARA	CLTC	MYC
NCOR2	SLC38A1	SAP30
LPIN1	CACNA1A	RBBP7
LPIN3	DNM3	RBBP4
LPIN2	AP2M1	PRMT2
CEBPD	NAPA	HMGB2
GADD45B	SYN3	PRIM1
ASIP	STXBP1	TOP2A
PTGIS	UNC13B	TYMS
CFD	STX2	POLE
SFRP4	SYN1	CDK1
FOXO1	AP2A1	RRM2
RBL1	CPLX3	E2F2
CYP26B1	SYP	TP53
SOCS1	AP2B1	HLTF
CISD1	UNC13A	MCM6
CREB1	SLC17A8	HDAC1
KLF5	RIMS1	FAF1
HMGA1	SLC6A4	RB1
GATA2	STX1A	RPA1
WNT10B		DHFR
PLIN1		CCND1
NAMPT		CDC7
LIPE		RBP1
IRS1		SKP2
PLIN2		CDC25A
TNF		RFC4
LIF		PCNA
STAT6		TFDP2
PRLR		HMGB1
SERPINE1		POLE2
NR2F1		CDKN1B
RORA		ZNF655
NRIP1		RABIF
RBL2		RPA2
PPARD		CCDC6
SMAD3		SMC3
NCOA2
BMP1
STAT5B
RB1
OSM
STAT5A
IL6ST
EPAS1
MIF
DLK1
MIXL1
CEBPB
EGR2
MEF2D
FAS
TWIST1
GADD45A
FZD1
NR3C1
STAT3
RXRG
KLF7
HIF1A
